# Supplementary material for: Impact of genetic factors on antioxidant rescue of maternal diabetes–associated congenital heart disease
Source: JCI Insight. 2024 Dec 6;9(23):e183516. doi: 10.1172/jci.insight.183516 (PMC11623948; doi:10.1172/jci.insight.183516)
Supplement: Supplemental table 1 [file jciinsight-9-183516-s137.xlsx]

## Sheet: Extended Table 1
Extended Table 1. Differentially expressed genes in NOTCH1+/- vs NOTCH1WT in control condition
GeneID	baseMean	log2FoldChange	lfcSE	stat	pvalue	padj	comparison	negLogpadj	GeneSymbol
ENSG00000003096	382.76	-2.03522	0.143551	-14.1777	1.26e-45	3.87e-43	iEC_N1_NG vs iEC_WT_NG	42.4127	KLHL13
ENSG00000003137	14.9839	3.5071	0.802624	4.36954	1.25e-05	0.000219	iEC_N1_NG vs iEC_WT_NG	3.6591	CYP26B1
ENSG00000003989	162.927	-1.00627	0.201759	-4.98751	6.12e-07	1.37e-05	iEC_N1_NG vs iEC_WT_NG	4.86209	SLC7A2
ENSG00000004777	154.345	1.51606	0.347651	4.36087	1.3e-05	0.000227	iEC_N1_NG vs iEC_WT_NG	3.64379	ARHGAP33
ENSG00000005108	2071.32	-0.839742	0.113186	-7.41915	1.18e-13	6.58e-12	iEC_N1_NG vs iEC_WT_NG	11.1817	THSD7A
ENSG00000005189	60.3078	1.05769	0.347601	3.04281	0.00234381	0.0205324	iEC_N1_NG vs iEC_WT_NG	1.68756	REXO5
ENSG00000006432	10.2982	2.20495	0.669979	3.29107	0.000998	0.0104043	iEC_N1_NG vs iEC_WT_NG	1.98279	MAP3K9
ENSG00000006468	126.975	-0.833643	0.253532	-3.28811	0.00100862	0.0104936	iEC_N1_NG vs iEC_WT_NG	1.97908	ETV1
ENSG00000006638	121.123	0.89185	0.19812	4.50155	6.75e-06	0.000126	iEC_N1_NG vs iEC_WT_NG	3.8981	TBXA2R
ENSG00000006757	176.569	-0.771696	0.165128	-4.67333	2.96e-06	5.89e-05	iEC_N1_NG vs iEC_WT_NG	4.23014	PNPLA4
ENSG00000007062	195.242	-3.38695	0.340582	-9.94459	2.66e-23	3.06e-21	iEC_N1_NG vs iEC_WT_NG	20.5144	PROM1
ENSG00000007312	6.26528	3.48283	1.12182	3.10463	0.00190519	0.0175974	iEC_N1_NG vs iEC_WT_NG	1.75455	CD79B
ENSG00000007372	13.6177	-5.81561	1.34403	-4.327	1.51e-05	0.000261	iEC_N1_NG vs iEC_WT_NG	3.58341	PAX6
ENSG00000008277	69.1355	1.00959	0.313446	3.22093	0.00127775	0.0127456	iEC_N1_NG vs iEC_WT_NG	1.89464	ADAM22
ENSG00000010671	7.69075	-4.08439	1.05115	-3.88562	0.000102	0.00143553	iEC_N1_NG vs iEC_WT_NG	2.84299	BTK
ENSG00000011028	1206.3	-1.07322	0.0923643	-11.6194	3.29e-31	5.58e-29	iEC_N1_NG vs iEC_WT_NG	28.2532	MRC2
ENSG00000011201	159.363	-3.69669	0.374793	-9.86331	6e-23	6.7e-21	iEC_N1_NG vs iEC_WT_NG	20.1736	ANOS1
ENSG00000011566	770.997	0.811223	0.229434	3.53576	0.000407	0.00478165	iEC_N1_NG vs iEC_WT_NG	2.32042	MAP4K3
ENSG00000012124	8.48044	5.05629	1.3609	3.7154	0.000203	0.0026256	iEC_N1_NG vs iEC_WT_NG	2.58077	CD22
ENSG00000013588	64.9495	1.47758	0.461655	3.20061	0.00137138	0.0134775	iEC_N1_NG vs iEC_WT_NG	1.87039	GPRC5A
ENSG00000020181	9194.53	-0.994078	0.110825	-8.96978	2.97e-19	2.64e-17	iEC_N1_NG vs iEC_WT_NG	16.5791	ADGRA2
ENSG00000022567	641.2	-1.56853	0.160962	-9.74474	1.94e-22	2.1e-20	iEC_N1_NG vs iEC_WT_NG	19.6785	SLC45A4
ENSG00000025039	60.7425	-1.26311	0.412545	-3.06174	0.00220051	0.0196375	iEC_N1_NG vs iEC_WT_NG	1.70691	RRAGD
ENSG00000026036	157.958	0.914845	0.212315	4.3089	1.64e-05	0.000281	iEC_N1_NG vs iEC_WT_NG	3.55156	RTEL1-TNFRSF6B
ENSG00000026559	69.0292	-0.928168	0.290367	-3.19653	0.00139091	0.0136108	iEC_N1_NG vs iEC_WT_NG	1.86612	KCNG1
ENSG00000038295	79.3759	-2.18593	0.422696	-5.1714	2.32e-07	5.58e-06	iEC_N1_NG vs iEC_WT_NG	5.25337	TLL1
ENSG00000038427	111.287	2.94194	0.438039	6.71616	1.87e-11	8.49e-10	iEC_N1_NG vs iEC_WT_NG	9.07115	VCAN
ENSG00000041982	34.78	1.41733	0.367455	3.85715	0.000115	0.00158677	iEC_N1_NG vs iEC_WT_NG	2.79949	TNC
ENSG00000042062	148.575	1.10177	0.207205	5.31732	1.05e-07	2.65e-06	iEC_N1_NG vs iEC_WT_NG	5.57632	RIPOR3
ENSG00000042980	12.3705	-3.49625	1.1779	-2.96821	0.0029954	0.0250322	iEC_N1_NG vs iEC_WT_NG	1.6015	ADAM28
ENSG00000043355	34.949	-5.02589	0.780704	-6.43763	1.21e-10	4.91e-09	iEC_N1_NG vs iEC_WT_NG	8.30874	ZIC2
ENSG00000046604	140.216	0.869691	0.236863	3.67171	0.000241	0.00304887	iEC_N1_NG vs iEC_WT_NG	2.51586	DSG2
ENSG00000046653	46.5585	-1.99115	0.360119	-5.52915	3.22e-08	9e-07	iEC_N1_NG vs iEC_WT_NG	6.04577	GPM6B
ENSG00000049323	1863.89	-0.899626	0.119119	-7.55233	4.28e-14	2.53e-12	iEC_N1_NG vs iEC_WT_NG	11.5971	LTBP1
ENSG00000050555	42.636	-1.86321	0.550745	-3.38308	0.000717	0.00776599	iEC_N1_NG vs iEC_WT_NG	2.1098	LAMC3
ENSG00000050628	13.3739	-1.91379	0.674871	-2.83578	0.00457135	0.034847	iEC_N1_NG vs iEC_WT_NG	1.45784	PTGER3
ENSG00000050767	40.6855	-4.25208	0.573814	-7.41021	1.26e-13	7.02e-12	iEC_N1_NG vs iEC_WT_NG	11.1539	COL23A1
ENSG00000052795	494.594	-0.766131	0.20362	-3.76255	0.000168	0.00223647	iEC_N1_NG vs iEC_WT_NG	2.65044	FNIP2
ENSG00000053524	12.7145	2.67777	0.931886	2.8735	0.00405955	0.0317022	iEC_N1_NG vs iEC_WT_NG	1.49891	MCF2L2
ENSG00000054219	53.843	-1.40649	0.44741	-3.14362	0.0016687	0.0157874	iEC_N1_NG vs iEC_WT_NG	1.80169	LY75
ENSG00000054598	985.082	-1.92572	0.0942704	-20.4276	9.5e-93	8.43e-90	iEC_N1_NG vs iEC_WT_NG	89.0742	FOXC1
ENSG00000054690	40.9463	-1.07225	0.386049	-2.77749	0.00547803	0.0400777	iEC_N1_NG vs iEC_WT_NG	1.3971	PLEKHH1
ENSG00000057704	1080.66	-0.793248	0.10273	-7.72164	1.15e-14	7.22e-13	iEC_N1_NG vs iEC_WT_NG	12.1414	TMCC3
ENSG00000058085	194.444	-1.14376	0.216709	-5.27786	1.31e-07	3.27e-06	iEC_N1_NG vs iEC_WT_NG	5.48557	LAMC2
ENSG00000058091	259.909	-1.10702	0.2552	-4.33786	1.44e-05	0.00025	iEC_N1_NG vs iEC_WT_NG	3.60203	CDK14
ENSG00000060718	3570.01	-2.76553	0.13218	-20.9224	3.35e-97	3.34e-94	iEC_N1_NG vs iEC_WT_NG	93.4763	COL11A1
ENSG00000062370	93.0111	-0.965881	0.284723	-3.39235	0.000693	0.00757472	iEC_N1_NG vs iEC_WT_NG	2.12063	ZNF112
ENSG00000064300	152.514	-2.80607	0.202143	-13.8816	8.19e-44	2.38e-41	iEC_N1_NG vs iEC_WT_NG	40.6236	NGFR
ENSG00000064651	1420.48	1.42463	0.12426	11.4649	1.98e-30	3.26e-28	iEC_N1_NG vs iEC_WT_NG	27.4867	SLC12A2
ENSG00000064763	608.611	-1.40894	0.0910398	-15.4761	5.03e-54	2.01e-51	iEC_N1_NG vs iEC_WT_NG	50.6971	FAR2
ENSG00000064999	1623.63	0.764031	0.064108	11.9179	9.55e-33	1.73e-30	iEC_N1_NG vs iEC_WT_NG	29.7611	ANKS1A
ENSG00000065534	813.79	1.04076	0.124005	8.39282	4.75e-17	3.54e-15	iEC_N1_NG vs iEC_WT_NG	14.4508	MYLK
ENSG00000065809	3852.66	-1.16408	0.0636514	-18.2884	1.02e-74	5.84e-72	iEC_N1_NG vs iEC_WT_NG	71.2338	FAM107B
ENSG00000065923	161.717	-1.18106	0.375227	-3.14759	0.00164622	0.0156165	iEC_N1_NG vs iEC_WT_NG	1.80642	SLC9A7
ENSG00000065989	46.32	-1.22851	0.307195	-3.99912	6.36e-05	0.000937	iEC_N1_NG vs iEC_WT_NG	3.02841	PDE4A
ENSG00000067445	571.933	-1.02641	0.102961	-9.96894	2.08e-23	2.43e-21	iEC_N1_NG vs iEC_WT_NG	20.6144	TRO
ENSG00000067715	72.6603	-0.869047	0.27418	-3.16963	0.00152635	0.0146754	iEC_N1_NG vs iEC_WT_NG	1.83341	SYT1
ENSG00000067992	209.147	-0.836134	0.166857	-5.01108	5.41e-07	1.22e-05	iEC_N1_NG vs iEC_WT_NG	4.9121	PDK3
ENSG00000068615	296.99	1.55471	0.18531	8.38979	4.87e-17	3.6e-15	iEC_N1_NG vs iEC_WT_NG	14.4433	REEP1
ENSG00000068831	104.896	-0.965972	0.318615	-3.03179	0.00243112	0.0211696	iEC_N1_NG vs iEC_WT_NG	1.67429	RASGRP2
ENSG00000069188	4.43027	3.20289	1.13475	2.82255	0.00476439	0.0361288	iEC_N1_NG vs iEC_WT_NG	1.44215	SDK2
ENSG00000069812	97.7573	-1.28229	0.289915	-4.42297	9.74e-06	0.000176	iEC_N1_NG vs iEC_WT_NG	3.75529	HES2
ENSG00000070731	37.3992	1.44276	0.340404	4.23839	2.25e-05	0.000377	iEC_N1_NG vs iEC_WT_NG	3.42381	ST6GALNAC2
ENSG00000072071	368.59	-0.907554	0.155226	-5.84667	5.02e-09	1.59e-07	iEC_N1_NG vs iEC_WT_NG	6.79798	ADGRL1
ENSG00000072163	513.855	0.889439	0.163539	5.43869	5.37e-08	1.43e-06	iEC_N1_NG vs iEC_WT_NG	5.84435	LIMS2
ENSG00000072832	178.627	0.860403	0.161632	5.32321	1.02e-07	2.58e-06	iEC_N1_NG vs iEC_WT_NG	5.58902	CRMP1
ENSG00000073150	30.989	-0.993424	0.349343	-2.84369	0.00445944	0.0341897	iEC_N1_NG vs iEC_WT_NG	1.4661	PANX2
ENSG00000073910	682.598	-0.996729	0.129123	-7.71922	1.17e-14	7.33e-13	iEC_N1_NG vs iEC_WT_NG	12.1349	FRY
ENSG00000074410	44.339	-0.919441	0.311428	-2.95234	0.0031538	0.026083	iEC_N1_NG vs iEC_WT_NG	1.58364	CA12
ENSG00000076554	41.2691	-2.89294	0.676291	-4.27765	1.89e-05	0.00032	iEC_N1_NG vs iEC_WT_NG	3.49549	TPD52
ENSG00000076641	47.4169	1.94813	0.543267	3.58594	0.000336	0.00405422	iEC_N1_NG vs iEC_WT_NG	2.39209	PAG1
ENSG00000077092	103.151	-1.5394	0.242138	-6.35754	2.05e-10	7.95e-09	iEC_N1_NG vs iEC_WT_NG	8.09981	RARB
ENSG00000077238	2230.39	-0.782634	0.0870655	-8.98903	2.49e-19	2.25e-17	iEC_N1_NG vs iEC_WT_NG	16.6477	IL4R
ENSG00000079102	390.02	-1.00599	0.244796	-4.10948	3.97e-05	0.000623	iEC_N1_NG vs iEC_WT_NG	3.20572	RUNX1T1
ENSG00000079156	139.198	-1.97657	0.310666	-6.36238	1.99e-10	7.74e-09	iEC_N1_NG vs iEC_WT_NG	8.11139	OSBPL6
ENSG00000079385	1037.04	0.997212	0.172825	5.77008	7.92e-09	2.42e-07	iEC_N1_NG vs iEC_WT_NG	6.61629	CEACAM1
ENSG00000079931	10.276	1.97142	0.709577	2.7783	0.00546439	0.0400639	iEC_N1_NG vs iEC_WT_NG	1.39725	MOXD1
ENSG00000081842	297.986	1.27813	0.207541	6.15844	7.35e-10	2.63e-08	iEC_N1_NG vs iEC_WT_NG	7.57996	PCDHA6
ENSG00000082397	404.684	-0.958852	0.191005	-5.02003	5.17e-07	1.17e-05	iEC_N1_NG vs iEC_WT_NG	4.93107	EPB41L3
ENSG00000082497	149.762	-1.15406	0.296909	-3.88691	0.000102	0.00143235	iEC_N1_NG vs iEC_WT_NG	2.84395	SERTAD4
ENSG00000082684	40.9633	-1.24382	0.436539	-2.84927	0.00438199	0.0337678	iEC_N1_NG vs iEC_WT_NG	1.4715	SEMA5B
ENSG00000084453	10.9534	-4.86305	1.15937	-4.19457	2.73e-05	0.000449	iEC_N1_NG vs iEC_WT_NG	3.34788	SLCO1A2
ENSG00000087116	51.7863	2.21645	0.570042	3.88823	0.000101	0.00142584	iEC_N1_NG vs iEC_WT_NG	2.84593	ADAMTS2
ENSG00000087237	295.118	2.48488	0.200168	12.4139	2.2e-35	4.8e-33	iEC_N1_NG vs iEC_WT_NG	32.3184	CETP
ENSG00000087245	6952.39	-0.825461	0.056227	-14.6809	8.55e-49	2.97e-46	iEC_N1_NG vs iEC_WT_NG	45.5275	MMP2
ENSG00000088543	75.2078	0.947397	0.313585	3.02118	0.00251792	0.0217947	iEC_N1_NG vs iEC_WT_NG	1.66165	C3orf18
ENSG00000088882	329.535	-0.758472	0.118503	-6.40042	1.55e-10	6.2e-09	iEC_N1_NG vs iEC_WT_NG	8.20748	CPXM1
ENSG00000089041	97.7529	0.920852	0.276649	3.32859	0.000873	0.00923768	iEC_N1_NG vs iEC_WT_NG	2.03444	P2RX7
ENSG00000089127	685.873	2.29305	0.15335	14.9531	1.49e-50	5.52e-48	iEC_N1_NG vs iEC_WT_NG	47.2578	OAS1
ENSG00000090006	573.16	-1.48764	0.216596	-6.86825	6.5e-12	3.14e-10	iEC_N1_NG vs iEC_WT_NG	9.50365	LTBP4
ENSG00000090530	527.487	-1.20197	0.125787	-9.55557	1.23e-21	1.27e-19	iEC_N1_NG vs iEC_WT_NG	18.8975	P3H2
ENSG00000090661	111.097	1.34407	0.338261	3.97347	7.08e-05	0.00103779	iEC_N1_NG vs iEC_WT_NG	2.98389	CERS4
ENSG00000090776	902.281	1.8481	0.0870397	21.2329	4.75e-100	5.06e-97	iEC_N1_NG vs iEC_WT_NG	96.2963	EFNB1
ENSG00000090975	760.371	0.750061	0.142477	5.26442	1.41e-07	3.49e-06	iEC_N1_NG vs iEC_WT_NG	5.45681	PITPNM2
ENSG00000091127	704.203	-0.781096	0.13378	-5.83868	5.26e-09	1.67e-07	iEC_N1_NG vs iEC_WT_NG	6.778	PUS7
ENSG00000091622	984.409	1.31953	0.132937	9.92593	3.21e-23	3.66e-21	iEC_N1_NG vs iEC_WT_NG	20.4362	PITPNM3
ENSG00000091972	325.274	0.857709	0.15351	5.58731	2.31e-08	6.65e-07	iEC_N1_NG vs iEC_WT_NG	6.17733	CD200
ENSG00000091986	458.075	-1.31727	0.12897	-10.2138	1.72e-24	2.15e-22	iEC_N1_NG vs iEC_WT_NG	21.6684	CCDC80
ENSG00000092607	324.654	-1.54822	0.119395	-12.9672	1.88e-38	4.54e-36	iEC_N1_NG vs iEC_WT_NG	35.3426	TBX15
ENSG00000092929	97.1355	0.803308	0.280897	2.85979	0.00423918	0.0328799	iEC_N1_NG vs iEC_WT_NG	1.48307	UNC13D
ENSG00000093010	1197.07	1.25655	0.0998952	12.5787	2.77e-36	6.31e-34	iEC_N1_NG vs iEC_WT_NG	33.2	COMT
ENSG00000095713	7.67918	-3.62937	1.11798	-3.24637	0.00116887	0.0117995	iEC_N1_NG vs iEC_WT_NG	1.92814	CRTAC1
ENSG00000099139	286.642	-0.799799	0.164102	-4.8738	1.09e-06	2.33e-05	iEC_N1_NG vs iEC_WT_NG	4.63304	PCSK5
ENSG00000099204	7658.78	-1.18143	0.156422	-7.55279	4.26e-14	2.53e-12	iEC_N1_NG vs iEC_WT_NG	11.5971	ABLIM1
ENSG00000099284	70.9816	2.0922	0.418574	4.99841	5.78e-07	1.3e-05	iEC_N1_NG vs iEC_WT_NG	4.88537	MACROH2A2
ENSG00000099308	137.138	1.07242	0.18757	5.71742	1.08e-08	3.24e-07	iEC_N1_NG vs iEC_WT_NG	6.48937	MAST3
ENSG00000100031	19.7592	2.23236	0.725527	3.07688	0.00209177	0.0189155	iEC_N1_NG vs iEC_WT_NG	1.72318	GGT1
ENSG00000100092	62.4664	0.89965	0.327782	2.74466	0.00605732	0.0435941	iEC_N1_NG vs iEC_WT_NG	1.36057	SH3BP1
ENSG00000100206	12.8188	2.01242	0.742397	2.71071	0.00671394	0.0473089	iEC_N1_NG vs iEC_WT_NG	1.32506	DMC1
ENSG00000100625	46.7406	-1.62171	0.312121	-5.19578	2.04e-07	4.93e-06	iEC_N1_NG vs iEC_WT_NG	5.30755	SIX4
ENSG00000100767	207.84	1.15931	0.186735	6.20834	5.35e-10	1.94e-08	iEC_N1_NG vs iEC_WT_NG	7.7114	PAPLN
ENSG00000100889	338.467	1.23686	0.147944	8.36036	6.25e-17	4.56e-15	iEC_N1_NG vs iEC_WT_NG	14.3411	PCK2
ENSG00000101188	68.1535	-0.862965	0.28407	-3.03786	0.00238268	0.0208045	iEC_N1_NG vs iEC_WT_NG	1.68184	NTSR1
ENSG00000101194	296.886	0.851248	0.184349	4.61758	3.88e-06	7.53e-05	iEC_N1_NG vs iEC_WT_NG	4.12298	SLC17A9
ENSG00000101825	721.727	1.57561	0.226609	6.95299	3.58e-12	1.8e-10	iEC_N1_NG vs iEC_WT_NG	9.74434	MXRA5
ENSG00000101849	719.591	-1.06373	0.190334	-5.58876	2.29e-08	6.62e-07	iEC_N1_NG vs iEC_WT_NG	6.17937	TBL1X
ENSG00000101868	485.563	-1.11324	0.125833	-8.84695	8.99e-19	7.64e-17	iEC_N1_NG vs iEC_WT_NG	16.1169	POLA1
ENSG00000101938	4.55871	5.23438	1.56373	3.34737	0.000816	0.00870894	iEC_N1_NG vs iEC_WT_NG	2.06003	CHRDL1
ENSG00000102010	508.282	-3.12913	0.131193	-23.8514	9.79e-126	1.56e-122	iEC_N1_NG vs iEC_WT_NG	121.806	BMX
ENSG00000102048	137.522	-0.80763	0.202519	-3.98793	6.67e-05	0.000979	iEC_N1_NG vs iEC_WT_NG	3.00911	ASB9
ENSG00000102053	7.55514	2.74921	0.878134	3.13074	0.00174366	0.0163694	iEC_N1_NG vs iEC_WT_NG	1.78597	ZC3H12B
ENSG00000102271	2569.39	-1.5109	0.125955	-11.9956	3.75e-33	7.13e-31	iEC_N1_NG vs iEC_WT_NG	30.147	KLHL4
ENSG00000102287	185.801	1.0267	0.230868	4.44715	8.7e-06	0.000159	iEC_N1_NG vs iEC_WT_NG	3.7991	GABRE
ENSG00000102554	114.718	1.50991	0.242743	6.22019	4.97e-10	1.81e-08	iEC_N1_NG vs iEC_WT_NG	7.7422	KLF5
ENSG00000102575	8540.99	2.03986	0.0933877	21.843	9.07e-106	1.21e-102	iEC_N1_NG vs iEC_WT_NG	101.918	ACP5
ENSG00000103257	749.882	1.31041	0.125459	10.4449	1.55e-25	2.06e-23	iEC_N1_NG vs iEC_WT_NG	22.6866	SLC7A5
ENSG00000103942	71.3993	2.03882	0.337088	6.04832	1.46e-09	5.02e-08	iEC_N1_NG vs iEC_WT_NG	7.29913	HOMER2
ENSG00000104059	490.926	-1.63061	0.13532	-12.0501	1.94e-33	3.82e-31	iEC_N1_NG vs iEC_WT_NG	30.4178	ENTREP2
ENSG00000104267	100.084	1.1088	0.221076	5.01546	5.29e-07	1.2e-05	iEC_N1_NG vs iEC_WT_NG	4.92138	CA2
ENSG00000104341	2913.5	-1.42691	0.0597714	-23.8728	5.87e-126	1.04e-122	iEC_N1_NG vs iEC_WT_NG	121.983	LAPTM4B
ENSG00000104369	186.022	-0.828432	0.249018	-3.32679	0.000879	0.00929126	iEC_N1_NG vs iEC_WT_NG	2.03193	JPH1
ENSG00000104490	107.124	1.91058	0.261476	7.30689	2.73e-13	1.5e-11	iEC_N1_NG vs iEC_WT_NG	10.8253	NCALD
ENSG00000104518	1663.92	0.803143	0.118931	6.75302	1.45e-11	6.68e-10	iEC_N1_NG vs iEC_WT_NG	9.17501	GSDMD
ENSG00000104722	46.6298	-1.172	0.385986	-3.03638	0.00239439	0.0208838	iEC_N1_NG vs iEC_WT_NG	1.68019	NEFM
ENSG00000104899	100.712	-2.84744	0.26065	-10.9244	8.81e-28	1.32e-25	iEC_N1_NG vs iEC_WT_NG	24.8809	AMH
ENSG00000104998	153.909	1.31186	0.195161	6.72191	1.79e-11	8.18e-10	iEC_N1_NG vs iEC_WT_NG	9.08705	IL27RA
ENSG00000105246	124.744	1.35147	0.23574	5.73288	9.87e-09	2.98e-07	iEC_N1_NG vs iEC_WT_NG	6.52565	EBI3
ENSG00000105419	5.94256	3.10888	1.09269	2.84516	0.00443889	0.0340977	iEC_N1_NG vs iEC_WT_NG	1.46728	MEIS3
ENSG00000105464	479.209	-2.60172	0.141485	-18.3887	1.62e-75	9.57e-73	iEC_N1_NG vs iEC_WT_NG	72.019	GRIN2D
ENSG00000105499	481.794	-0.87513	0.136607	-6.40617	1.49e-10	5.99e-09	iEC_N1_NG vs iEC_WT_NG	8.22276	PLA2G4C
ENSG00000105612	199.365	1.13767	0.166288	6.84157	7.83e-12	3.76e-10	iEC_N1_NG vs iEC_WT_NG	9.42522	DNASE2
ENSG00000105639	382.351	0.79217	0.155787	5.08496	3.68e-07	8.57e-06	iEC_N1_NG vs iEC_WT_NG	5.06689	JAK3
ENSG00000105825	21778	0.829424	0.0612191	13.5485	8.09e-42	2.23e-39	iEC_N1_NG vs iEC_WT_NG	38.6522	TFPI2
ENSG00000105851	87.6808	1.26169	0.307308	4.10561	4.03e-05	0.000632	iEC_N1_NG vs iEC_WT_NG	3.1993	PIK3CG
ENSG00000105889	120.697	-1.59725	0.211616	-7.54788	4.42e-14	2.61e-12	iEC_N1_NG vs iEC_WT_NG	11.5839	STEAP1B
ENSG00000105976	83.0811	0.846361	0.244587	3.46036	0.000539	0.00610556	iEC_N1_NG vs iEC_WT_NG	2.21427	MET
ENSG00000106004	14.544	2.01268	0.744548	2.70322	0.00686706	0.0481309	iEC_N1_NG vs iEC_WT_NG	1.31758	HOXA5
ENSG00000106034	49.7352	1.24857	0.456153	2.73717	0.006197	0.0444189	iEC_N1_NG vs iEC_WT_NG	1.35243	CPED1
ENSG00000106153	878.079	-12.8637	1.17977	-10.9035	1.11e-27	1.62e-25	iEC_N1_NG vs iEC_WT_NG	24.7894	CHCHD2
ENSG00000106351	927.406	0.974548	0.0916406	10.6344	2.06e-26	2.89e-24	iEC_N1_NG vs iEC_WT_NG	23.5396	AGFG2
ENSG00000106536	37.4806	-1.50277	0.356479	-4.21558	2.49e-05	0.000413	iEC_N1_NG vs iEC_WT_NG	3.38388	POU6F2
ENSG00000106688	56.3038	-1.84004	0.334591	-5.49935	3.81e-08	1.04e-06	iEC_N1_NG vs iEC_WT_NG	5.98271	SLC1A1
ENSG00000106976	23.6911	-1.19532	0.423085	-2.82525	0.00472445	0.03586	iEC_N1_NG vs iEC_WT_NG	1.44539	DNM1
ENSG00000107485	672.772	-1.15277	0.0984256	-11.7121	1.11e-31	1.9e-29	iEC_N1_NG vs iEC_WT_NG	28.7217	GATA3
ENSG00000107562	292.922	-1.29862	0.154092	-8.42758	3.53e-17	2.7e-15	iEC_N1_NG vs iEC_WT_NG	14.5692	CXCL12
ENSG00000107738	390.66	1.88079	0.223256	8.42432	3.63e-17	2.75e-15	iEC_N1_NG vs iEC_WT_NG	14.5613	VSIR
ENSG00000107796	1009.73	0.888397	0.0906405	9.80132	1.11e-22	1.22e-20	iEC_N1_NG vs iEC_WT_NG	19.9152	ACTA2
ENSG00000107807	5.95788	-3.50507	1.20995	-2.89686	0.00376919	0.0299875	iEC_N1_NG vs iEC_WT_NG	1.52306	TLX1
ENSG00000107821	59.3696	-2.79705	0.368348	-7.59349	3.11e-14	1.88e-12	iEC_N1_NG vs iEC_WT_NG	11.7266	KAZALD1
ENSG00000107957	1245.49	0.959951	0.308996	3.10668	0.00189199	0.0174957	iEC_N1_NG vs iEC_WT_NG	1.75707	SH3PXD2A
ENSG00000107984	622.936	-1.02234	0.122598	-8.33899	7.49e-17	5.41e-15	iEC_N1_NG vs iEC_WT_NG	14.2665	DKK1
ENSG00000108387	38.9858	-1.02789	0.316525	-3.24742	0.00116458	0.0117637	iEC_N1_NG vs iEC_WT_NG	1.92946	SEPTIN4
ENSG00000108551	470.472	0.845728	0.142955	5.91606	3.3e-09	1.08e-07	iEC_N1_NG vs iEC_WT_NG	6.96783	RASD1
ENSG00000108679	71.6666	1.39632	0.329874	4.23289	2.31e-05	0.000385	iEC_N1_NG vs iEC_WT_NG	3.41454	LGALS3BP
ENSG00000108821	3287.16	2.02913	0.179862	11.2816	1.62e-29	2.56e-27	iEC_N1_NG vs iEC_WT_NG	26.5922	COL1A1
ENSG00000109586	2287.32	-0.829786	0.0964561	-8.60273	7.78e-18	6.22e-16	iEC_N1_NG vs iEC_WT_NG	15.2065	GALNT7
ENSG00000109667	57.4914	0.795415	0.253558	3.13702	0.00170677	0.016048	iEC_N1_NG vs iEC_WT_NG	1.79458	SLC2A9
ENSG00000109738	53.9322	-0.953063	0.35107	-2.71474	0.00663285	0.0469117	iEC_N1_NG vs iEC_WT_NG	1.32872	GLRB
ENSG00000109861	5132.15	-0.848856	0.0763838	-11.113	1.08e-28	1.66e-26	iEC_N1_NG vs iEC_WT_NG	25.7787	CTSC
ENSG00000110092	8154.22	0.819756	0.108953	7.52398	5.31e-14	3.09e-12	iEC_N1_NG vs iEC_WT_NG	11.5107	CCND1
ENSG00000110318	132.563	-2.15901	0.251021	-8.60093	7.91e-18	6.28e-16	iEC_N1_NG vs iEC_WT_NG	15.2019	CEP126
ENSG00000110660	839.047	-0.851256	0.0968189	-8.79226	1.47e-18	1.23e-16	iEC_N1_NG vs iEC_WT_NG	15.9094	SLC35F2
ENSG00000111052	199.015	-1.47655	0.314492	-4.69504	2.67e-06	5.33e-05	iEC_N1_NG vs iEC_WT_NG	4.27346	LIN7A
ENSG00000111186	26.6757	1.97468	0.527768	3.74157	0.000183	0.00240763	iEC_N1_NG vs iEC_WT_NG	2.61841	WNT5B
ENSG00000111331	661.856	1.59421	0.107963	14.7663	2.42e-49	8.57e-47	iEC_N1_NG vs iEC_WT_NG	46.0668	OAS3
ENSG00000111339	779.98	-1.02875	0.178051	-5.77782	7.57e-09	2.32e-07	iEC_N1_NG vs iEC_WT_NG	6.63376	ART4
ENSG00000111341	25.5003	-3.69728	0.752151	-4.91561	8.85e-07	1.93e-05	iEC_N1_NG vs iEC_WT_NG	4.71541	MGP
ENSG00000111885	237.446	0.782257	0.158363	4.93966	7.83e-07	1.72e-05	iEC_N1_NG vs iEC_WT_NG	4.76529	MAN1A1
ENSG00000111913	19.386	-1.42767	0.510151	-2.79853	0.00513365	0.0382212	iEC_N1_NG vs iEC_WT_NG	1.4177	RIPOR2
ENSG00000111962	187.699	-1.14462	0.189233	-6.04875	1.46e-09	5.02e-08	iEC_N1_NG vs iEC_WT_NG	7.29913	UST
ENSG00000112175	15.3732	3.94187	0.695163	5.67042	1.42e-08	4.22e-07	iEC_N1_NG vs iEC_WT_NG	6.37463	BMP5
ENSG00000112320	80.7354	-2.66046	0.425907	-6.24657	4.2e-10	1.55e-08	iEC_N1_NG vs iEC_WT_NG	7.81038	SOBP
ENSG00000112379	109.793	-0.921191	0.249194	-3.69668	0.000218	0.00279747	iEC_N1_NG vs iEC_WT_NG	2.55323	ARFGEF3
ENSG00000112541	130.519	-1.56723	0.267061	-5.86843	4.4e-09	1.41e-07	iEC_N1_NG vs iEC_WT_NG	6.85052	PDE10A
ENSG00000112559	1584.08	-0.798868	0.10634	-7.51241	5.8e-14	3.35e-12	iEC_N1_NG vs iEC_WT_NG	11.4754	MDFI
ENSG00000112699	254.57	-0.794731	0.19021	-4.17818	2.94e-05	0.000476	iEC_N1_NG vs iEC_WT_NG	3.32244	GMDS
ENSG00000112769	8004.92	-1.35633	0.0687382	-19.7318	1.15e-86	8.75e-84	iEC_N1_NG vs iEC_WT_NG	83.058	LAMA4
ENSG00000113083	598.65	0.869557	0.141316	6.15329	7.59e-10	2.71e-08	iEC_N1_NG vs iEC_WT_NG	7.56682	LOX
ENSG00000113205	48.2405	-1.19267	0.323488	-3.6869	0.000227	0.00290245	iEC_N1_NG vs iEC_WT_NG	2.53724	PCDHB3
ENSG00000113209	1480.93	-1.38813	0.0639565	-21.7043	1.87e-104	2.29e-101	iEC_N1_NG vs iEC_WT_NG	100.639	PCDHB5
ENSG00000113248	351.288	-1.17781	0.115599	-10.1888	2.23e-24	2.76e-22	iEC_N1_NG vs iEC_WT_NG	21.5598	PCDHB15
ENSG00000113319	254.203	-1.03671	0.164507	-6.30194	2.94e-10	1.1e-08	iEC_N1_NG vs iEC_WT_NG	7.95683	RASGRF2
ENSG00000113389	182.906	-2.36599	0.337533	-7.00965	2.39e-12	1.23e-10	iEC_N1_NG vs iEC_WT_NG	9.91122	NPR3
ENSG00000113532	651.341	-0.925461	0.165296	-5.59879	2.16e-08	6.27e-07	iEC_N1_NG vs iEC_WT_NG	6.20291	ST8SIA4
ENSG00000113578	11.3821	3.17768	1.11225	2.85698	0.00427699	0.0331088	iEC_N1_NG vs iEC_WT_NG	1.48006	FGF1
ENSG00000113645	38.2021	-1.80822	0.470461	-3.84351	0.000121	0.00166692	iEC_N1_NG vs iEC_WT_NG	2.77809	WWC1
ENSG00000113721	46.2991	2.04341	0.516116	3.95921	7.52e-05	0.00108974	iEC_N1_NG vs iEC_WT_NG	2.96268	PDGFRB
ENSG00000114268	83.9979	0.919841	0.253865	3.62335	0.000291	0.00357256	iEC_N1_NG vs iEC_WT_NG	2.44702	PFKFB4
ENSG00000114378	25.2891	2.14676	0.543301	3.95133	7.77e-05	0.00112323	iEC_N1_NG vs iEC_WT_NG	2.94953	HYAL1
ENSG00000114554	806.266	-0.768628	0.126173	-6.09184	1.12e-09	3.91e-08	iEC_N1_NG vs iEC_WT_NG	7.40791	PLXNA1
ENSG00000114861	788.711	-0.792893	0.173731	-4.5639	5.02e-06	9.61e-05	iEC_N1_NG vs iEC_WT_NG	4.01705	FOXP1
ENSG00000115009	11.2668	1.55697	0.546389	2.84957	0.0043779	0.0337678	iEC_N1_NG vs iEC_WT_NG	1.4715	CCL20
ENSG00000115232	1221.79	-1.12278	0.189891	-5.91274	3.36e-09	1.1e-07	iEC_N1_NG vs iEC_WT_NG	6.95996	ITGA4
ENSG00000115295	146.242	-0.980189	0.172176	-5.69294	1.25e-08	3.71e-07	iEC_N1_NG vs iEC_WT_NG	6.43103	CLIP4
ENSG00000115353	20.1816	-1.5456	0.479093	-3.22611	0.00125487	0.0125566	iEC_N1_NG vs iEC_WT_NG	1.90113	TACR1
ENSG00000115380	21229.4	-1.87794	0.047688	-39.3797	0	1.34e-205	iEC_N1_NG vs iEC_WT_NG	204.874	EFEMP1
ENSG00000115414	114242	-1.04033	0.0849913	-12.2405	1.89e-34	3.82e-32	iEC_N1_NG vs iEC_WT_NG	31.418	FN1
ENSG00000115594	1042.51	0.89032	0.111915	7.95531	1.79e-15	1.21e-13	iEC_N1_NG vs iEC_WT_NG	12.9175	IL1R1
ENSG00000115750	255.581	0.818677	0.24004	3.41059	0.000648	0.00716916	iEC_N1_NG vs iEC_WT_NG	2.14453	TAF1B
ENSG00000115902	1688.42	-1.05816	0.0855276	-12.3722	3.7e-35	7.87e-33	iEC_N1_NG vs iEC_WT_NG	32.104	SLC1A4
ENSG00000116132	80.0745	0.930653	0.299801	3.10423	0.00190773	0.0176005	iEC_N1_NG vs iEC_WT_NG	1.75447	PRRX1
ENSG00000116191	767.888	1.02303	0.228309	4.48088	7.43e-06	0.000138	iEC_N1_NG vs iEC_WT_NG	3.86051	RALGPS2
ENSG00000116711	46.6795	-4.46558	0.471907	-9.46285	3e-21	3.03e-19	iEC_N1_NG vs iEC_WT_NG	18.5187	PLA2G4A
ENSG00000116990	155.525	-0.772231	0.172629	-4.47336	7.7e-06	0.000142	iEC_N1_NG vs iEC_WT_NG	3.84721	MYCL
ENSG00000117394	1161.4	-1.20642	0.168716	-7.15057	8.64e-13	4.52e-11	iEC_N1_NG vs iEC_WT_NG	10.3444	SLC2A1
ENSG00000117586	196.498	2.45081	0.200036	12.2518	1.64e-34	3.36e-32	iEC_N1_NG vs iEC_WT_NG	31.4734	TNFSF4
ENSG00000117595	99.369	-1.70836	0.298728	-5.71877	1.07e-08	3.22e-07	iEC_N1_NG vs iEC_WT_NG	6.49201	IRF6
ENSG00000117707	34.4106	-2.15636	0.486572	-4.43173	9.35e-06	0.000169	iEC_N1_NG vs iEC_WT_NG	3.77095	PROX1
ENSG00000118804	51.2968	0.888101	0.276068	3.21697	0.00129553	0.0128747	iEC_N1_NG vs iEC_WT_NG	1.89026	STBD1
ENSG00000119042	126.074	-0.821277	0.276055	-2.97505	0.00292943	0.0246485	iEC_N1_NG vs iEC_WT_NG	1.60821	SATB2
ENSG00000119632	68.8169	1.42151	0.266319	5.3376	9.42e-08	2.41e-06	iEC_N1_NG vs iEC_WT_NG	5.6179	IFI27L2
ENSG00000119714	20.2035	1.10159	0.397183	2.77352	0.00554539	0.0404753	iEC_N1_NG vs iEC_WT_NG	1.39281	GPR68
ENSG00000119771	62.21	-0.876164	0.258383	-3.39095	0.000696	0.00759775	iEC_N1_NG vs iEC_WT_NG	2.11932	KLHL29
ENSG00000119862	255.928	0.861338	0.25383	3.39337	0.00069	0.00756215	iEC_N1_NG vs iEC_WT_NG	2.12135	LGALSL
ENSG00000119866	31.176	-1.36639	0.416812	-3.27819	0.00104475	0.0107921	iEC_N1_NG vs iEC_WT_NG	1.96689	BCL11A
ENSG00000119900	1514.22	0.882638	0.0733564	12.0322	2.41e-33	4.69e-31	iEC_N1_NG vs iEC_WT_NG	30.329	OGFRL1
ENSG00000119946	26.1305	-1.1446	0.354153	-3.23193	0.00122955	0.0123397	iEC_N1_NG vs iEC_WT_NG	1.9087	CNNM1
ENSG00000120256	359.88	-1.22231	0.160813	-7.60078	2.94e-14	1.78e-12	iEC_N1_NG vs iEC_WT_NG	11.7494	LRP11
ENSG00000120262	56.7704	1.31365	0.462427	2.84078	0.0045003	0.0344204	iEC_N1_NG vs iEC_WT_NG	1.46318	CCDC170
ENSG00000120322	23.816	1.66446	0.420298	3.96018	7.49e-05	0.00108633	iEC_N1_NG vs iEC_WT_NG	2.96404	PCDHB8
ENSG00000120337	293.719	1.06662	0.128672	8.28943	1.14e-16	8.15e-15	iEC_N1_NG vs iEC_WT_NG	14.0889	TNFSF18
ENSG00000120594	86.2937	-2.18633	0.332999	-6.56558	5.18e-11	2.22e-09	iEC_N1_NG vs iEC_WT_NG	8.65383	PLXDC2
ENSG00000120645	23.5338	-1.93901	0.644475	-3.00866	0.00262399	0.0225539	iEC_N1_NG vs iEC_WT_NG	1.64678	IQSEC3
ENSG00000120658	9.60106	-2.2427	0.663644	-3.37938	0.000727	0.00784878	iEC_N1_NG vs iEC_WT_NG	2.1052	ENOX1
ENSG00000120708	237.341	0.931331	0.246551	3.77745	0.000158	0.00211745	iEC_N1_NG vs iEC_WT_NG	2.67419	TGFBI
ENSG00000120833	134.605	-1.7389	0.185211	-9.38878	6.07e-21	6.06e-19	iEC_N1_NG vs iEC_WT_NG	18.2176	SOCS2
ENSG00000120885	757.938	-0.850028	0.163979	-5.18375	2.17e-07	5.24e-06	iEC_N1_NG vs iEC_WT_NG	5.28081	CLU
ENSG00000120925	552.76	1.01767	0.287961	3.53405	0.000409	0.00480912	iEC_N1_NG vs iEC_WT_NG	2.31793	RNF170
ENSG00000120937	31.2238	3.09926	0.507942	6.1016	1.05e-09	3.69e-08	iEC_N1_NG vs iEC_WT_NG	7.43346	NPPB
ENSG00000121281	459.046	0.913527	0.236668	3.85995	0.000113	0.00157221	iEC_N1_NG vs iEC_WT_NG	2.80349	ADCY7
ENSG00000121297	67.0645	-1.09155	0.270576	-4.03418	5.48e-05	0.000819	iEC_N1_NG vs iEC_WT_NG	3.08654	TSHZ3
ENSG00000121769	16.8873	2.05753	0.626867	3.28224	0.00102987	0.010673	iEC_N1_NG vs iEC_WT_NG	1.97171	FABP3
ENSG00000121898	411.009	1.81255	0.117481	15.4285	1.05e-53	4.1e-51	iEC_N1_NG vs iEC_WT_NG	50.3871	CPXM2
ENSG00000121903	89.0862	0.872387	0.247304	3.52759	0.000419	0.00490632	iEC_N1_NG vs iEC_WT_NG	2.30924	ZSCAN20
ENSG00000121933	7.34821	2.59561	0.844424	3.07382	0.00211334	0.0190355	iEC_N1_NG vs iEC_WT_NG	1.72043	TMIGD3
ENSG00000121966	191.243	1.14432	0.165378	6.91943	4.53e-12	2.24e-10	iEC_N1_NG vs iEC_WT_NG	9.64934	CXCR4
ENSG00000122547	84.1583	1.67378	0.397023	4.21582	2.49e-05	0.000413	iEC_N1_NG vs iEC_WT_NG	3.38389	EEPD1
ENSG00000122641	1723.56	-2.40069	0.158408	-15.1551	7.02e-52	2.67e-49	iEC_N1_NG vs iEC_WT_NG	48.5739	INHBA
ENSG00000122691	18.2435	3.68625	0.650951	5.66286	1.49e-08	4.38e-07	iEC_N1_NG vs iEC_WT_NG	6.3587	TWIST1
ENSG00000122862	797.339	-1.11734	0.113946	-9.80585	1.06e-22	1.17e-20	iEC_N1_NG vs iEC_WT_NG	19.9317	SRGN
ENSG00000123384	189.625	3.28087	0.375541	8.73639	2.41e-18	2e-16	iEC_N1_NG vs iEC_WT_NG	15.6986	LRP1
ENSG00000123572	219.671	-2.33803	0.196085	-11.9235	8.93e-33	1.64e-30	iEC_N1_NG vs iEC_WT_NG	29.7856	NRK
ENSG00000123689	15.388	1.91865	0.546018	3.5139	0.000442	0.00513616	iEC_N1_NG vs iEC_WT_NG	2.28936	G0S2
ENSG00000123901	20.2569	-1.62989	0.544169	-2.99519	0.00274278	0.0234487	iEC_N1_NG vs iEC_WT_NG	1.62988	GPR83
ENSG00000123989	99.1496	2.80661	0.361128	7.77179	7.74e-15	4.98e-13	iEC_N1_NG vs iEC_WT_NG	12.3025	CHPF
ENSG00000124224	3.39434	6.45537	1.92594	3.3518	0.000803	0.00858816	iEC_N1_NG vs iEC_WT_NG	2.0661	PPP4R1L
ENSG00000124225	767.535	-1.30915	0.155555	-8.41599	3.9e-17	2.93e-15	iEC_N1_NG vs iEC_WT_NG	14.5324	PMEPA1
ENSG00000124762	12498	0.752612	0.044613	16.8698	7.51e-64	3.63e-61	iEC_N1_NG vs iEC_WT_NG	60.4397	CDKN1A
ENSG00000124785	564.439	-0.945755	0.095536	-9.89947	4.18e-23	4.74e-21	iEC_N1_NG vs iEC_WT_NG	20.3242	NRN1
ENSG00000124813	21.7838	2.55178	0.562808	4.53401	5.79e-06	0.00011	iEC_N1_NG vs iEC_WT_NG	3.95952	RUNX2
ENSG00000124920	79.0661	2.02617	0.289807	6.99145	2.72e-12	1.38e-10	iEC_N1_NG vs iEC_WT_NG	9.85924	MYRF
ENSG00000124942	10230.9	0.871347	0.163276	5.33666	9.47e-08	2.42e-06	iEC_N1_NG vs iEC_WT_NG	5.61635	AHNAK
ENSG00000125266	11526.3	-0.922606	0.100173	-9.21014	3.26e-20	3.1e-18	iEC_N1_NG vs iEC_WT_NG	17.5092	EFNB2
ENSG00000125378	1103.77	-0.989031	0.0926433	-10.6757	1.32e-26	1.89e-24	iEC_N1_NG vs iEC_WT_NG	23.7245	BMP4
ENSG00000125398	5.55726	3.54001	1.12511	3.14637	0.00165312	0.0156678	iEC_N1_NG vs iEC_WT_NG	1.80499	SOX9
ENSG00000125848	318.017	1.52884	0.151227	10.1095	5.01e-24	6.06e-22	iEC_N1_NG vs iEC_WT_NG	21.2173	FLRT3
ENSG00000125872	15.3685	3.68507	0.761578	4.83873	1.31e-06	2.73e-05	iEC_N1_NG vs iEC_WT_NG	4.56305	LRRN4
ENSG00000126759	36.3908	2.96864	0.428259	6.93187	4.15e-12	2.07e-10	iEC_N1_NG vs iEC_WT_NG	9.68348	CFP
ENSG00000126822	547.605	-0.755674	0.130657	-5.78365	7.31e-09	2.25e-07	iEC_N1_NG vs iEC_WT_NG	6.64797	PLEKHG3
ENSG00000126861	23.2074	-3.15957	0.508143	-6.21787	5.04e-10	1.83e-08	iEC_N1_NG vs iEC_WT_NG	7.73678	OMG
ENSG00000126882	2416.6	-1.33592	0.0798862	-16.7228	8.94e-63	4.08e-60	iEC_N1_NG vs iEC_WT_NG	59.3895	FAM78A
ENSG00000126950	164.787	-1.48361	0.19743	-7.51463	5.71e-14	3.3e-12	iEC_N1_NG vs iEC_WT_NG	11.4812	TMEM35A
ENSG00000127241	1344.11	-0.897233	0.0972962	-9.22167	2.93e-20	2.81e-18	iEC_N1_NG vs iEC_WT_NG	17.5507	MASP1
ENSG00000127863	50.0176	1.97689	0.316956	6.23711	4.46e-10	1.64e-08	iEC_N1_NG vs iEC_WT_NG	7.78511	TNFRSF19
ENSG00000128203	117.856	-1.03419	0.188469	-5.48733	4.08e-08	1.11e-06	iEC_N1_NG vs iEC_WT_NG	5.95609	ASPHD2
ENSG00000128510	58.6622	3.77626	0.523696	7.21078	5.56e-13	2.98e-11	iEC_N1_NG vs iEC_WT_NG	10.5256	CPA4
ENSG00000128805	130.587	1.19939	0.232645	5.15544	2.53e-07	6.07e-06	iEC_N1_NG vs iEC_WT_NG	5.217	ARHGAP22
ENSG00000128815	34.8928	-2.6652	0.621876	-4.28575	1.82e-05	0.000309	iEC_N1_NG vs iEC_WT_NG	3.51037	WDFY4
ENSG00000128881	377.008	0.784762	0.268315	2.92478	0.003447	0.0279718	iEC_N1_NG vs iEC_WT_NG	1.55328	TTBK2
ENSG00000128923	486.423	0.755795	0.209797	3.60251	0.000315	0.00383616	iEC_N1_NG vs iEC_WT_NG	2.4161	MINDY2
ENSG00000129038	758.1	-1.34503	0.112553	-11.9502	6.48e-33	1.22e-30	iEC_N1_NG vs iEC_WT_NG	29.9146	LOXL1
ENSG00000129450	15.4135	2.13104	0.749277	2.84412	0.0044534	0.0341599	iEC_N1_NG vs iEC_WT_NG	1.46648	SIGLEC9
ENSG00000129691	1198.72	-0.760173	0.0724316	-10.495	9.1e-26	1.22e-23	iEC_N1_NG vs iEC_WT_NG	22.913	ASH2L
ENSG00000130066	2437.66	-0.919194	0.0968448	-9.49142	2.28e-21	2.32e-19	iEC_N1_NG vs iEC_WT_NG	18.6348	SAT1
ENSG00000130165	468.174	1.04465	0.11835	8.82682	1.08e-18	9.1e-17	iEC_N1_NG vs iEC_WT_NG	16.041	ELOF1
ENSG00000130176	65.1012	1.45016	0.307884	4.71008	2.48e-06	4.97e-05	iEC_N1_NG vs iEC_WT_NG	4.30374	CNN1
ENSG00000130513	3618.72	0.983051	0.0970209	10.1324	3.97e-24	4.84e-22	iEC_N1_NG vs iEC_WT_NG	21.3152	GDF15
ENSG00000130540	25.2284	-1.88343	0.596553	-3.15718	0.00159301	0.0151883	iEC_N1_NG vs iEC_WT_NG	1.81849	SULT4A1
ENSG00000130741	5066.71	-0.904369	0.0389055	-23.2453	1.59e-119	2.31e-116	iEC_N1_NG vs iEC_WT_NG	115.637	EIF2S3
ENSG00000131389	696.128	0.836801	0.165003	5.07144	3.95e-07	9.15e-06	iEC_N1_NG vs iEC_WT_NG	5.03851	SLC6A6
ENSG00000131459	51.5648	-1.14989	0.414348	-2.77517	0.00551724	0.0402882	iEC_N1_NG vs iEC_WT_NG	1.39482	GFPT2
ENSG00000131477	1001.82	-1.09669	0.121483	-9.0275	1.76e-19	1.59e-17	iEC_N1_NG vs iEC_WT_NG	16.7976	RAMP2
ENSG00000131831	92.292	-1.04439	0.199104	-5.24544	1.56e-07	3.87e-06	iEC_N1_NG vs iEC_WT_NG	5.4127	RAI2
ENSG00000131849	29.5158	-1.06063	0.33187	-3.19592	0.00139387	0.0136314	iEC_N1_NG vs iEC_WT_NG	1.86546	ZNF132
ENSG00000131914	5.23561	2.92526	0.959413	3.04901	0.00229598	0.0202244	iEC_N1_NG vs iEC_WT_NG	1.69412	LIN28A
ENSG00000132122	90.8532	-1.14549	0.30723	-3.72845	0.000193	0.00251551	iEC_N1_NG vs iEC_WT_NG	2.59937	SPATA6
ENSG00000132170	61.539	-1.18008	0.27858	-4.23604	2.27e-05	0.00038	iEC_N1_NG vs iEC_WT_NG	3.41984	PPARG
ENSG00000132205	103.219	0.98343	0.2543	3.8672	0.00011	0.0015385	iEC_N1_NG vs iEC_WT_NG	2.8129	EMILIN2
ENSG00000132321	14.4405	-2.23372	0.660102	-3.38391	0.000715	0.00774774	iEC_N1_NG vs iEC_WT_NG	2.11082	IQCA1
ENSG00000132429	41.0264	-1.41193	0.388316	-3.63603	0.000277	0.00342494	iEC_N1_NG vs iEC_WT_NG	2.46535	POPDC3
ENSG00000132561	268.749	-0.843843	0.144994	-5.81987	5.89e-09	1.85e-07	iEC_N1_NG vs iEC_WT_NG	6.73333	MATN2
ENSG00000132613	2442.13	0.884278	0.139373	6.34467	2.23e-10	8.56e-09	iEC_N1_NG vs iEC_WT_NG	8.06767	MTSS2
ENSG00000132622	11.2024	1.95244	0.638454	3.05807	0.00222764	0.0197861	iEC_N1_NG vs iEC_WT_NG	1.70364	HSPA12B
ENSG00000133083	200.02	-1.39901	0.183615	-7.61925	2.55e-14	1.56e-12	iEC_N1_NG vs iEC_WT_NG	11.8065	DCLK1
ENSG00000133101	18.6099	-2.20792	0.490982	-4.49696	6.89e-06	0.000129	iEC_N1_NG vs iEC_WT_NG	3.88972	CCNA1
ENSG00000133107	17.6635	2.26941	0.528367	4.29513	1.75e-05	0.000296	iEC_N1_NG vs iEC_WT_NG	3.52827	TRPC4
ENSG00000133138	198.916	-1.1812	0.160205	-7.37302	1.67e-13	9.19e-12	iEC_N1_NG vs iEC_WT_NG	11.0369	TBC1D8B
ENSG00000133216	1261.09	-1.00749	0.168366	-5.98389	2.18e-09	7.29e-08	iEC_N1_NG vs iEC_WT_NG	7.13703	EPHB2
ENSG00000133800	6554.67	0.847353	0.0686869	12.3365	5.76e-35	1.21e-32	iEC_N1_NG vs iEC_WT_NG	31.9169	LYVE1
ENSG00000133816	4151.24	-0.875742	0.15864	-5.5203	3.38e-08	9.4e-07	iEC_N1_NG vs iEC_WT_NG	6.02692	MICAL2
ENSG00000133863	34.9835	-1.72522	0.456071	-3.78279	0.000155	0.00207946	iEC_N1_NG vs iEC_WT_NG	2.68205	TEX15
ENSG00000134780	212.321	1.00802	0.173699	5.80327	6.5e-09	2.03e-07	iEC_N1_NG vs iEC_WT_NG	6.69202	DAGLA
ENSG00000134817	2087.08	3.82508	0.0920027	41.5757	0	1.34e-205	iEC_N1_NG vs iEC_WT_NG	204.874	APLNR
ENSG00000134955	40.738	0.822165	0.301555	2.72641	0.00640268	0.0456477	iEC_N1_NG vs iEC_WT_NG	1.34058	SLC37A2
ENSG00000134986	1883.77	-0.752503	0.0736222	-10.2211	1.59e-24	2.01e-22	iEC_N1_NG vs iEC_WT_NG	21.6978	NREP
ENSG00000135046	25558.9	0.980419	0.0668014	14.6766	9.1e-49	3.09e-46	iEC_N1_NG vs iEC_WT_NG	45.5097	ANXA1
ENSG00000135218	589.42	2.19985	0.245198	8.97171	2.92e-19	2.6e-17	iEC_N1_NG vs iEC_WT_NG	16.5842	CD36
ENSG00000135312	610.341	-1.41737	0.115512	-12.2703	1.31e-34	2.71e-32	iEC_N1_NG vs iEC_WT_NG	31.5667	HTR1B
ENSG00000135324	64.0279	-2.68937	0.322114	-8.34913	6.88e-17	4.99e-15	iEC_N1_NG vs iEC_WT_NG	14.3017	MRAP2
ENSG00000135476	356.008	0.811279	0.20912	3.87949	0.000105	0.00146769	iEC_N1_NG vs iEC_WT_NG	2.83337	ESPL1
ENSG00000135480	234.422	1.44179	0.148214	9.72771	2.3e-22	2.45e-20	iEC_N1_NG vs iEC_WT_NG	19.6116	KRT7
ENSG00000135547	108.532	-1.06017	0.175476	-6.04167	1.53e-09	5.19e-08	iEC_N1_NG vs iEC_WT_NG	7.28452	HEY2
ENSG00000135637	146.642	0.766809	0.235371	3.25787	0.00112253	0.0114256	iEC_N1_NG vs iEC_WT_NG	1.94212	CCDC142
ENSG00000135678	310.567	0.848396	0.30104	2.81822	0.00482914	0.0364985	iEC_N1_NG vs iEC_WT_NG	1.43772	CPM
ENSG00000135838	204.239	1.46479	0.285771	5.12573	2.96e-07	7.03e-06	iEC_N1_NG vs iEC_WT_NG	5.15286	NPL
ENSG00000135842	89.3313	1.001	0.26383	3.79412	0.000148	0.0020019	iEC_N1_NG vs iEC_WT_NG	2.69856	NIBAN1
ENSG00000135905	129.219	-1.45074	0.438895	-3.30544	0.000948	0.00993052	iEC_N1_NG vs iEC_WT_NG	2.00303	DOCK10
ENSG00000136160	83.1603	1.09714	0.248007	4.42384	9.7e-06	0.000175	iEC_N1_NG vs iEC_WT_NG	3.75655	EDNRB
ENSG00000136244	31.364	-1.02834	0.349863	-2.93928	0.0032898	0.0269013	iEC_N1_NG vs iEC_WT_NG	1.57023	IL6
ENSG00000136383	3478.37	0.771156	0.179294	4.30108	1.7e-05	0.000289	iEC_N1_NG vs iEC_WT_NG	3.53837	ALPK3
ENSG00000136698	7.50205	-4.39864	1.21983	-3.60594	0.000311	0.00379161	iEC_N1_NG vs iEC_WT_NG	2.42118	CFC1
ENSG00000136842	144.735	-1.855	0.224729	-8.2544	1.53e-16	1.07e-14	iEC_N1_NG vs iEC_WT_NG	13.969	TMOD1
ENSG00000137033	1469.63	-2.6024	0.0855799	-30.409	4.18e-203	1.34e-199	iEC_N1_NG vs iEC_WT_NG	198.874	IL33
ENSG00000137203	31.955	-1.43126	0.530529	-2.69781	0.00697977	0.048798	iEC_N1_NG vs iEC_WT_NG	1.3116	TFAP2A
ENSG00000137331	1213.13	-1.77306	0.0924137	-19.1861	4.84e-82	3.36e-79	iEC_N1_NG vs iEC_WT_NG	78.4737	IER3
ENSG00000137463	95.1248	-1.30979	0.201717	-6.49321	8.4e-11	3.46e-09	iEC_N1_NG vs iEC_WT_NG	8.46111	MGARP
ENSG00000137693	1178.11	-0.951272	0.179313	-5.3051	1.13e-07	2.83e-06	iEC_N1_NG vs iEC_WT_NG	5.54789	YAP1
ENSG00000137726	170.189	1.35064	0.170276	7.93207	2.16e-15	1.45e-13	iEC_N1_NG vs iEC_WT_NG	12.8398	FXYD6
ENSG00000137727	35.9136	-1.54939	0.312771	-4.95376	7.28e-07	1.6e-05	iEC_N1_NG vs iEC_WT_NG	4.79493	ARHGAP20
ENSG00000137877	1396.05	1.13654	0.100378	11.3226	1.01e-29	1.62e-27	iEC_N1_NG vs iEC_WT_NG	26.7906	SPTBN5
ENSG00000137878	147.959	-1.06589	0.332908	-3.20175	0.00136594	0.0134453	iEC_N1_NG vs iEC_WT_NG	1.87143	GCOM1
ENSG00000137960	63.7965	-1.17232	0.22387	-5.23661	1.64e-07	4.03e-06	iEC_N1_NG vs iEC_WT_NG	5.39461	GIPC2
ENSG00000138080	77.0737	1.81333	0.311447	5.82228	5.81e-09	1.82e-07	iEC_N1_NG vs iEC_WT_NG	6.73874	EMILIN1
ENSG00000138131	33.3913	0.939033	0.29508	3.18229	0.00146113	0.0141678	iEC_N1_NG vs iEC_WT_NG	1.8487	LOXL4
ENSG00000138135	3.80661	4.05574	1.47186	2.75553	0.0058598	0.0422488	iEC_N1_NG vs iEC_WT_NG	1.37419	CH25H
ENSG00000138172	131.059	0.882233	0.186255	4.73669	2.17e-06	4.4e-05	iEC_N1_NG vs iEC_WT_NG	4.35629	CALHM2
ENSG00000138623	53.0066	-1.7865	0.306557	-5.82763	5.62e-09	1.77e-07	iEC_N1_NG vs iEC_WT_NG	6.7518	SEMA7A
ENSG00000138650	6372.63	-1.32345	0.0979575	-13.5105	1.36e-41	3.61e-39	iEC_N1_NG vs iEC_WT_NG	38.4426	PCDH10
ENSG00000138670	48.3986	-1.07384	0.354463	-3.02949	0.00244966	0.021273	iEC_N1_NG vs iEC_WT_NG	1.67217	RASGEF1B
ENSG00000138696	9.9473	-1.99886	0.659391	-3.03137	0.00243445	0.021187	iEC_N1_NG vs iEC_WT_NG	1.67393	BMPR1B
ENSG00000138722	8553.97	-2.13135	0.0848522	-25.1184	3.13e-139	6.25e-136	iEC_N1_NG vs iEC_WT_NG	135.204	MMRN1
ENSG00000138759	653.903	0.978342	0.333074	2.93731	0.00331072	0.027017	iEC_N1_NG vs iEC_WT_NG	1.56836	FRAS1
ENSG00000139192	91.2544	0.944507	0.244878	3.85706	0.000115	0.00158677	iEC_N1_NG vs iEC_WT_NG	2.79949	TAPBPL
ENSG00000139211	92.7675	-0.901388	0.211234	-4.26724	1.98e-05	0.000334	iEC_N1_NG vs iEC_WT_NG	3.4766	AMIGO2
ENSG00000139329	7.10362	6.27883	1.41569	4.43516	9.2e-06	0.000167	iEC_N1_NG vs iEC_WT_NG	3.77639	LUM
ENSG00000139508	61.9145	-1.41995	0.265094	-5.35638	8.49e-08	2.19e-06	iEC_N1_NG vs iEC_WT_NG	5.65991	SLC46A3
ENSG00000139631	168.107	0.909618	0.209592	4.33995	1.43e-05	0.000248	iEC_N1_NG vs iEC_WT_NG	3.60521	CSAD
ENSG00000139675	18.2595	-2.51353	0.901508	-2.78814	0.00530124	0.0391224	iEC_N1_NG vs iEC_WT_NG	1.40757	HNRNPA1L2
ENSG00000139800	13.8537	-7.49274	1.24766	-6.00543	1.91e-09	6.43e-08	iEC_N1_NG vs iEC_WT_NG	7.19184	ZIC5
ENSG00000139832	152.598	0.849232	0.163671	5.18865	2.12e-07	5.11e-06	iEC_N1_NG vs iEC_WT_NG	5.29158	RAB20
ENSG00000140022	12.4565	2.76664	0.764139	3.62059	0.000294	0.00360252	iEC_N1_NG vs iEC_WT_NG	2.44339	STON2
ENSG00000140044	107.541	0.81331	0.243647	3.33806	0.000844	0.00897016	iEC_N1_NG vs iEC_WT_NG	2.0472	JDP2
ENSG00000140105	5544.86	0.863921	0.0906713	9.52805	1.6e-21	1.64e-19	iEC_N1_NG vs iEC_WT_NG	18.785	WARS1
ENSG00000140511	479.718	-4.09997	0.162971	-25.1576	1.17e-139	2.66e-136	iEC_N1_NG vs iEC_WT_NG	135.575	HAPLN3
ENSG00000140937	837.49	-1.11161	0.180673	-6.15259	7.62e-10	2.72e-08	iEC_N1_NG vs iEC_WT_NG	7.56587	CDH11
ENSG00000140939	114.249	0.75702	0.279291	2.71051	0.00671805	0.0473089	iEC_N1_NG vs iEC_WT_NG	1.32506	NOL3
ENSG00000141013	123.497	1.48501	0.26317	5.64278	1.67e-08	4.9e-07	iEC_N1_NG vs iEC_WT_NG	6.30954	GAS8
ENSG00000141040	115.069	0.809221	0.292342	2.76807	0.00563896	0.0410644	iEC_N1_NG vs iEC_WT_NG	1.38653	ZNF287
ENSG00000141052	6.49133	4.09789	1.37892	2.97181	0.00296046	0.0248625	iEC_N1_NG vs iEC_WT_NG	1.60446	MYOCD
ENSG00000141338	69.0909	3.43786	0.452174	7.60294	2.89e-14	1.76e-12	iEC_N1_NG vs iEC_WT_NG	11.7551	ABCA8
ENSG00000141448	209.434	-1.59314	0.169931	-9.37521	6.9e-21	6.85e-19	iEC_N1_NG vs iEC_WT_NG	18.1644	GATA6
ENSG00000141655	274.428	-1.91577	0.191538	-10.002	1.49e-23	1.75e-21	iEC_N1_NG vs iEC_WT_NG	20.7562	TNFRSF11A
ENSG00000141668	551.708	-1.05217	0.100002	-10.5215	6.87e-26	9.38e-24	iEC_N1_NG vs iEC_WT_NG	23.0276	CBLN2
ENSG00000141682	609.468	0.960818	0.105358	9.11958	7.54e-20	7.04e-18	iEC_N1_NG vs iEC_WT_NG	17.1522	PMAIP1
ENSG00000141905	1090.35	-0.788691	0.134009	-5.88534	3.97e-09	1.29e-07	iEC_N1_NG vs iEC_WT_NG	6.89049	NFIC
ENSG00000142552	560.976	-0.88078	0.133285	-6.60823	3.89e-11	1.7e-09	iEC_N1_NG vs iEC_WT_NG	8.77029	RCN3
ENSG00000142910	7651.21	1.16168	0.058817	19.7507	7.91e-87	6.32e-84	iEC_N1_NG vs iEC_WT_NG	83.1994	TINAGL1
ENSG00000143153	3473.23	1.18797	0.064422	18.4404	6.23e-76	3.83e-73	iEC_N1_NG vs iEC_WT_NG	72.4172	ATP1B1
ENSG00000143333	14.2121	2.0243	0.659185	3.07092	0.002134	0.0191892	iEC_N1_NG vs iEC_WT_NG	1.71694	RGS16
ENSG00000143369	455.878	0.788777	0.118381	6.66304	2.68e-11	1.19e-09	iEC_N1_NG vs iEC_WT_NG	8.92449	ECM1
ENSG00000143603	96.1037	1.41589	0.346176	4.0901	4.31e-05	0.000669	iEC_N1_NG vs iEC_WT_NG	3.17486	KCNN3
ENSG00000143850	53.3464	-1.46853	0.510607	-2.87605	0.00402684	0.031493	iEC_N1_NG vs iEC_WT_NG	1.50179	PLEKHA6
ENSG00000144152	35.2167	1.21351	0.34729	3.49424	0.000475	0.00545042	iEC_N1_NG vs iEC_WT_NG	2.26357	FBLN7
ENSG00000144161	84.7153	-1.07635	0.365853	-2.94202	0.00326078	0.0267187	iEC_N1_NG vs iEC_WT_NG	1.57319	ZC3H8
ENSG00000144227	26.9809	-3.6992	0.604255	-6.12192	9.25e-10	3.26e-08	iEC_N1_NG vs iEC_WT_NG	7.48686	NXPH2
ENSG00000144230	6.89685	3.08792	0.995583	3.10162	0.00192465	0.0176862	iEC_N1_NG vs iEC_WT_NG	1.75237	GPR17
ENSG00000144749	455.176	-2.42337	0.20406	-11.8757	1.58e-32	2.84e-30	iEC_N1_NG vs iEC_WT_NG	29.5468	LRIG1
ENSG00000144802	776.454	1.88538	0.330157	5.71054	1.13e-08	3.37e-07	iEC_N1_NG vs iEC_WT_NG	6.47263	NFKBIZ
ENSG00000144810	1445.54	-1.07187	0.217147	-4.93617	7.97e-07	1.75e-05	iEC_N1_NG vs iEC_WT_NG	4.75811	COL8A1
ENSG00000144857	55.2515	1.7905	0.343318	5.21527	1.84e-07	4.47e-06	iEC_N1_NG vs iEC_WT_NG	5.34985	BOC
ENSG00000145113	83.4252	1.85492	0.3361	5.51895	3.41e-08	9.41e-07	iEC_N1_NG vs iEC_WT_NG	6.02643	MUC4
ENSG00000145362	188.175	1.2849	0.172582	7.44516	9.68e-14	5.46e-12	iEC_N1_NG vs iEC_WT_NG	11.2625	ANK2
ENSG00000145431	92.5268	-1.26658	0.35313	-3.58672	0.000335	0.00404516	iEC_N1_NG vs iEC_WT_NG	2.39306	PDGFC
ENSG00000145569	30.931	1.94856	0.495896	3.92936	8.52e-05	0.00122099	iEC_N1_NG vs iEC_WT_NG	2.91329	OTULINL
ENSG00000145681	208.158	-1.50198	0.310455	-4.83798	1.31e-06	2.74e-05	iEC_N1_NG vs iEC_WT_NG	4.56197	HAPLN1
ENSG00000145703	289.97	-1.56866	0.25765	-6.08833	1.14e-09	3.98e-08	iEC_N1_NG vs iEC_WT_NG	7.40029	IQGAP2
ENSG00000145708	1690.64	-4.77747	0.108062	-44.2106	0	1.34e-205	iEC_N1_NG vs iEC_WT_NG	204.874	CRHBP
ENSG00000145794	72.5287	1.44518	0.449679	3.21381	0.00130988	0.0129769	iEC_N1_NG vs iEC_WT_NG	1.88683	MEGF10
ENSG00000146197	114.891	-1.3609	0.213786	-6.36569	1.94e-10	7.59e-09	iEC_N1_NG vs iEC_WT_NG	8.1197	SCUBE3
ENSG00000146411	55.3539	-0.932308	0.245921	-3.79108	0.00015	0.0020214	iEC_N1_NG vs iEC_WT_NG	2.69435	SLC2A12
ENSG00000146674	1182.68	0.989406	0.0739424	13.3808	7.83e-41	2.02e-38	iEC_N1_NG vs iEC_WT_NG	37.6951	IGFBP3
ENSG00000146833	189.314	1.88409	0.172505	10.9219	9.06e-28	1.34e-25	iEC_N1_NG vs iEC_WT_NG	24.8731	TRIM4
ENSG00000146859	298.609	0.987686	0.133574	7.39432	1.42e-13	7.88e-12	iEC_N1_NG vs iEC_WT_NG	11.1034	TMEM140
ENSG00000146950	1326.5	-1.3194	0.131578	-10.0275	1.15e-23	1.38e-21	iEC_N1_NG vs iEC_WT_NG	20.8614	SHROOM2
ENSG00000147044	882.592	-0.874183	0.173924	-5.02624	5e-07	1.14e-05	iEC_N1_NG vs iEC_WT_NG	4.94291	CASK
ENSG00000147113	814.453	-0.842194	0.0904323	-9.31298	1.24e-20	1.22e-18	iEC_N1_NG vs iEC_WT_NG	17.9144	DIPK2B
ENSG00000147381	4.11329	-5.02798	1.47167	-3.41651	0.000634	0.00703445	iEC_N1_NG vs iEC_WT_NG	2.15277	MAGEA4
ENSG00000147394	1475.72	0.814103	0.0712363	11.4282	3.02e-30	4.93e-28	iEC_N1_NG vs iEC_WT_NG	27.3074	ZNF185
ENSG00000147813	435.641	1.43529	0.204841	7.00684	2.44e-12	1.25e-10	iEC_N1_NG vs iEC_WT_NG	9.90387	NAPRT
ENSG00000147852	30.3724	1.90198	0.645882	2.94479	0.00323178	0.0265492	iEC_N1_NG vs iEC_WT_NG	1.57595	VLDLR
ENSG00000147889	251.504	-1.70078	0.164884	-10.315	6.03e-25	7.7e-23	iEC_N1_NG vs iEC_WT_NG	22.1134	CDKN2A
ENSG00000148082	130.326	-1.63936	0.322032	-5.09066	3.57e-07	8.34e-06	iEC_N1_NG vs iEC_WT_NG	5.07868	SHC3
ENSG00000148120	134.49	-0.906457	0.226471	-4.00253	6.27e-05	0.000925	iEC_N1_NG vs iEC_WT_NG	3.03387	AOPEP
ENSG00000148288	116.392	-1.22237	0.207056	-5.90359	3.56e-09	1.16e-07	iEC_N1_NG vs iEC_WT_NG	6.93671	GBGT1
ENSG00000148386	8.05598	-3.55369	1.05091	-3.38154	0.000721	0.00780421	iEC_N1_NG vs iEC_WT_NG	2.10767	LCN9
ENSG00000148488	12.9717	-3.59254	0.759628	-4.72934	2.25e-06	4.54e-05	iEC_N1_NG vs iEC_WT_NG	4.34275	ST8SIA6
ENSG00000148600	22.2923	1.62326	0.483609	3.35656	0.000789	0.00845971	iEC_N1_NG vs iEC_WT_NG	2.07264	CDHR1
ENSG00000148655	62.5892	-1.08279	0.339279	-3.19145	0.00141562	0.0138103	iEC_N1_NG vs iEC_WT_NG	1.8598	LRMDA
ENSG00000148942	5.45418	-3.3286	1.22461	-2.7181	0.00656587	0.0465824	iEC_N1_NG vs iEC_WT_NG	1.33178	SLC5A12
ENSG00000149380	127.336	-1.10301	0.255669	-4.3142	1.6e-05	0.000275	iEC_N1_NG vs iEC_WT_NG	3.5601	P4HA3
ENSG00000149403	37.6471	-1.24568	0.343204	-3.62956	0.000284	0.00350113	iEC_N1_NG vs iEC_WT_NG	2.45579	GRIK4
ENSG00000149531	14.8004	-6.92003	1.25542	-5.51214	3.54e-08	9.73e-07	iEC_N1_NG vs iEC_WT_NG	6.01201	FRG1BP
ENSG00000149781	297.379	1.29218	0.164939	7.8343	4.71e-15	3.07e-13	iEC_N1_NG vs iEC_WT_NG	12.5124	FERMT3
ENSG00000149948	1683.7	-0.912146	0.0736932	-12.3776	3.45e-35	7.46e-33	iEC_N1_NG vs iEC_WT_NG	32.1275	HMGA2
ENSG00000150551	115.887	-2.84074	0.427095	-6.6513	2.91e-11	1.28e-09	iEC_N1_NG vs iEC_WT_NG	8.89224	LYPD1
ENSG00000150636	57.1557	-1.10819	0.266098	-4.16458	3.12e-05	0.000502	iEC_N1_NG vs iEC_WT_NG	3.29934	CCDC102B
ENSG00000150764	310.966	0.864013	0.167712	5.15175	2.58e-07	6.18e-06	iEC_N1_NG vs iEC_WT_NG	5.20909	DIXDC1
ENSG00000151067	8.23406	3.75715	1.16998	3.21129	0.0013214	0.0130667	iEC_N1_NG vs iEC_WT_NG	1.88383	CACNA1C
ENSG00000151136	136.705	-0.970415	0.296926	-3.26821	0.0010823	0.011101	iEC_N1_NG vs iEC_WT_NG	1.95464	ABTB3
ENSG00000151364	14.282	1.63253	0.577131	2.82869	0.00467389	0.0355269	iEC_N1_NG vs iEC_WT_NG	1.44944	KCTD14
ENSG00000151468	1563.97	-1.89381	0.0657477	-28.8042	1.9e-182	5.05e-179	iEC_N1_NG vs iEC_WT_NG	178.296	CCDC3
ENSG00000152128	403.348	-0.818173	0.0974678	-8.39429	4.69e-17	3.51e-15	iEC_N1_NG vs iEC_WT_NG	14.4542	TMEM163
ENSG00000152137	394.659	-0.900826	0.116256	-7.74865	9.29e-15	5.91e-13	iEC_N1_NG vs iEC_WT_NG	12.2285	HSPB8
ENSG00000152207	69.9769	1.03394	0.275415	3.75413	0.000174	0.00230531	iEC_N1_NG vs iEC_WT_NG	2.63727	CYSLTR2
ENSG00000152217	604.01	-0.929407	0.211176	-4.40111	1.08e-05	0.000192	iEC_N1_NG vs iEC_WT_NG	3.71582	SETBP1
ENSG00000152377	25.0098	-3.74375	0.88889	-4.21171	2.53e-05	0.000419	iEC_N1_NG vs iEC_WT_NG	3.3778	SPOCK1
ENSG00000152413	167.447	-1.01253	0.350345	-2.89009	0.00385135	0.0304335	iEC_N1_NG vs iEC_WT_NG	1.51665	HOMER1
ENSG00000152661	5090.7	-1.02267	0.0607073	-16.8459	1.13e-63	5.29e-61	iEC_N1_NG vs iEC_WT_NG	60.2769	GJA1
ENSG00000152952	1632.88	-1.20127	0.0841449	-14.2763	3.08e-46	1e-43	iEC_N1_NG vs iEC_WT_NG	42.9988	PLOD2
ENSG00000152977	19.48	-5.89084	1.06417	-5.5356	3.1e-08	8.72e-07	iEC_N1_NG vs iEC_WT_NG	6.05935	ZIC1
ENSG00000153132	51.6352	-0.759215	0.277341	-2.73748	0.0061911	0.0443969	iEC_N1_NG vs iEC_WT_NG	1.35265	CLGN
ENSG00000153246	196.924	-0.932386	0.189651	-4.91633	8.82e-07	1.92e-05	iEC_N1_NG vs iEC_WT_NG	4.71642	PLA2R1
ENSG00000153707	330.797	-2.71109	0.493057	-5.49853	3.83e-08	1.04e-06	iEC_N1_NG vs iEC_WT_NG	5.98198	PTPRD
ENSG00000153714	43.0024	-0.973588	0.356166	-2.73352	0.00626616	0.0447944	iEC_N1_NG vs iEC_WT_NG	1.34878	LURAP1L
ENSG00000154027	300.891	-0.771468	0.245931	-3.13692	0.0017073	0.016048	iEC_N1_NG vs iEC_WT_NG	1.79458	AK5
ENSG00000154096	240.774	0.977304	0.197118	4.95798	7.12e-07	1.57e-05	iEC_N1_NG vs iEC_WT_NG	4.80376	THY1
ENSG00000154127	147.265	-1.54939	0.415059	-3.73295	0.000189	0.00247734	iEC_N1_NG vs iEC_WT_NG	2.60601	UBASH3B
ENSG00000154134	265.681	-1.78717	0.222753	-8.0231	1.03e-15	7.07e-14	iEC_N1_NG vs iEC_WT_NG	13.1508	ROBO3
ENSG00000154237	140.532	-0.99113	0.271878	-3.64549	0.000267	0.00331678	iEC_N1_NG vs iEC_WT_NG	2.47928	LRRK1
ENSG00000154721	33.65	1.288	0.395971	3.25278	0.00114282	0.0115952	iEC_N1_NG vs iEC_WT_NG	1.93572	JAM2
ENSG00000154734	191.09	0.936482	0.15945	5.8732	4.27e-09	1.37e-07	iEC_N1_NG vs iEC_WT_NG	6.86216	ADAMTS1
ENSG00000154928	392.466	1.00261	0.181734	5.51691	3.45e-08	9.5e-07	iEC_N1_NG vs iEC_WT_NG	6.02229	EPHB1
ENSG00000155307	230.697	-0.864123	0.156701	-5.51446	3.5e-08	9.62e-07	iEC_N1_NG vs iEC_WT_NG	6.01698	SAMSN1
ENSG00000155511	20.9574	1.43756	0.498636	2.88298	0.00393931	0.0309296	iEC_N1_NG vs iEC_WT_NG	1.50963	GRIA1
ENSG00000155816	20.5514	2.8766	0.661603	4.34792	1.37e-05	0.00024	iEC_N1_NG vs iEC_WT_NG	3.62003	FMN2
ENSG00000156140	28.8346	-1.90319	0.480143	-3.9638	7.38e-05	0.0010729	iEC_N1_NG vs iEC_WT_NG	2.96944	ADAMTS3
ENSG00000156218	67.8492	-2.33264	0.345977	-6.74219	1.56e-11	7.17e-10	iEC_N1_NG vs iEC_WT_NG	9.14437	ADAMTSL3
ENSG00000156298	1153.55	-1.36428	0.0855356	-15.9499	2.85e-57	1.2e-54	iEC_N1_NG vs iEC_WT_NG	53.9209	TSPAN7
ENSG00000156299	521.496	-1.19697	0.189313	-6.32266	2.57e-10	9.75e-09	iEC_N1_NG vs iEC_WT_NG	8.01089	TIAM1
ENSG00000156313	180.964	-0.809651	0.227465	-3.55945	0.000372	0.00443574	iEC_N1_NG vs iEC_WT_NG	2.35303	RPGR
ENSG00000156466	329.111	-2.24098	0.125402	-17.8703	2.01e-71	1.03e-68	iEC_N1_NG vs iEC_WT_NG	67.9853	GDF6
ENSG00000156869	275.532	-0.818792	0.214469	-3.81777	0.000135	0.0018365	iEC_N1_NG vs iEC_WT_NG	2.73601	FRRS1
ENSG00000156925	167.486	-3.24946	0.250124	-12.9914	1.37e-38	3.36e-36	iEC_N1_NG vs iEC_WT_NG	35.4731	ZIC3
ENSG00000156968	16.4323	1.7887	0.544501	3.28502	0.00101976	0.0105957	iEC_N1_NG vs iEC_WT_NG	1.97487	MPV17L
ENSG00000157103	18.9494	-4.22829	0.768997	-5.49846	3.83e-08	1.04e-06	iEC_N1_NG vs iEC_WT_NG	5.98198	SLC6A1
ENSG00000157399	121.143	-1.68514	0.211669	-7.96119	1.7e-15	1.16e-13	iEC_N1_NG vs iEC_WT_NG	12.9363	ARSL
ENSG00000157601	313.929	-1.47252	0.461145	-3.19319	0.00140709	0.0137439	iEC_N1_NG vs iEC_WT_NG	1.86189	MX1
ENSG00000158246	131.126	-1.59909	0.169126	-9.455	3.23e-21	3.24e-19	iEC_N1_NG vs iEC_WT_NG	18.4889	TENT5B
ENSG00000158258	85.5029	0.994445	0.314796	3.15901	0.00158305	0.0151301	iEC_N1_NG vs iEC_WT_NG	1.82016	CLSTN2
ENSG00000158458	67.8315	-1.28594	0.287155	-4.47822	7.53e-06	0.000139	iEC_N1_NG vs iEC_WT_NG	3.85559	NRG2
ENSG00000158715	260.237	-0.809135	0.134624	-6.01034	1.85e-09	6.25e-08	iEC_N1_NG vs iEC_WT_NG	7.20406	SLC45A3
ENSG00000158764	8.36815	-3.11915	0.866441	-3.59995	0.000318	0.00386824	iEC_N1_NG vs iEC_WT_NG	2.41249	ITLN2
ENSG00000159164	31.3178	1.53011	0.34354	4.45396	8.43e-06	0.000154	iEC_N1_NG vs iEC_WT_NG	3.81137	SV2A
ENSG00000159167	102.811	0.830422	0.274454	3.02572	0.0024804	0.0215049	iEC_N1_NG vs iEC_WT_NG	1.66746	STC1
ENSG00000159184	10.4863	-6.79715	1.32225	-5.1406	2.74e-07	6.54e-06	iEC_N1_NG vs iEC_WT_NG	5.18459	HOXB13
ENSG00000159307	675.987	-0.848538	0.192782	-4.40155	1.07e-05	0.000192	iEC_N1_NG vs iEC_WT_NG	3.71622	SCUBE1
ENSG00000159314	786.813	0.788216	0.15078	5.22761	1.72e-07	4.2e-06	iEC_N1_NG vs iEC_WT_NG	5.3768	ARHGAP27
ENSG00000159433	297.459	0.98142	0.209368	4.68755	2.76e-06	5.51e-05	iEC_N1_NG vs iEC_WT_NG	4.25863	STARD9
ENSG00000159674	6.45274	4.47706	1.2266	3.64999	0.000262	0.00326947	iEC_N1_NG vs iEC_WT_NG	2.48552	SPON2
ENSG00000160013	43.5456	2.17574	0.412822	5.27041	1.36e-07	3.39e-06	iEC_N1_NG vs iEC_WT_NG	5.4703	PTGIR
ENSG00000160219	213.792	1.17431	0.285536	4.11267	3.91e-05	0.000617	iEC_N1_NG vs iEC_WT_NG	3.21001	GAB3
ENSG00000160588	72.5805	-1.05626	0.299154	-3.53081	0.000414	0.0048577	iEC_N1_NG vs iEC_WT_NG	2.31357	MPZL3
ENSG00000160602	48.6423	1.56273	0.380159	4.11072	3.94e-05	0.000621	iEC_N1_NG vs iEC_WT_NG	3.20718	NEK8
ENSG00000160678	16.4489	1.67605	0.572195	2.92916	0.00339879	0.0276228	iEC_N1_NG vs iEC_WT_NG	1.55873	S100A1
ENSG00000161544	432.837	2.52083	0.169072	14.9098	2.85e-50	1.03e-47	iEC_N1_NG vs iEC_WT_NG	46.9856	CYGB
ENSG00000161649	5.65405	2.92889	0.907497	3.22744	0.00124902	0.0125059	iEC_N1_NG vs iEC_WT_NG	1.90289	CD300LG
ENSG00000162337	1932.68	-0.931767	0.137587	-6.77219	1.27e-11	5.89e-10	iEC_N1_NG vs iEC_WT_NG	9.22998	LRP5
ENSG00000162572	61.5645	0.947717	0.346701	2.73353	0.00626593	0.0447944	iEC_N1_NG vs iEC_WT_NG	1.34878	SCNN1D
ENSG00000162576	43.9166	1.91922	0.389127	4.93211	8.13e-07	1.78e-05	iEC_N1_NG vs iEC_WT_NG	4.74967	MXRA8
ENSG00000162595	87.6038	3.57724	0.260777	13.7176	7.97e-43	2.23e-40	iEC_N1_NG vs iEC_WT_NG	39.6513	DIRAS3
ENSG00000162599	138.219	-1.15987	0.341829	-3.39314	0.000691	0.00756329	iEC_N1_NG vs iEC_WT_NG	2.12129	NFIA
ENSG00000162669	8.43095	-2.48368	0.898974	-2.76279	0.00573089	0.0415067	iEC_N1_NG vs iEC_WT_NG	1.38188	HFM1
ENSG00000162733	53.2303	1.6777	0.472477	3.55086	0.000384	0.00454643	iEC_N1_NG vs iEC_WT_NG	2.34233	DDR2
ENSG00000162981	163.381	-1.26799	0.174586	-7.26281	3.79e-13	2.05e-11	iEC_N1_NG vs iEC_WT_NG	10.6892	LRATD1
ENSG00000163017	18.8299	1.86672	0.483964	3.85716	0.000115	0.00158677	iEC_N1_NG vs iEC_WT_NG	2.79949	ACTG2
ENSG00000163083	217.187	-1.26837	0.148139	-8.562	1.11e-17	8.68e-16	iEC_N1_NG vs iEC_WT_NG	15.0613	INHBB
ENSG00000163092	13.8051	-2.01359	0.581572	-3.46233	0.000536	0.00606983	iEC_N1_NG vs iEC_WT_NG	2.21682	XIRP2
ENSG00000163219	47.0307	1.54339	0.296728	5.20135	1.98e-07	4.79e-06	iEC_N1_NG vs iEC_WT_NG	5.31991	ARHGAP25
ENSG00000163235	17.7046	2.81115	0.692425	4.05986	4.91e-05	0.000747	iEC_N1_NG vs iEC_WT_NG	3.12678	TGFA
ENSG00000163431	12.6675	1.53749	0.520853	2.95187	0.00315861	0.0260928	iEC_N1_NG vs iEC_WT_NG	1.58348	LMOD1
ENSG00000163497	9.1268	-1.99734	0.710197	-2.81238	0.00491767	0.03701	iEC_N1_NG vs iEC_WT_NG	1.43168	FEV
ENSG00000163637	418.586	-1.7075	0.1506	-11.338	8.5e-30	1.37e-27	iEC_N1_NG vs iEC_WT_NG	26.8627	PRICKLE2
ENSG00000163661	7815.05	1.05554	0.0619756	17.0316	4.79e-65	2.39e-62	iEC_N1_NG vs iEC_WT_NG	61.6217	PTX3
ENSG00000163701	48.2292	1.36315	0.415038	3.28439	0.00102204	0.0106073	iEC_N1_NG vs iEC_WT_NG	1.97439	IL17RE
ENSG00000163884	53.581	-1.26988	0.294607	-4.31044	1.63e-05	0.000279	iEC_N1_NG vs iEC_WT_NG	3.5541	KLF15
ENSG00000164093	210.52	-1.97919	0.147809	-13.3902	6.9e-41	1.81e-38	iEC_N1_NG vs iEC_WT_NG	37.7431	PITX2
ENSG00000164107	33.4683	-1.6207	0.441507	-3.67084	0.000242	0.00305681	iEC_N1_NG vs iEC_WT_NG	2.51473	HAND2
ENSG00000164176	320.47	-1.98236	0.159329	-12.4419	1.55e-35	3.43e-33	iEC_N1_NG vs iEC_WT_NG	32.4643	EDIL3
ENSG00000164220	394.737	-2.01204	0.167306	-12.0261	2.59e-33	4.98e-31	iEC_N1_NG vs iEC_WT_NG	30.3023	F2RL2
ENSG00000164251	816.016	-1.99157	0.111013	-17.94	5.75e-72	3.06e-69	iEC_N1_NG vs iEC_WT_NG	68.5145	F2RL1
ENSG00000164318	104.894	-2.91723	0.456103	-6.39599	1.6e-10	6.37e-09	iEC_N1_NG vs iEC_WT_NG	8.19596	EGFLAM
ENSG00000164342	23.3493	1.43452	0.510969	2.80744	0.00499367	0.037476	iEC_N1_NG vs iEC_WT_NG	1.42625	TLR3
ENSG00000164411	14.0238	-2.12882	0.693526	-3.06956	0.00214372	0.0192549	iEC_N1_NG vs iEC_WT_NG	1.71546	GJB7
ENSG00000164512	59.0613	-1.06159	0.306302	-3.46583	0.000529	0.00599562	iEC_N1_NG vs iEC_WT_NG	2.22217	ANKRD55
ENSG00000164619	83.263	-1.83945	0.298675	-6.1587	7.33e-10	2.63e-08	iEC_N1_NG vs iEC_WT_NG	7.57996	BMPER
ENSG00000164647	335.258	-0.794536	0.113054	-7.02791	2.1e-12	1.08e-10	iEC_N1_NG vs iEC_WT_NG	9.96658	STEAP1
ENSG00000164674	26.7798	1.01031	0.359903	2.80717	0.0049979	0.0374853	iEC_N1_NG vs iEC_WT_NG	1.42614	SYTL3
ENSG00000164683	4280.38	-0.994278	0.0769287	-12.9247	3.27e-38	7.79e-36	iEC_N1_NG vs iEC_WT_NG	35.1086	HEY1
ENSG00000164692	1219.3	0.873605	0.150448	5.80668	6.37e-09	2e-07	iEC_N1_NG vs iEC_WT_NG	6.69995	COL1A2
ENSG00000164764	7.61684	2.96285	0.734264	4.03513	5.46e-05	0.000818	iEC_N1_NG vs iEC_WT_NG	3.08747	SBSPON
ENSG00000164823	583.586	-0.974192	0.155261	-6.27456	3.51e-10	1.31e-08	iEC_N1_NG vs iEC_WT_NG	7.88331	OSGIN2
ENSG00000164929	770.181	0.777486	0.162978	4.7705	1.84e-06	3.78e-05	iEC_N1_NG vs iEC_WT_NG	4.42274	BAALC
ENSG00000164932	922.796	-1.95146	0.137169	-14.2267	6.26e-46	1.96e-43	iEC_N1_NG vs iEC_WT_NG	42.708	CTHRC1
ENSG00000164976	2168.55	-0.938468	0.108789	-8.62646	6.33e-18	5.16e-16	iEC_N1_NG vs iEC_WT_NG	15.2877	MYORG
ENSG00000165092	5882.34	1.74817	0.0424826	41.1504	0	1.34e-205	iEC_N1_NG vs iEC_WT_NG	204.874	ALDH1A1
ENSG00000165118	138.504	-1.86256	0.176533	-10.5508	5.04e-26	6.94e-24	iEC_N1_NG vs iEC_WT_NG	23.1589	C9orf64
ENSG00000165140	57.2439	-1.14902	0.308208	-3.72806	0.000193	0.00251551	iEC_N1_NG vs iEC_WT_NG	2.59937	FBP1
ENSG00000165300	79.0462	0.869452	0.26988	3.22162	0.00127467	0.0127228	iEC_N1_NG vs iEC_WT_NG	1.89542	SLITRK5
ENSG00000165379	33.2819	-2.63116	0.417343	-6.30456	2.89e-10	1.09e-08	iEC_N1_NG vs iEC_WT_NG	7.96315	LRFN5
ENSG00000165495	172.044	-3.04969	0.258464	-11.7993	3.94e-32	6.91e-30	iEC_N1_NG vs iEC_WT_NG	29.1607	PKNOX2
ENSG00000165511	43.1849	-0.933794	0.337482	-2.76694	0.00565845	0.0411688	iEC_N1_NG vs iEC_WT_NG	1.38543	ZNF22-AS1
ENSG00000165588	64.068	-1.36924	0.267879	-5.11139	3.2e-07	7.55e-06	iEC_N1_NG vs iEC_WT_NG	5.12178	OTX2
ENSG00000165682	30.8662	1.75611	0.399087	4.40033	1.08e-05	0.000193	iEC_N1_NG vs iEC_WT_NG	3.71474	CLEC1B
ENSG00000165810	108.057	-1.48215	0.26662	-5.55901	2.71e-08	7.7e-07	iEC_N1_NG vs iEC_WT_NG	6.11375	BTNL9
ENSG00000166033	2586.69	-1.2733	0.0891552	-14.2818	2.84e-46	9.46e-44	iEC_N1_NG vs iEC_WT_NG	43.0243	HTRA1
ENSG00000166106	20.586	1.71935	0.460776	3.73141	0.00019	0.00249044	iEC_N1_NG vs iEC_WT_NG	2.60372	ADAMTS15
ENSG00000166147	11971.7	0.935166	0.101545	9.20942	3.28e-20	3.1e-18	iEC_N1_NG vs iEC_WT_NG	17.5088	FBN1
ENSG00000166292	65.5808	-3.15603	0.374517	-8.42692	3.55e-17	2.7e-15	iEC_N1_NG vs iEC_WT_NG	14.5688	TMEM100
ENSG00000166415	39.1699	-5.6767	0.871536	-6.51344	7.34e-11	3.08e-09	iEC_N1_NG vs iEC_WT_NG	8.51163	WDR72
ENSG00000166582	153.296	-0.864403	0.20943	-4.12741	3.67e-05	0.000581	iEC_N1_NG vs iEC_WT_NG	3.23608	CENPV
ENSG00000166825	335.538	-0.825926	0.152458	-5.41739	6.05e-08	1.6e-06	iEC_N1_NG vs iEC_WT_NG	5.79544	ANPEP
ENSG00000166923	142.406	1.97027	0.211084	9.33406	1.02e-20	1e-18	iEC_N1_NG vs iEC_WT_NG	17.9981	GREM1
ENSG00000166924	46.1281	1.76943	0.32796	5.39526	6.84e-08	1.8e-06	iEC_N1_NG vs iEC_WT_NG	5.74466	NYAP1
ENSG00000167106	2197.48	0.971649	0.14412	6.74195	1.56e-11	7.17e-10	iEC_N1_NG vs iEC_WT_NG	9.14437	EEIG1
ENSG00000167244	461.119	-1.88279	0.204222	-9.21931	2.99e-20	2.86e-18	iEC_N1_NG vs iEC_WT_NG	17.5437	IGF2
ENSG00000167555	172.826	0.951372	0.228769	4.15865	3.2e-05	0.000513	iEC_N1_NG vs iEC_WT_NG	3.29009	ZNF528
ENSG00000167642	134.055	-1.07343	0.195422	-5.49291	3.95e-08	1.07e-06	iEC_N1_NG vs iEC_WT_NG	5.96908	SPINT2
ENSG00000167693	1355.2	-0.86362	0.0672932	-12.8337	1.06e-37	2.49e-35	iEC_N1_NG vs iEC_WT_NG	34.6031	NXN
ENSG00000167779	128.027	2.27277	0.232941	9.75683	1.72e-22	1.87e-20	iEC_N1_NG vs iEC_WT_NG	19.7273	IGFBP6
ENSG00000167874	1187.48	0.777297	0.11182	6.95134	3.62e-12	1.82e-10	iEC_N1_NG vs iEC_WT_NG	9.74062	TMEM88
ENSG00000167895	74.3197	0.954589	0.32846	2.90626	0.00365783	0.029281	iEC_N1_NG vs iEC_WT_NG	1.53341	TMC8
ENSG00000167912	10.2064	-4.23546	1.01022	-4.19262	2.76e-05	0.000452	iEC_N1_NG vs iEC_WT_NG	3.3452	TOX-DT
ENSG00000167992	605.561	0.774271	0.117332	6.59898	4.14e-11	1.79e-09	iEC_N1_NG vs iEC_WT_NG	8.7479	VWCE
ENSG00000167994	85.9977	1.02843	0.253923	4.05017	5.12e-05	0.000775	iEC_N1_NG vs iEC_WT_NG	3.11085	RAB3IL1
ENSG00000168077	113.853	-0.877772	0.228901	-3.83473	0.000126	0.00172317	iEC_N1_NG vs iEC_WT_NG	2.76367	SCARA3
ENSG00000168542	2064.87	0.891961	0.0864189	10.3214	5.64e-25	7.27e-23	iEC_N1_NG vs iEC_WT_NG	22.1387	COL3A1
ENSG00000168785	842.983	-0.764145	0.0767716	-9.95348	2.44e-23	2.82e-21	iEC_N1_NG vs iEC_WT_NG	20.5501	TSPAN5
ENSG00000168811	55.9938	1.04666	0.351492	2.97775	0.0029037	0.0244966	iEC_N1_NG vs iEC_WT_NG	1.61089	IL12A
ENSG00000168843	5.9255	-2.79271	0.872859	-3.19949	0.00137669	0.0135048	iEC_N1_NG vs iEC_WT_NG	1.86951	FSTL5
ENSG00000168874	272.918	0.981635	0.159854	6.14081	8.21e-10	2.91e-08	iEC_N1_NG vs iEC_WT_NG	7.53651	ATOH8
ENSG00000169026	92.3902	0.75797	0.236433	3.20586	0.00134658	0.0132665	iEC_N1_NG vs iEC_WT_NG	1.87725	SLC49A3
ENSG00000169047	234.291	-0.856932	0.244616	-3.50317	0.00046	0.0053055	iEC_N1_NG vs iEC_WT_NG	2.27527	IRS1
ENSG00000169129	343.132	-1.05258	0.135608	-7.76195	8.36e-15	5.36e-13	iEC_N1_NG vs iEC_WT_NG	12.2705	AFAP1L2
ENSG00000169213	383.815	-1.43062	0.160014	-8.94056	3.87e-19	3.42e-17	iEC_N1_NG vs iEC_WT_NG	16.4664	RAB3B
ENSG00000169246	10.892	-1.88107	0.675847	-2.78328	0.00538127	0.0395667	iEC_N1_NG vs iEC_WT_NG	1.40267	NPIPB3
ENSG00000169248	12.0148	-2.12045	0.691787	-3.06518	0.0021754	0.0194906	iEC_N1_NG vs iEC_WT_NG	1.71017	CXCL11
ENSG00000169252	31.5028	1.31508	0.310464	4.23586	2.28e-05	0.00038	iEC_N1_NG vs iEC_WT_NG	3.41984	ADRB2
ENSG00000169282	70.0748	1.18489	0.344927	3.43519	0.000592	0.00660821	iEC_N1_NG vs iEC_WT_NG	2.17992	KCNAB1
ENSG00000169429	1570.36	1.65604	0.122405	13.5292	1.05e-41	2.85e-39	iEC_N1_NG vs iEC_WT_NG	38.5456	CXCL8
ENSG00000169439	210.784	0.818727	0.222588	3.67821	0.000235	0.00298883	iEC_N1_NG vs iEC_WT_NG	2.5245	SDC2
ENSG00000169604	1358.11	1.46566	0.0898573	16.311	8.25e-60	3.66e-57	iEC_N1_NG vs iEC_WT_NG	56.4368	ANTXR1
ENSG00000169851	944.733	-1.2756	0.141059	-9.04304	1.52e-19	1.4e-17	iEC_N1_NG vs iEC_WT_NG	16.8543	PCDH7
ENSG00000169946	336.004	-0.863582	0.148026	-5.83398	5.41e-09	1.71e-07	iEC_N1_NG vs iEC_WT_NG	6.76662	ZFPM2
ENSG00000169994	9.54252	-2.17483	0.663852	-3.27607	0.00105261	0.0108663	iEC_N1_NG vs iEC_WT_NG	1.96392	MYO7B
ENSG00000170017	1317.51	-1.19654	0.109996	-10.8781	1.47e-27	2.13e-25	iEC_N1_NG vs iEC_WT_NG	24.6719	ALCAM
ENSG00000170323	462.46	-0.921293	0.152327	-6.04813	1.47e-09	5.02e-08	iEC_N1_NG vs iEC_WT_NG	7.29913	FABP4
ENSG00000170324	12.6584	2.23385	0.771479	2.89554	0.00378508	0.0300735	iEC_N1_NG vs iEC_WT_NG	1.52182	FRMPD2
ENSG00000170485	398.096	-0.860591	0.195787	-4.39555	1.1e-05	0.000196	iEC_N1_NG vs iEC_WT_NG	3.70664	NPAS2
ENSG00000170549	17.2022	-7.27	1.25438	-5.79567	6.8e-09	2.11e-07	iEC_N1_NG vs iEC_WT_NG	6.67485	IRX1
ENSG00000170571	38.3887	1.40824	0.351436	4.0071	6.15e-05	0.00091	iEC_N1_NG vs iEC_WT_NG	3.04106	EMB
ENSG00000170577	4.28178	4.64981	1.48845	3.12392	0.0017846	0.0166667	iEC_N1_NG vs iEC_WT_NG	1.77815	SIX2
ENSG00000170891	50.169	-1.11198	0.274614	-4.04924	5.14e-05	0.000777	iEC_N1_NG vs iEC_WT_NG	3.10952	CYTL1
ENSG00000171004	81.7705	-2.08266	0.238523	-8.73149	2.51e-18	2.08e-16	iEC_N1_NG vs iEC_WT_NG	15.682	HS6ST2
ENSG00000171236	16.9742	1.82511	0.611631	2.984	0.00284509	0.0241296	iEC_N1_NG vs iEC_WT_NG	1.61745	LRG1
ENSG00000171345	56.6896	2.15293	0.315189	6.8306	8.46e-12	4.02e-10	iEC_N1_NG vs iEC_WT_NG	9.39587	KRT19
ENSG00000171368	14.4903	1.73927	0.563039	3.08907	0.00200786	0.0182813	iEC_N1_NG vs iEC_WT_NG	1.73799	TPPP
ENSG00000171435	49.3342	-1.8393	0.351552	-5.23193	1.68e-07	4.12e-06	iEC_N1_NG vs iEC_WT_NG	5.38561	KSR2
ENSG00000171552	3167.05	0.906578	0.0640804	14.1475	1.94e-45	5.72e-43	iEC_N1_NG vs iEC_WT_NG	42.2424	BCL2L1
ENSG00000171621	183.484	-1.71753	0.199125	-8.62538	6.39e-18	5.18e-16	iEC_N1_NG vs iEC_WT_NG	15.2858	SPSB1
ENSG00000171714	67.394	-1.69349	0.53611	-3.15884	0.00158399	0.0151301	iEC_N1_NG vs iEC_WT_NG	1.82016	ANO5
ENSG00000171724	67.7992	1.16919	0.241625	4.83886	1.31e-06	2.73e-05	iEC_N1_NG vs iEC_WT_NG	4.56305	VAT1L
ENSG00000171811	13.8756	1.83112	0.655555	2.79324	0.00521833	0.0387033	iEC_N1_NG vs iEC_WT_NG	1.41225	CFAP46
ENSG00000171864	533.821	1.51595	0.114277	13.2656	3.67e-40	9.29e-38	iEC_N1_NG vs iEC_WT_NG	37.0319	PRND
ENSG00000171877	128.455	-2.11205	0.241954	-8.72914	2.57e-18	2.11e-16	iEC_N1_NG vs iEC_WT_NG	15.6752	FRMD5
ENSG00000171951	11.4269	1.90094	0.6965	2.72928	0.00634732	0.0452732	iEC_N1_NG vs iEC_WT_NG	1.34416	SCG2
ENSG00000171992	6720.49	-0.980953	0.109777	-8.93583	4.04e-19	3.55e-17	iEC_N1_NG vs iEC_WT_NG	16.4503	SYNPO
ENSG00000172331	448.278	-0.885703	0.104479	-8.47731	2.3e-17	1.78e-15	iEC_N1_NG vs iEC_WT_NG	14.7501	BPGM
ENSG00000172348	151.488	0.750954	0.146262	5.13431	2.83e-07	6.74e-06	iEC_N1_NG vs iEC_WT_NG	5.17136	RCAN2
ENSG00000172572	440.708	-3.01736	0.158133	-19.0811	3.63e-81	2.41e-78	iEC_N1_NG vs iEC_WT_NG	77.6176	PDE3A
ENSG00000172716	404.15	-1.12871	0.150998	-7.47503	7.72e-14	4.39e-12	iEC_N1_NG vs iEC_WT_NG	11.3579	SLFN11
ENSG00000172819	229.748	1.03327	0.190982	5.41031	6.29e-08	1.66e-06	iEC_N1_NG vs iEC_WT_NG	5.77897	RARG
ENSG00000173083	1332.39	-0.860582	0.0807059	-10.6632	1.51e-26	2.14e-24	iEC_N1_NG vs iEC_WT_NG	23.6699	HPSE
ENSG00000173281	1876.42	-0.781554	0.108623	-7.19509	6.24e-13	3.31e-11	iEC_N1_NG vs iEC_WT_NG	10.4799	PPP1R3B
ENSG00000173442	263.101	1.60297	0.330737	4.84667	1.26e-06	2.64e-05	iEC_N1_NG vs iEC_WT_NG	4.57813	EHBP1L1
ENSG00000173546	98.3998	2.05349	0.226187	9.07874	1.1e-19	1.02e-17	iEC_N1_NG vs iEC_WT_NG	16.9914	CSPG4
ENSG00000173598	3404.57	-1.04535	0.0738408	-14.1568	1.7e-45	5.11e-43	iEC_N1_NG vs iEC_WT_NG	42.2915	NUDT4
ENSG00000173848	463.287	0.849275	0.152764	5.55939	2.71e-08	7.69e-07	iEC_N1_NG vs iEC_WT_NG	6.11392	NET1
ENSG00000174010	393.458	-0.985984	0.178254	-5.53135	3.18e-08	8.9e-07	iEC_N1_NG vs iEC_WT_NG	6.05045	KLHL15
ENSG00000174171	9.2363	2.42848	0.716309	3.39027	0.000698	0.00760308	iEC_N1_NG vs iEC_WT_NG	2.11901	ENSG00000174171
ENSG00000174175	534.251	-1.25826	0.190092	-6.6192	3.61e-11	1.58e-09	iEC_N1_NG vs iEC_WT_NG	8.80011	SELP
ENSG00000174348	18.2494	-1.79398	0.506632	-3.541	0.000399	0.00470497	iEC_N1_NG vs iEC_WT_NG	2.32744	PODN
ENSG00000174640	242.633	-1.15883	0.238134	-4.86629	1.14e-06	2.41e-05	iEC_N1_NG vs iEC_WT_NG	4.61826	SLCO2A1
ENSG00000174669	89.4651	0.832986	0.207906	4.00655	6.16e-05	0.000911	iEC_N1_NG vs iEC_WT_NG	3.04045	SLC29A2
ENSG00000174807	57.652	1.24849	0.232554	5.36862	7.93e-08	2.07e-06	iEC_N1_NG vs iEC_WT_NG	5.68394	CD248
ENSG00000174938	236.69	1.53248	0.1554	9.86154	6.11e-23	6.78e-21	iEC_N1_NG vs iEC_WT_NG	20.169	SEZ6L2
ENSG00000174939	19.6363	1.44601	0.410828	3.51976	0.000432	0.00503881	iEC_N1_NG vs iEC_WT_NG	2.29767	ASPHD1
ENSG00000174963	7.23835	-5.78079	1.41529	-4.08451	4.42e-05	0.000683	iEC_N1_NG vs iEC_WT_NG	3.16568	ZIC4
ENSG00000175183	154.618	0.769605	0.194307	3.96077	7.47e-05	0.00108463	iEC_N1_NG vs iEC_WT_NG	2.96472	CSRP2
ENSG00000175264	217.911	1.0765	0.138227	7.7879	6.81e-15	4.41e-13	iEC_N1_NG vs iEC_WT_NG	12.356	CHST1
ENSG00000175309	444.311	0.768826	0.120411	6.38501	1.71e-10	6.76e-09	iEC_N1_NG vs iEC_WT_NG	8.17018	PHYKPL
ENSG00000175471	986.111	-0.752453	0.163237	-4.60958	4.03e-06	7.8e-05	iEC_N1_NG vs iEC_WT_NG	4.10784	MCTP1
ENSG00000175548	53.6218	-8.29958	1.30607	-6.35463	2.09e-10	8.06e-09	iEC_N1_NG vs iEC_WT_NG	8.09371	ALG10B
ENSG00000175567	175.283	0.832427	0.186628	4.46036	8.18e-06	0.000151	iEC_N1_NG vs iEC_WT_NG	3.82235	UCP2
ENSG00000175746	288.589	-0.98423	0.142573	-6.90334	5.08e-12	2.5e-10	iEC_N1_NG vs iEC_WT_NG	9.60144	LINC02915
ENSG00000175899	4177.47	-0.827936	0.0986985	-8.38854	4.92e-17	3.62e-15	iEC_N1_NG vs iEC_WT_NG	14.441	A2M
ENSG00000175984	61.5253	1.07262	0.35877	2.98971	0.00279241	0.0237712	iEC_N1_NG vs iEC_WT_NG	1.62395	DENND2C
ENSG00000176170	666.458	-1.02478	0.147884	-6.92964	4.22e-12	2.09e-10	iEC_N1_NG vs iEC_WT_NG	9.67934	SPHK1
ENSG00000176401	45.6528	-1.18563	0.422783	-2.80434	0.005042	0.0376793	iEC_N1_NG vs iEC_WT_NG	1.4239	EID2B
ENSG00000176435	12244.2	-0.770508	0.0638015	-12.0766	1.4e-33	2.8e-31	iEC_N1_NG vs iEC_WT_NG	30.5526	CLEC14A
ENSG00000176595	88.9843	1.97548	0.24973	7.91044	2.56e-15	1.71e-13	iEC_N1_NG vs iEC_WT_NG	12.766	KBTBD11
ENSG00000176692	967.57	-1.8601	0.114124	-16.299	1e-59	4.33e-57	iEC_N1_NG vs iEC_WT_NG	56.3636	FOXC2
ENSG00000176842	33.2088	-1.25331	0.353995	-3.54048	0.000399	0.00471086	iEC_N1_NG vs iEC_WT_NG	2.3269	IRX5
ENSG00000177283	1417.97	-0.834384	0.0815988	-10.2255	1.53e-24	1.93e-22	iEC_N1_NG vs iEC_WT_NG	21.7138	FZD8
ENSG00000177551	25.7507	1.74384	0.388827	4.48487	7.3e-06	0.000136	iEC_N1_NG vs iEC_WT_NG	3.86796	NHLH2
ENSG00000177570	34.1127	-1.94688	0.715117	-2.72246	0.00647982	0.0460537	iEC_N1_NG vs iEC_WT_NG	1.33674	SAMD12
ENSG00000178038	146.991	1.30518	0.200329	6.51521	7.26e-11	3.05e-09	iEC_N1_NG vs iEC_WT_NG	8.51561	ALS2CL
ENSG00000178343	196.779	-1.15197	0.158474	-7.26913	3.62e-13	1.96e-11	iEC_N1_NG vs iEC_WT_NG	10.708	SHISA3
ENSG00000178401	21.4687	-1.63235	0.498701	-3.27321	0.00106334	0.0109559	iEC_N1_NG vs iEC_WT_NG	1.96035	DNAJC22
ENSG00000178498	32.8585	0.94647	0.351049	2.69612	0.00701528	0.048974	iEC_N1_NG vs iEC_WT_NG	1.31003	DTX3
ENSG00000178573	1102.37	0.934063	0.131886	7.08235	1.42e-12	7.4e-11	iEC_N1_NG vs iEC_WT_NG	10.131	MAF
ENSG00000178752	25.5194	-1.30686	0.417578	-3.12963	0.00175026	0.0164132	iEC_N1_NG vs iEC_WT_NG	1.78481	ERFE
ENSG00000178814	190.685	0.823932	0.225303	3.657	0.000255	0.00320046	iEC_N1_NG vs iEC_WT_NG	2.49479	OPLAH
ENSG00000178882	24.7271	-1.53338	0.501489	-3.05765	0.0022308	0.0197989	iEC_N1_NG vs iEC_WT_NG	1.70336	RFLNA
ENSG00000179046	178.366	-1.1313	0.173864	-6.50682	7.68e-11	3.19e-09	iEC_N1_NG vs iEC_WT_NG	8.4959	TRIML2
ENSG00000179144	152.232	1.34799	0.215137	6.26574	3.71e-10	1.38e-08	iEC_N1_NG vs iEC_WT_NG	7.86073	GIMAP7
ENSG00000179242	727.965	1.2508	0.137991	9.06436	1.25e-19	1.16e-17	iEC_N1_NG vs iEC_WT_NG	16.9367	CDH4
ENSG00000179598	40.0437	1.33401	0.296774	4.49503	6.96e-06	0.00013	iEC_N1_NG vs iEC_WT_NG	3.8863	PLD6
ENSG00000179715	11.3016	-2.14914	0.722757	-2.97352	0.00294401	0.0247582	iEC_N1_NG vs iEC_WT_NG	1.60628	PCED1B
ENSG00000179750	61.903	1.21167	0.252712	4.79466	1.63e-06	3.36e-05	iEC_N1_NG vs iEC_WT_NG	4.47338	APOBEC3B
ENSG00000179772	31.433	-1.3347	0.365474	-3.65198	0.00026	0.00325181	iEC_N1_NG vs iEC_WT_NG	2.48787	FOXS1
ENSG00000179914	17.1461	-1.53298	0.471462	-3.25154	0.00114781	0.0116384	iEC_N1_NG vs iEC_WT_NG	1.93411	ITLN1
ENSG00000180155	115.487	0.81893	0.252065	3.24889	0.00115858	0.0117104	iEC_N1_NG vs iEC_WT_NG	1.93143	LYNX1
ENSG00000180318	39.8466	1.12236	0.304654	3.68404	0.00023	0.00293025	iEC_N1_NG vs iEC_WT_NG	2.53309	ALX1
ENSG00000180340	48.5432	-1.88126	0.294412	-6.38989	1.66e-10	6.58e-09	iEC_N1_NG vs iEC_WT_NG	8.18186	FZD2
ENSG00000180479	36.2689	-1.06964	0.391387	-2.73295	0.0062769	0.044851	iEC_N1_NG vs iEC_WT_NG	1.34823	ZNF571
ENSG00000180537	112.963	-1.16525	0.251546	-4.63234	3.62e-06	7.07e-05	iEC_N1_NG vs iEC_WT_NG	4.15075	RNF182
ENSG00000180758	184.4	2.66573	0.730942	3.64698	0.000265	0.00330021	iEC_N1_NG vs iEC_WT_NG	2.48146	GPR157
ENSG00000180787	47.0882	-1.06245	0.350666	-3.02981	0.00244705	0.0212619	iEC_N1_NG vs iEC_WT_NG	1.6724	ZFP3
ENSG00000180914	34.3085	2.45663	0.424384	5.78869	7.09e-09	2.2e-07	iEC_N1_NG vs iEC_WT_NG	6.65842	OXTR
ENSG00000181019	2350.6	0.973365	0.0848556	11.4708	1.85e-30	3.1e-28	iEC_N1_NG vs iEC_WT_NG	27.5082	NQO1
ENSG00000181541	5.2167	-3.48675	1.26048	-2.76621	0.00567124	0.041243	iEC_N1_NG vs iEC_WT_NG	1.38465	MAB21L2
ENSG00000181634	289.823	-1.029	0.12408	-8.29302	1.1e-16	7.94e-15	iEC_N1_NG vs iEC_WT_NG	14.1	TNFSF15
ENSG00000181754	52.8337	-0.952126	0.318833	-2.98628	0.00282394	0.024014	iEC_N1_NG vs iEC_WT_NG	1.61954	AMIGO1
ENSG00000181885	174.844	0.864203	0.217695	3.96978	7.19e-05	0.0010511	iEC_N1_NG vs iEC_WT_NG	2.97835	CLDN7
ENSG00000182132	94.1703	0.751454	0.275785	2.72478	0.00643441	0.0457717	iEC_N1_NG vs iEC_WT_NG	1.3394	KCNIP1
ENSG00000182168	576.659	1.06507	0.225008	4.73349	2.21e-06	4.47e-05	iEC_N1_NG vs iEC_WT_NG	4.34999	UNC5C
ENSG00000182492	7311.44	-1.31741	0.0614238	-21.4479	4.78e-102	5.45e-99	iEC_N1_NG vs iEC_WT_NG	98.2638	BGN
ENSG00000182545	25.5355	-2.28968	0.434109	-5.27445	1.33e-07	3.32e-06	iEC_N1_NG vs iEC_WT_NG	5.47852	RNASE10
ENSG00000182667	37.7428	-1.37451	0.46185	-2.9761	0.00291942	0.0245903	iEC_N1_NG vs iEC_WT_NG	1.60924	NTM
ENSG00000182985	165.708	-1.37517	0.256984	-5.35118	8.74e-08	2.24e-06	iEC_N1_NG vs iEC_WT_NG	5.64906	CADM1
ENSG00000183049	151.868	-0.870318	0.223556	-3.89307	9.9e-05	0.00140264	iEC_N1_NG vs iEC_WT_NG	2.85305	CAMK1D
ENSG00000183072	114.717	1.48286	0.229273	6.46766	9.95e-11	4.07e-09	iEC_N1_NG vs iEC_WT_NG	8.39092	NKX2-5
ENSG00000183337	924.69	0.90145	0.234158	3.84975	0.000118	0.00163065	iEC_N1_NG vs iEC_WT_NG	2.78764	BCOR
ENSG00000183506	310.98	0.965753	0.297937	3.24147	0.00118915	0.0119664	iEC_N1_NG vs iEC_WT_NG	1.92203	PI4KAP2
ENSG00000183508	37.9071	0.946699	0.31451	3.01007	0.00261187	0.0224739	iEC_N1_NG vs iEC_WT_NG	1.64832	TENT5C
ENSG00000183569	20.9843	1.66846	0.542433	3.07588	0.00209882	0.0189475	iEC_N1_NG vs iEC_WT_NG	1.72245	SERHL2
ENSG00000183615	104.677	0.817952	0.260407	3.14105	0.00168343	0.0158891	iEC_N1_NG vs iEC_WT_NG	1.7989	FAM167B
ENSG00000183671	54.471	1.19475	0.326732	3.65667	0.000256	0.00320046	iEC_N1_NG vs iEC_WT_NG	2.49479	CMKLR2
ENSG00000183691	292.555	0.943163	0.142952	6.59777	4.17e-11	1.8e-09	iEC_N1_NG vs iEC_WT_NG	8.74552	NOG
ENSG00000183770	32.2939	-1.87686	0.426952	-4.39597	1.1e-05	0.000196	iEC_N1_NG vs iEC_WT_NG	3.70699	FOXL2
ENSG00000183908	58.6091	1.07303	0.294372	3.64516	0.000267	0.00331849	iEC_N1_NG vs iEC_WT_NG	2.47906	LRRC55
ENSG00000184058	428.627	-4.48358	0.226723	-19.7756	4.83e-87	4.06e-84	iEC_N1_NG vs iEC_WT_NG	83.3915	TBX1
ENSG00000184185	99.3495	-1.32961	0.206342	-6.44374	1.17e-10	4.74e-09	iEC_N1_NG vs iEC_WT_NG	8.32451	KCNJ12
ENSG00000184344	23.5069	-3.07575	0.554928	-5.54262	2.98e-08	8.42e-07	iEC_N1_NG vs iEC_WT_NG	6.07455	GDF3
ENSG00000184347	59.4376	-2.9484	0.383796	-7.68221	1.56e-14	9.72e-13	iEC_N1_NG vs iEC_WT_NG	12.0125	SLIT3
ENSG00000184349	204.622	-2.7196	0.261257	-10.4097	2.24e-25	2.93e-23	iEC_N1_NG vs iEC_WT_NG	22.5328	EFNA5
ENSG00000184408	62.1521	-1.36683	0.39604	-3.45123	0.000558	0.00628263	iEC_N1_NG vs iEC_WT_NG	2.20186	KCND2
ENSG00000184702	282.637	-1.31977	0.197802	-6.67218	2.52e-11	1.12e-09	iEC_N1_NG vs iEC_WT_NG	8.94913	SEPTIN5
ENSG00000184831	206.15	-0.876379	0.263052	-3.33158	0.000864	0.00915718	iEC_N1_NG vs iEC_WT_NG	2.03824	APOO
ENSG00000184986	43.2784	-0.838687	0.283947	-2.95367	0.00314015	0.025997	iEC_N1_NG vs iEC_WT_NG	1.58508	TMEM121
ENSG00000185304	16.0523	1.71168	0.523145	3.27191	0.00106824	0.0109992	iEC_N1_NG vs iEC_WT_NG	1.95864	RGPD2
ENSG00000185338	76.6757	-1.0096	0.263812	-3.82695	0.00013	0.0017714	iEC_N1_NG vs iEC_WT_NG	2.75168	SOCS1
ENSG00000185352	21.0829	2.24199	0.445053	5.03759	4.71e-07	1.08e-05	iEC_N1_NG vs iEC_WT_NG	4.96651	HS6ST3
ENSG00000185532	54.2628	-2.06696	0.394125	-5.24444	1.57e-07	3.88e-06	iEC_N1_NG vs iEC_WT_NG	5.41164	PRKG1
ENSG00000185737	191.067	-1.80658	0.233186	-7.74737	9.38e-15	5.95e-13	iEC_N1_NG vs iEC_WT_NG	12.2258	NRG3
ENSG00000185745	122.624	-1.19901	0.44509	-2.69385	0.00706318	0.0491928	iEC_N1_NG vs iEC_WT_NG	1.3081	IFIT1
ENSG00000185862	46.9908	1.08331	0.258611	4.18896	2.8e-05	0.000457	iEC_N1_NG vs iEC_WT_NG	3.33995	EVI2B
ENSG00000185885	73.5126	1.55684	0.546667	2.84788	0.00440115	0.0338403	iEC_N1_NG vs iEC_WT_NG	1.47057	IFITM1
ENSG00000185950	1097.94	-1.00599	0.147806	-6.80617	1e-11	4.72e-10	iEC_N1_NG vs iEC_WT_NG	9.32583	IRS2
ENSG00000185955	21.6062	1.53902	0.474761	3.24166	0.00118834	0.0119658	iEC_N1_NG vs iEC_WT_NG	1.92206	SPACDR
ENSG00000186310	155.026	-0.968769	0.150197	-6.44999	1.12e-10	4.56e-09	iEC_N1_NG vs iEC_WT_NG	8.34131	NAP1L3
ENSG00000186340	43.0686	1.51836	0.433942	3.49899	0.000467	0.00537738	iEC_N1_NG vs iEC_WT_NG	2.26943	THBS2
ENSG00000186364	54.1164	0.960631	0.299084	3.21191	0.00131856	0.0130468	iEC_N1_NG vs iEC_WT_NG	1.8845	NUDT17
ENSG00000186469	163.11	1.20523	0.349227	3.45113	0.000558	0.00628263	iEC_N1_NG vs iEC_WT_NG	2.20186	GNG2
ENSG00000186642	2010.82	1.8619	0.0961251	19.3695	1.4e-83	1.01e-80	iEC_N1_NG vs iEC_WT_NG	79.9944	PDE2A
ENSG00000186665	332.118	-0.938543	0.121642	-7.71559	1.2e-14	7.51e-13	iEC_N1_NG vs iEC_WT_NG	12.1242	C17orf58
ENSG00000186827	13.1821	2.00497	0.693186	2.8924	0.00382313	0.0302418	iEC_N1_NG vs iEC_WT_NG	1.51939	TNFRSF4
ENSG00000187260	39.2762	2.2387	0.336174	6.65936	2.75e-11	1.22e-09	iEC_N1_NG vs iEC_WT_NG	8.91483	WDR86
ENSG00000187513	1404.49	-0.934998	0.0836904	-11.1721	5.58e-29	8.66e-27	iEC_N1_NG vs iEC_WT_NG	26.0626	GJA4
ENSG00000187566	43.4096	-0.994009	0.364782	-2.72494	0.00643131	0.0457701	iEC_N1_NG vs iEC_WT_NG	1.33942	NHLRC1
ENSG00000187714	16.8959	2.74473	0.599511	4.57828	4.69e-06	9.02e-05	iEC_N1_NG vs iEC_WT_NG	4.04477	SLC18A3
ENSG00000187837	85.4122	0.764918	0.258354	2.96073	0.00306908	0.025541	iEC_N1_NG vs iEC_WT_NG	1.59276	H1-2
ENSG00000187955	13.957	-3.02842	0.858002	-3.52962	0.000416	0.00487241	iEC_N1_NG vs iEC_WT_NG	2.31226	COL14A1
ENSG00000188107	55.2359	-2.59515	0.880898	-2.94602	0.00321887	0.0264839	iEC_N1_NG vs iEC_WT_NG	1.57702	EYS
ENSG00000188112	26.2488	1.24635	0.435896	2.85928	0.00424599	0.0329167	iEC_N1_NG vs iEC_WT_NG	1.48258	C6orf132
ENSG00000188158	24.6518	-2.00892	0.673623	-2.98226	0.00286126	0.0242538	iEC_N1_NG vs iEC_WT_NG	1.61522	NHS
ENSG00000188290	916.656	-1.48496	0.153101	-9.6992	3.04e-22	3.21e-20	iEC_N1_NG vs iEC_WT_NG	19.493	HES4
ENSG00000188501	9.9771	2.36952	0.675757	3.50647	0.000454	0.00525494	iEC_N1_NG vs iEC_WT_NG	2.27943	LCTL
ENSG00000188511	30.273	-1.20753	0.40374	-2.99087	0.00278187	0.0236941	iEC_N1_NG vs iEC_WT_NG	1.62536	MIR3667HG
ENSG00000188517	296.566	-1.13444	0.328654	-3.45179	0.000557	0.0062763	iEC_N1_NG vs iEC_WT_NG	2.2023	COL25A1
ENSG00000188611	8.65737	-3.3455	0.897579	-3.72725	0.000194	0.00252164	iEC_N1_NG vs iEC_WT_NG	2.59832	ASAH2
ENSG00000188613	17.5103	2.91334	0.570988	5.10228	3.36e-07	7.88e-06	iEC_N1_NG vs iEC_WT_NG	5.10339	NANOS1
ENSG00000189067	106.744	1.10413	0.276736	3.98984	6.61e-05	0.000973	iEC_N1_NG vs iEC_WT_NG	3.0118	LITAF
ENSG00000189134	7.97898	-2.619	0.943207	-2.7767	0.00549139	0.0401362	iEC_N1_NG vs iEC_WT_NG	1.39646	NKAPL
ENSG00000189184	42.8981	-2.04395	0.411827	-4.96312	6.94e-07	1.54e-05	iEC_N1_NG vs iEC_WT_NG	4.81346	PCDH18
ENSG00000189283	47.6557	-1.2429	0.311889	-3.98507	6.75e-05	0.000989	iEC_N1_NG vs iEC_WT_NG	3.00467	FHIT
ENSG00000196081	29.9953	-1.08593	0.385721	-2.81532	0.00487288	0.0367769	iEC_N1_NG vs iEC_WT_NG	1.43443	ZNF724
ENSG00000196110	82.4384	1.22762	0.419426	2.92692	0.0034234	0.0277945	iEC_N1_NG vs iEC_WT_NG	1.55604	ZNF699
ENSG00000196169	11.6803	2.03137	0.751606	2.70271	0.00687767	0.0481739	iEC_N1_NG vs iEC_WT_NG	1.31719	KIF19
ENSG00000196376	13.3726	2.22988	0.601289	3.70851	0.000208	0.00268724	iEC_N1_NG vs iEC_WT_NG	2.57069	SLC35F1
ENSG00000196458	196.875	-1.28719	0.169063	-7.6137	2.66e-14	1.62e-12	iEC_N1_NG vs iEC_WT_NG	11.7895	ZNF605
ENSG00000196502	33.413	1.05687	0.33578	3.1475	0.00164673	0.0156165	iEC_N1_NG vs iEC_WT_NG	1.80642	SULT1A1
ENSG00000196670	181.394	-0.794286	0.220958	-3.59474	0.000325	0.00394058	iEC_N1_NG vs iEC_WT_NG	2.40444	ZFP62
ENSG00000196872	96.2789	-1.34102	0.486313	-2.75751	0.00582427	0.0420558	iEC_N1_NG vs iEC_WT_NG	1.37617	CRACDL
ENSG00000197134	5.69212	4.5299	1.16775	3.87919	0.000105	0.00146821	iEC_N1_NG vs iEC_WT_NG	2.83321	ZNF257
ENSG00000197301	5.36548	-3.24506	1.0839	-2.99387	0.0027546	0.0235246	iEC_N1_NG vs iEC_WT_NG	1.62848	HMGA2-AS1
ENSG00000197380	78.3152	1.15729	0.211326	5.47634	4.34e-08	1.18e-06	iEC_N1_NG vs iEC_WT_NG	5.92984	DACT3
ENSG00000197457	182.485	1.98446	0.196584	10.0947	5.83e-24	7e-22	iEC_N1_NG vs iEC_WT_NG	21.1549	STMN3
ENSG00000197576	22.2879	1.28171	0.419124	3.05808	0.00222758	0.0197861	iEC_N1_NG vs iEC_WT_NG	1.70364	HOXA4
ENSG00000197779	132.933	1.27798	0.439396	2.90849	0.00363173	0.0291305	iEC_N1_NG vs iEC_WT_NG	1.53565	ZNF81
ENSG00000197852	624.053	0.896404	0.143188	6.26033	3.84e-10	1.42e-08	iEC_N1_NG vs iEC_WT_NG	7.84666	INKA2
ENSG00000197863	75.7113	0.89046	0.315768	2.81998	0.00480263	0.036367	iEC_N1_NG vs iEC_WT_NG	1.43929	ZNF790
ENSG00000197971	243.317	0.817757	0.267095	3.06167	0.00220108	0.0196375	iEC_N1_NG vs iEC_WT_NG	1.70691	MBP
ENSG00000198053	758.933	-1.71129	0.0906923	-18.8692	2.04e-79	1.31e-76	iEC_N1_NG vs iEC_WT_NG	75.8842	SIRPA
ENSG00000198105	83.0311	1.11826	0.387227	2.88786	0.00387867	0.0305993	iEC_N1_NG vs iEC_WT_NG	1.51429	ZNF248
ENSG00000198513	122.353	0.83933	0.196248	4.27689	1.9e-05	0.00032	iEC_N1_NG vs iEC_WT_NG	3.49446	ATL1
ENSG00000198719	81.5494	-0.817407	0.277833	-2.94208	0.00326012	0.0267187	iEC_N1_NG vs iEC_WT_NG	1.57319	DLL1
ENSG00000198753	802.149	1.08472	0.158248	6.85451	7.16e-12	3.44e-10	iEC_N1_NG vs iEC_WT_NG	9.46319	PLXNB3
ENSG00000198774	17.4106	-3.00037	0.61371	-4.88891	1.01e-06	2.17e-05	iEC_N1_NG vs iEC_WT_NG	4.66332	RASSF9
ENSG00000198829	39.5975	1.8146	0.353658	5.13094	2.88e-07	6.85e-06	iEC_N1_NG vs iEC_WT_NG	5.16423	SUCNR1
ENSG00000198846	35.3645	-3.55674	0.415367	-8.56289	1.1e-17	8.66e-16	iEC_N1_NG vs iEC_WT_NG	15.0625	TOX
ENSG00000198879	115.23	-0.82244	0.260579	-3.1562	0.00159841	0.0152307	iEC_N1_NG vs iEC_WT_NG	1.81728	SFMBT2
ENSG00000198889	19.1447	-2.2677	0.468344	-4.84195	1.29e-06	2.7e-05	iEC_N1_NG vs iEC_WT_NG	4.56893	DCAF12L1
ENSG00000198910	23.7858	3.15298	0.90004	3.50315	0.00046	0.0053055	iEC_N1_NG vs iEC_WT_NG	2.27527	L1CAM
ENSG00000203618	79.7145	-0.876791	0.30429	-2.88143	0.00395875	0.0310517	iEC_N1_NG vs iEC_WT_NG	1.50792	GP1BB
ENSG00000203727	287.247	-1.04504	0.141693	-7.37543	1.64e-13	9.05e-12	iEC_N1_NG vs iEC_WT_NG	11.0432	SAMD5
ENSG00000203778	94.8829	-0.837227	0.204096	-4.10213	4.09e-05	0.00064	iEC_N1_NG vs iEC_WT_NG	3.19362	FAM229B
ENSG00000203805	70.345	-1.04369	0.302917	-3.44545	0.00057	0.00640727	iEC_N1_NG vs iEC_WT_NG	2.19333	PLPP4
ENSG00000204136	71.5269	-1.28317	0.262982	-4.87931	1.06e-06	2.27e-05	iEC_N1_NG vs iEC_WT_NG	4.64399	GGTA1
ENSG00000204147	49.5338	-1.0281	0.31393	-3.27493	0.00105689	0.0109035	iEC_N1_NG vs iEC_WT_NG	1.96243	ASAH2B
ENSG00000204228	36.6191	0.798666	0.295039	2.70699	0.00678967	0.0477459	iEC_N1_NG vs iEC_WT_NG	1.32106	HSD17B8
ENSG00000204264	309.843	0.823928	0.148204	5.55942	2.71e-08	7.69e-07	iEC_N1_NG vs iEC_WT_NG	6.11392	PSMB8
ENSG00000204291	305.328	2.3824	0.199721	11.9286	8.39e-33	1.56e-30	iEC_N1_NG vs iEC_WT_NG	29.8073	COL15A1
ENSG00000204381	41.5124	0.96443	0.311107	3.1	0.00193523	0.0177272	iEC_N1_NG vs iEC_WT_NG	1.75136	LAYN
ENSG00000204681	100.078	0.941894	0.274172	3.43541	0.000592	0.00660748	iEC_N1_NG vs iEC_WT_NG	2.17996	GABBR1
ENSG00000204682	465.255	-0.773613	0.0871702	-8.87474	7.01e-19	6.05e-17	iEC_N1_NG vs iEC_WT_NG	16.2182	MIR1915HG
ENSG00000204767	474.431	1.00247	0.165156	6.06981	1.28e-09	4.43e-08	iEC_N1_NG vs iEC_WT_NG	7.35391	INSYN2B
ENSG00000204851	31.6199	-1.3102	0.444892	-2.945	0.00322959	0.0265448	iEC_N1_NG vs iEC_WT_NG	1.57602	PNMA8B
ENSG00000204965	40.211	-2.59549	0.470292	-5.51889	3.41e-08	9.41e-07	iEC_N1_NG vs iEC_WT_NG	6.02643	PCDHA5
ENSG00000205213	822.968	-0.908973	0.108344	-8.3897	4.87e-17	3.6e-15	iEC_N1_NG vs iEC_WT_NG	14.4433	LGR4
ENSG00000205363	50.7092	1.78709	0.50219	3.5586	0.000373	0.00444677	iEC_N1_NG vs iEC_WT_NG	2.35196	INSYN1
ENSG00000206262	22.3192	-2.64818	0.533468	-4.96408	6.9e-07	1.53e-05	iEC_N1_NG vs iEC_WT_NG	4.815	FOXL2NB
ENSG00000206538	273.28	-1.26093	0.333405	-3.78199	0.000156	0.00208444	iEC_N1_NG vs iEC_WT_NG	2.68101	VGLL3
ENSG00000206557	16.0669	-2.91388	0.714147	-4.08022	4.5e-05	0.000694	iEC_N1_NG vs iEC_WT_NG	3.15892	TRIM71
ENSG00000206579	24.8196	-3.12903	0.630969	-4.95908	7.08e-07	1.56e-05	iEC_N1_NG vs iEC_WT_NG	4.80564	XKR4
ENSG00000213222	196.717	-0.853799	0.140706	-6.06797	1.3e-09	4.47e-08	iEC_N1_NG vs iEC_WT_NG	7.34988	TOMM40P4
ENSG00000214140	12.3069	2.0541	0.641735	3.20085	0.00137024	0.0134746	iEC_N1_NG vs iEC_WT_NG	1.87048	PRCD
ENSG00000214226	52.9212	0.835487	0.281205	2.9711	0.00296738	0.0248892	iEC_N1_NG vs iEC_WT_NG	1.60399	C17orf67
ENSG00000214338	43.4179	0.970739	0.313451	3.09695	0.00195526	0.0178719	iEC_N1_NG vs iEC_WT_NG	1.74783	SOGA3
ENSG00000214357	392.378	2.13131	0.185815	11.4701	1.87e-30	3.1e-28	iEC_N1_NG vs iEC_WT_NG	27.5082	NEURL1B
ENSG00000214846	37.2351	1.1316	0.293721	3.85263	0.000117	0.00161295	iEC_N1_NG vs iEC_WT_NG	2.79238	ENSG00000214846
ENSG00000214954	8.32841	-2.04158	0.731758	-2.78997	0.00527126	0.0389734	iEC_N1_NG vs iEC_WT_NG	1.40923	LRRC69
ENSG00000215183	15.1874	-3.69175	0.77482	-4.76465	1.89e-06	3.86e-05	iEC_N1_NG vs iEC_WT_NG	4.41303	MSMP
ENSG00000215386	38.1244	-1.92816	0.375147	-5.13973	2.75e-07	6.56e-06	iEC_N1_NG vs iEC_WT_NG	5.18323	MIR99AHG
ENSG00000215808	17.7939	2.53291	0.564777	4.48479	7.3e-06	0.000136	iEC_N1_NG vs iEC_WT_NG	3.86796	LINC01139
ENSG00000216490	9.78376	3.1313	0.975472	3.21004	0.00132717	0.0131075	iEC_N1_NG vs iEC_WT_NG	1.88248	IFI30
ENSG00000217330	4.86452	-3.1381	1.1353	-2.76412	0.0057077	0.0413951	iEC_N1_NG vs iEC_WT_NG	1.38305	SSXP10
ENSG00000220908	6.08691	3.5225	1.24989	2.81825	0.00482864	0.0364985	iEC_N1_NG vs iEC_WT_NG	1.43772	LINC02531
ENSG00000221866	623.846	-1.40894	0.175701	-8.01895	1.07e-15	7.28e-14	iEC_N1_NG vs iEC_WT_NG	13.1379	PLXNA4
ENSG00000221963	55.3321	2.25833	0.328459	6.87552	6.18e-12	3e-10	iEC_N1_NG vs iEC_WT_NG	9.52315	APOL6
ENSG00000224189	453.546	-0.780144	0.0961746	-8.11175	4.99e-16	3.45e-14	iEC_N1_NG vs iEC_WT_NG	13.4622	HAGLR
ENSG00000224945	8.77383	-2.61731	0.71569	-3.65704	0.000255	0.00320046	iEC_N1_NG vs iEC_WT_NG	2.49479	ENSG00000224945
ENSG00000224982	10.6066	-2.85197	0.904347	-3.15362	0.00161259	0.0153474	iEC_N1_NG vs iEC_WT_NG	1.81396	TMEM233
ENSG00000225032	135.815	0.753148	0.181364	4.1527	3.29e-05	0.000525	iEC_N1_NG vs iEC_WT_NG	3.28006	ENSG00000225032
ENSG00000225614	298.775	1.37539	0.208181	6.60672	3.93e-11	1.71e-09	iEC_N1_NG vs iEC_WT_NG	8.76718	ZNF469
ENSG00000225968	60.2464	-1.60997	0.435147	-3.69984	0.000216	0.00276732	iEC_N1_NG vs iEC_WT_NG	2.55794	ELFN1
ENSG00000226539	12.7005	3.06631	0.692956	4.42497	9.65e-06	0.000174	iEC_N1_NG vs iEC_WT_NG	3.75832	MLXP1
ENSG00000226674	4.77789	-3.47211	1.21968	-2.84673	0.00441712	0.0339468	iEC_N1_NG vs iEC_WT_NG	1.4692	TEX41
ENSG00000226702	10.9695	-3.07007	0.766541	-4.00509	6.2e-05	0.000916	iEC_N1_NG vs iEC_WT_NG	3.03818	MIR217HG
ENSG00000226762	40.69	-0.879814	0.273245	-3.21987	0.00128247	0.0127687	iEC_N1_NG vs iEC_WT_NG	1.89385	LINC02668
ENSG00000227124	43.4865	1.34899	0.398292	3.38694	0.000707	0.0076834	iEC_N1_NG vs iEC_WT_NG	2.11445	ZNF717
ENSG00000227218	35.5221	2.08571	0.550477	3.78891	0.000151	0.00203742	iEC_N1_NG vs iEC_WT_NG	2.69092	ENSG00000227218
ENSG00000227467	18.7556	2.30672	0.523432	4.40692	1.05e-05	0.000188	iEC_N1_NG vs iEC_WT_NG	3.72602	LINC01537
ENSG00000227706	78.1603	1.86543	0.260194	7.16938	7.53e-13	3.98e-11	iEC_N1_NG vs iEC_WT_NG	10.3997	ENSG00000227706
ENSG00000228495	253.979	-1.83704	0.183369	-10.0183	1.27e-23	1.5e-21	iEC_N1_NG vs iEC_WT_NG	20.8244	LINC01013
ENSG00000228592	42.3092	-1.31895	0.314543	-4.19321	2.75e-05	0.000451	iEC_N1_NG vs iEC_WT_NG	3.34587	D21S2088E
ENSG00000228623	46.8361	-0.945043	0.321297	-2.94134	0.00326799	0.026764	iEC_N1_NG vs iEC_WT_NG	1.57245	ZNF883
ENSG00000228649	33.9786	-1.03381	0.370417	-2.79094	0.00525546	0.0389103	iEC_N1_NG vs iEC_WT_NG	1.40993	SNHG26
ENSG00000229676	6.48375	-6.18975	1.36484	-4.53513	5.76e-06	0.000109	iEC_N1_NG vs iEC_WT_NG	3.96132	ZNF492
ENSG00000230450	9.83423	2.6253	0.625156	4.19942	2.68e-05	0.00044	iEC_N1_NG vs iEC_WT_NG	3.35643	NEK2P4
ENSG00000230479	38.0043	-1.10053	0.372843	-2.95174	0.00315989	0.0260928	iEC_N1_NG vs iEC_WT_NG	1.58348	LNCTSI
ENSG00000230838	24.7675	-1.75162	0.425329	-4.11826	3.82e-05	0.000602	iEC_N1_NG vs iEC_WT_NG	3.22011	LINC01614
ENSG00000231806	66.5504	1.271	0.273735	4.64317	3.43e-06	6.73e-05	iEC_N1_NG vs iEC_WT_NG	4.1719	PCAT7
ENSG00000232310	45.0044	1.43418	0.529982	2.70609	0.00680797	0.0478325	iEC_N1_NG vs iEC_WT_NG	1.32028	LINC03002
ENSG00000232434	94.9254	0.915781	0.232336	3.94162	8.09e-05	0.00116441	iEC_N1_NG vs iEC_WT_NG	2.93389	AJM1
ENSG00000232759	25.5615	-1.28923	0.413388	-3.11869	0.00181658	0.0168863	iEC_N1_NG vs iEC_WT_NG	1.77246	STEAP1B-AS1
ENSG00000232931	127.274	0.816861	0.219374	3.7236	0.000196	0.0025542	iEC_N1_NG vs iEC_WT_NG	2.59274	LINC00342
ENSG00000233098	155.14	0.829979	0.212247	3.91044	9.21e-05	0.00131249	iEC_N1_NG vs iEC_WT_NG	2.8819	CCDC144NL-AS1
ENSG00000233611	10.64	-2.54608	0.704011	-3.61654	0.000299	0.00365376	iEC_N1_NG vs iEC_WT_NG	2.43726	GBX2-AS1
ENSG00000234444	70.3024	2.00236	0.432984	4.62456	3.75e-06	7.3e-05	iEC_N1_NG vs iEC_WT_NG	4.13653	ZNF736
ENSG00000235288	79.5879	1.13336	0.369805	3.06475	0.00217851	0.0194906	iEC_N1_NG vs iEC_WT_NG	1.71017	ENSG00000235288
ENSG00000235649	15.8546	1.86201	0.584086	3.18791	0.00143305	0.0139633	iEC_N1_NG vs iEC_WT_NG	1.85501	MXRA5Y
ENSG00000235770	396.559	-2.74191	0.150593	-18.2074	4.51e-74	2.48e-71	iEC_N1_NG vs iEC_WT_NG	70.6053	LINC00607
ENSG00000236304	72.2111	1.13943	0.255379	4.46173	8.13e-06	0.00015	iEC_N1_NG vs iEC_WT_NG	3.82463	ENSG00000236304
ENSG00000236609	143.049	-0.849383	0.207588	-4.09167	4.28e-05	0.000665	iEC_N1_NG vs iEC_WT_NG	3.17696	ZNF853
ENSG00000236956	26.8285	2.36237	0.46855	5.04187	4.61e-07	1.06e-05	iEC_N1_NG vs iEC_WT_NG	4.97498	NF1P8
ENSG00000237125	8.47581	-3.61496	0.934289	-3.86921	0.000109	0.00152826	iEC_N1_NG vs iEC_WT_NG	2.8158	HAND2-AS1
ENSG00000237380	11.1823	-3.01622	0.793969	-3.79891	0.000145	0.00196696	iEC_N1_NG vs iEC_WT_NG	2.70621	HOXD-AS2
ENSG00000237624	19.9416	1.8495	0.447877	4.1295	3.64e-05	0.000576	iEC_N1_NG vs iEC_WT_NG	3.23958	OXCT2P1
ENSG00000237807	19.0648	-2.70803	0.469735	-5.76503	8.16e-09	2.48e-07	iEC_N1_NG vs iEC_WT_NG	6.60575	LINC02984
ENSG00000237988	6.15242	3.17767	1.13668	2.79556	0.00518093	0.0384477	iEC_N1_NG vs iEC_WT_NG	1.41513	OR2I1P
ENSG00000239264	44435.6	-0.754029	0.0360967	-20.8891	6.72e-97	6.31e-94	iEC_N1_NG vs iEC_WT_NG	93.1996	TXNDC5
ENSG00000239713	31.9499	2.31104	0.441457	5.23502	1.65e-07	4.06e-06	iEC_N1_NG vs iEC_WT_NG	5.39154	APOBEC3G
ENSG00000240065	21.5205	1.69635	0.55983	3.03011	0.00244461	0.0212523	iEC_N1_NG vs iEC_WT_NG	1.67259	PSMB9
ENSG00000240583	91.8249	0.97026	0.338885	2.8631	0.00419523	0.03265	iEC_N1_NG vs iEC_WT_NG	1.48612	AQP1
ENSG00000241058	52.898	-0.788336	0.285562	-2.76065	0.00576862	0.0417232	iEC_N1_NG vs iEC_WT_NG	1.37962	NSUN6
ENSG00000241743	4.18297	2.91298	1.03131	2.82453	0.00473497	0.0359228	iEC_N1_NG vs iEC_WT_NG	1.44463	XACT
ENSG00000242242	77.6819	-2.32183	0.242121	-9.58952	8.85e-22	9.18e-20	iEC_N1_NG vs iEC_WT_NG	19.0373	NECTIN3-AS1
ENSG00000242516	88.3415	0.902129	0.243785	3.70052	0.000215	0.00276438	iEC_N1_NG vs iEC_WT_NG	2.5584	LINC00960
ENSG00000244257	20.1476	-2.36679	0.67133	-3.52553	0.000423	0.0049411	iEC_N1_NG vs iEC_WT_NG	2.30618	PKD1P1
ENSG00000244300	98.1977	-1.1824	0.213602	-5.53556	3.1e-08	8.72e-07	iEC_N1_NG vs iEC_WT_NG	6.05935	GATA2-AS1
ENSG00000244509	956.981	0.781114	0.0695568	11.2299	2.91e-29	4.55e-27	iEC_N1_NG vs iEC_WT_NG	26.3415	APOBEC3C
ENSG00000245105	47.8327	-1.88768	0.352423	-5.35628	8.5e-08	2.19e-06	iEC_N1_NG vs iEC_WT_NG	5.65991	A2M-AS1
ENSG00000245532	4748.3	0.796439	0.132485	6.01152	1.84e-09	6.22e-08	iEC_N1_NG vs iEC_WT_NG	7.20632	NEAT1
ENSG00000245680	188.302	-1.12652	0.397177	-2.83631	0.00456385	0.0348065	iEC_N1_NG vs iEC_WT_NG	1.45834	ZNF585B
ENSG00000247400	28.3373	-1.16165	0.385441	-3.01382	0.00257977	0.0222577	iEC_N1_NG vs iEC_WT_NG	1.65252	DNAJC3-DT
ENSG00000247982	33.2729	1.45342	0.414186	3.50909	0.00045	0.00521851	iEC_N1_NG vs iEC_WT_NG	2.28245	LINC00926
ENSG00000249201	16.194	1.82477	0.607364	3.00442	0.0026609	0.022822	iEC_N1_NG vs iEC_WT_NG	1.64165	TERLR1
ENSG00000250103	29.2811	-3.69804	0.581552	-6.35891	2.03e-10	7.9e-09	iEC_N1_NG vs iEC_WT_NG	8.10265	PANCR
ENSG00000250241	54.9035	-1.6918	0.413077	-4.09561	4.21e-05	0.000655	iEC_N1_NG vs iEC_WT_NG	3.18349	PCDH10-DT
ENSG00000250305	14.4841	1.80538	0.567549	3.18101	0.00146762	0.0142134	iEC_N1_NG vs iEC_WT_NG	1.8473	TRMT9B
ENSG00000250337	685.065	0.927935	0.166176	5.58405	2.35e-08	6.76e-07	iEC_N1_NG vs iEC_WT_NG	6.16995	PURPL
ENSG00000250349	4.8396	5.36905	1.4748	3.64054	0.000272	0.00337081	iEC_N1_NG vs iEC_WT_NG	2.47227	ENSG00000250349
ENSG00000250397	12.2689	2.06427	0.65743	3.13992	0.00168996	0.0159225	iEC_N1_NG vs iEC_WT_NG	1.79799	ENSG00000250397
ENSG00000250616	31.1925	-4.70552	0.684617	-6.87322	6.28e-12	3.04e-10	iEC_N1_NG vs iEC_WT_NG	9.51745	YPEL3-DT
ENSG00000250682	28.4079	-1.36061	0.447589	-3.03986	0.00236689	0.0206779	iEC_N1_NG vs iEC_WT_NG	1.68449	LINC00491
ENSG00000251493	114.098	-1.91509	0.274137	-6.98587	2.83e-12	1.43e-10	iEC_N1_NG vs iEC_WT_NG	9.84446	FOXD1
ENSG00000253177	116.601	-2.7436	0.259757	-10.5622	4.46e-26	6.2e-24	iEC_N1_NG vs iEC_WT_NG	23.208	ENSG00000253177
ENSG00000253438	87.299	-1.42531	0.41798	-3.40999	0.00065	0.00717986	iEC_N1_NG vs iEC_WT_NG	2.14388	PCAT1
ENSG00000253537	89.4459	-6.53593	0.716646	-9.12015	7.5e-20	7.04e-18	iEC_N1_NG vs iEC_WT_NG	17.1522	PCDHGA7
ENSG00000253706	17.1064	-3.55405	0.729779	-4.87003	1.12e-06	2.37e-05	iEC_N1_NG vs iEC_WT_NG	4.62533	ENSG00000253706
ENSG00000253910	249.786	-0.952373	0.176359	-5.40021	6.66e-08	1.76e-06	iEC_N1_NG vs iEC_WT_NG	5.75521	PCDHGB2
ENSG00000253953	1587.13	-0.951235	0.124083	-7.6661	1.77e-14	1.09e-12	iEC_N1_NG vs iEC_WT_NG	11.9613	PCDHGB4
ENSG00000254221	36.8912	-1.32812	0.392877	-3.3805	0.000724	0.00782321	iEC_N1_NG vs iEC_WT_NG	2.10662	PCDHGB1
ENSG00000254245	221.414	1.51951	0.219237	6.93092	4.18e-12	2.08e-10	iEC_N1_NG vs iEC_WT_NG	9.68192	PCDHGA3
ENSG00000254319	28.4687	-1.30069	0.362247	-3.59061	0.00033	0.00399135	iEC_N1_NG vs iEC_WT_NG	2.39888	LINC03021
ENSG00000255330	33.0747	1.62628	0.562113	2.89316	0.00381383	0.0301968	iEC_N1_NG vs iEC_WT_NG	1.52004	ENSG00000255330
ENSG00000255471	64.3411	-1.00039	0.277261	-3.60811	0.000308	0.00376876	iEC_N1_NG vs iEC_WT_NG	2.4238	PRSS23-AS1
ENSG00000255529	854.512	-1.08337	0.378495	-2.86232	0.00420556	0.0326706	iEC_N1_NG vs iEC_WT_NG	1.48584	POLR2M
ENSG00000255690	847.43	0.861369	0.101424	8.49277	2.02e-17	1.57e-15	iEC_N1_NG vs iEC_WT_NG	14.8036	TRIL
ENSG00000255874	73.9557	-1.14277	0.296523	-3.85389	0.000116	0.00160605	iEC_N1_NG vs iEC_WT_NG	2.79424	PRECSIT
ENSG00000256664	94.1783	0.864265	0.216053	4.00025	6.33e-05	0.000933	iEC_N1_NG vs iEC_WT_NG	3.03009	ENSG00000256664
ENSG00000256694	8.6634	-2.14547	0.710981	-3.01762	0.0025477	0.0220405	iEC_N1_NG vs iEC_WT_NG	1.65678	ENSG00000256694
ENSG00000257219	94.7975	1.00989	0.228152	4.42637	9.58e-06	0.000174	iEC_N1_NG vs iEC_WT_NG	3.76065	LNCOG
ENSG00000257390	3.89021	-15.8059	3.58388	-4.41027	1.03e-05	0.000185	iEC_N1_NG vs iEC_WT_NG	3.73175	ENSG00000257390
ENSG00000258376	72.2543	0.763404	0.26013	2.9347	0.00333873	0.0272039	iEC_N1_NG vs iEC_WT_NG	1.56537	PAPLN-AS1
ENSG00000258932	9.03553	-2.98912	0.922091	-3.24167	0.0011883	0.0119658	iEC_N1_NG vs iEC_WT_NG	1.92206	MIR3171HG
ENSG00000259070	54.3457	-0.927609	0.310605	-2.98646	0.00282225	0.0240124	iEC_N1_NG vs iEC_WT_NG	1.61956	LINC00639
ENSG00000259072	16.3754	-1.5706	0.495471	-3.16992	0.00152483	0.0146696	iEC_N1_NG vs iEC_WT_NG	1.83358	ENSG00000259072
ENSG00000259129	77.351	-1.22325	0.327331	-3.73703	0.000186	0.00244748	iEC_N1_NG vs iEC_WT_NG	2.61128	LINC00648
ENSG00000260279	9.11632	2.2564	0.816819	2.76242	0.00573744	0.0415353	iEC_N1_NG vs iEC_WT_NG	1.38158	ENSG00000260279
ENSG00000260853	31.8852	1.14955	0.369933	3.10745	0.00188712	0.0174661	iEC_N1_NG vs iEC_WT_NG	1.7578	NFATC2IP-AS1
ENSG00000260947	13.3705	2.11303	0.565487	3.73665	0.000186	0.00244916	iEC_N1_NG vs iEC_WT_NG	2.61098	ENSG00000260947
ENSG00000261069	77.5166	1.34801	0.271231	4.96996	6.7e-07	1.49e-05	iEC_N1_NG vs iEC_WT_NG	4.82697	ENSG00000261069
ENSG00000261175	113.249	-0.798602	0.287473	-2.77801	0.00546938	0.0400639	iEC_N1_NG vs iEC_WT_NG	1.39725	LINC02188
ENSG00000261801	108.687	-1.4017	0.275072	-5.09576	3.47e-07	8.15e-06	iEC_N1_NG vs iEC_WT_NG	5.08909	LOXL1-AS1
ENSG00000262655	76.4312	-1.17005	0.368211	-3.17766	0.0014847	0.0143353	iEC_N1_NG vs iEC_WT_NG	1.84359	SPON1
ENSG00000262712	21.5415	1.83631	0.622832	2.94832	0.00319504	0.0263015	iEC_N1_NG vs iEC_WT_NG	1.58002	ENSG00000262712
ENSG00000263711	8.66443	-4.69134	1.34532	-3.48716	0.000488	0.00558069	iEC_N1_NG vs iEC_WT_NG	2.25331	LINC02864
ENSG00000265107	1740.07	-1.96399	0.155087	-12.6638	9.38e-37	2.17e-34	iEC_N1_NG vs iEC_WT_NG	33.6631	GJA5
ENSG00000265590	128.603	-1.06699	0.36605	-2.91488	0.00355826	0.0286997	iEC_N1_NG vs iEC_WT_NG	1.54212	CFAP298-TCP10L
ENSG00000265972	989.028	-0.935912	0.110803	-8.4466	3e-17	2.3e-15	iEC_N1_NG vs iEC_WT_NG	14.6378	TXNIP
ENSG00000266094	66.9685	-1.01164	0.259124	-3.90407	9.46e-05	0.0013463	iEC_N1_NG vs iEC_WT_NG	2.87086	RASSF5
ENSG00000267279	46.3698	1.27605	0.29678	4.29966	1.71e-05	0.000291	iEC_N1_NG vs iEC_WT_NG	3.53621	ENSG00000267279
ENSG00000267284	10.4129	-2.60869	0.953683	-2.73538	0.00623081	0.0446016	iEC_N1_NG vs iEC_WT_NG	1.35065	ENSG00000267284
ENSG00000267414	21.8546	-1.29998	0.41156	-3.15865	0.00158501	0.0151301	iEC_N1_NG vs iEC_WT_NG	1.82016	SETBP1-DT
ENSG00000267801	87.0395	1.0998	0.233542	4.70923	2.49e-06	4.98e-05	iEC_N1_NG vs iEC_WT_NG	4.30255	ENSG00000267801
ENSG00000269743	49.0725	-0.9404	0.324092	-2.90164	0.00371212	0.0296265	iEC_N1_NG vs iEC_WT_NG	1.52832	SLC25A53
ENSG00000270164	17.6512	3.35121	0.744057	4.50397	6.67e-06	0.000125	iEC_N1_NG vs iEC_WT_NG	3.90254	LINC01480
ENSG00000270571	18.9798	-1.29076	0.423574	-3.04731	0.00230902	0.020294	iEC_N1_NG vs iEC_WT_NG	1.69263	ENSG00000270571
ENSG00000271447	79.003	-1.5303	0.280733	-5.45108	5.01e-08	1.34e-06	iEC_N1_NG vs iEC_WT_NG	5.87315	MMP28
ENSG00000272333	1121.61	0.91626	0.225892	4.05619	4.99e-05	0.000756	iEC_N1_NG vs iEC_WT_NG	3.12119	KMT2B
ENSG00000272398	125.864	-1.20805	0.21172	-5.7059	1.16e-08	3.45e-07	iEC_N1_NG vs iEC_WT_NG	6.4616	CD24
ENSG00000272476	82.8556	-0.874493	0.211714	-4.13055	3.62e-05	0.000574	iEC_N1_NG vs iEC_WT_NG	3.24101	ENSG00000272476
ENSG00000272512	92.565	-1.21351	0.265476	-4.57107	4.85e-06	9.31e-05	iEC_N1_NG vs iEC_WT_NG	4.03087	ENSG00000272512
ENSG00000272636	246.363	1.61591	0.221461	7.29658	2.95e-13	1.6e-11	iEC_N1_NG vs iEC_WT_NG	10.795	DOC2B
ENSG00000273706	12.4604	-2.56733	0.898281	-2.85805	0.00426258	0.0330133	iEC_N1_NG vs iEC_WT_NG	1.48131	LHX1
ENSG00000274012	309.331	2.64399	0.67974	3.88972	0.0001	0.00141964	iEC_N1_NG vs iEC_WT_NG	2.84782	RN7SL2
ENSG00000274092	20.0748	-1.33781	0.477553	-2.80139	0.00508837	0.0379371	iEC_N1_NG vs iEC_WT_NG	1.42094	ENSG00000274092
ENSG00000274265	4.75953	-4.08116	1.38351	-2.94986	0.00317914	0.026184	iEC_N1_NG vs iEC_WT_NG	1.58196	ENSG00000274265
ENSG00000274583	11.8251	1.91902	0.626547	3.06285	0.00219242	0.0195822	iEC_N1_NG vs iEC_WT_NG	1.70814	FAM74A4
ENSG00000274736	150.442	2.61796	0.237724	11.0126	3.32e-28	5.05e-26	iEC_N1_NG vs iEC_WT_NG	25.2964	CCL23
ENSG00000275719	4.00898	5.21952	1.80562	2.89071	0.00384371	0.0303881	iEC_N1_NG vs iEC_WT_NG	1.5173	ENSG00000275719
ENSG00000276168	201.252	2.78739	0.620728	4.49052	7.1e-06	0.000132	iEC_N1_NG vs iEC_WT_NG	3.87863	RN7SL1
ENSG00000276170	66.5995	0.777114	0.276641	2.8091	0.004968	0.0373535	iEC_N1_NG vs iEC_WT_NG	1.42767	ENSG00000276170
ENSG00000276409	1065.37	0.997553	0.145063	6.87667	6.13e-12	2.98e-10	iEC_N1_NG vs iEC_WT_NG	9.52534	CCL14
ENSG00000276547	21.745	-2.01531	0.547063	-3.68387	0.00023	0.00293025	iEC_N1_NG vs iEC_WT_NG	2.53309	PCDHGB5
ENSG00000277013	212.213	-1.36292	0.166469	-8.18722	2.67e-16	1.87e-14	iEC_N1_NG vs iEC_WT_NG	13.7276	SUNO1
ENSG00000277268	4.2077	-4.15751	1.4804	-2.80837	0.00497926	0.037403	iEC_N1_NG vs iEC_WT_NG	1.42709	LHX1-DT
ENSG00000277287	42.3606	1.05608	0.341632	3.09127	0.00199304	0.0181671	iEC_N1_NG vs iEC_WT_NG	1.74071	ENSG00000277287
ENSG00000277494	166.997	1.14307	0.172192	6.63831	3.17e-11	1.4e-09	iEC_N1_NG vs iEC_WT_NG	8.85512	GPIHBP1
ENSG00000277801	41.96	-1.40144	0.391652	-3.57829	0.000346	0.00416532	iEC_N1_NG vs iEC_WT_NG	2.38035	ENSG00000277801
ENSG00000278709	37.5584	-1.14796	0.352787	-3.25396	0.00113807	0.0115544	iEC_N1_NG vs iEC_WT_NG	1.93725	NKILA
ENSG00000279520	12.246	1.94461	0.722351	2.69206	0.00710131	0.0494152	iEC_N1_NG vs iEC_WT_NG	1.30614	ENSG00000279520
ENSG00000280029	13.124	-5.79983	2.03282	-2.8531	0.00432949	0.0334828	iEC_N1_NG vs iEC_WT_NG	1.47518	ENSG00000280029
ENSG00000280241	4.01629	4.10309	1.44616	2.83723	0.00455063	0.0347554	iEC_N1_NG vs iEC_WT_NG	1.45898	ENSG00000280241
ENSG00000280623	12.8321	-1.99537	0.626944	-3.18269	0.00145916	0.0141572	iEC_N1_NG vs iEC_WT_NG	1.84902	PCAT14
ENSG00000281376	6.83262	2.68294	0.965428	2.77902	0.00545236	0.0399973	iEC_N1_NG vs iEC_WT_NG	1.39797	ABALON
ENSG00000282988	13.9681	1.98863	0.675672	2.94319	0.00324848	0.0266589	iEC_N1_NG vs iEC_WT_NG	1.57416	ENSG00000282988
ENSG00000285253	21.9998	1.36876	0.476591	2.87198	0.00407905	0.0318389	iEC_N1_NG vs iEC_WT_NG	1.49704	ENSG00000285253
ENSG00000285819	18.3915	2.4344	0.541807	4.49311	7.02e-06	0.000131	iEC_N1_NG vs iEC_WT_NG	3.88288	ENSG00000285819
ENSG00000285976	380.928	4.59408	1.45229	3.16335	0.00155967	0.0149418	iEC_N1_NG vs iEC_WT_NG	1.8256	ENSG00000285976
ENSG00000286058	11.578	1.90094	0.583187	3.25958	0.00111576	0.0113713	iEC_N1_NG vs iEC_WT_NG	1.94419	ENSG00000286058
ENSG00000286099	7.13156	-6.17339	1.41094	-4.37536	1.21e-05	0.000214	iEC_N1_NG vs iEC_WT_NG	3.66972	ENSG00000286099
ENSG00000286339	53.3468	-5.01792	0.582921	-8.60824	7.42e-18	5.95e-16	iEC_N1_NG vs iEC_WT_NG	15.2252	ENSG00000286339
ENSG00000286358	25.3191	-6.70699	1.21238	-5.5321	3.16e-08	8.88e-07	iEC_N1_NG vs iEC_WT_NG	6.05153	ENSG00000286358
ENSG00000287069	25.2297	1.42277	0.478203	2.97524	0.0029276	0.0246462	iEC_N1_NG vs iEC_WT_NG	1.60825	ENSG00000287069
ENSG00000287151	625.082	-1.12398	0.0956994	-11.7449	7.5e-32	1.3e-29	iEC_N1_NG vs iEC_WT_NG	28.8855	C2orf27A
ENSG00000287156	19.3487	-1.50668	0.42944	-3.50848	0.000451	0.00522306	iEC_N1_NG vs iEC_WT_NG	2.28207	ENSG00000287156
ENSG00000287358	22.0465	-1.92514	0.457347	-4.20936	2.56e-05	0.000423	iEC_N1_NG vs iEC_WT_NG	3.37371	ENSG00000287358
ENSG00000287496	4.36023	-5.03261	1.79483	-2.80395	0.00504807	0.0377071	iEC_N1_NG vs iEC_WT_NG	1.42358	ENSG00000287496
ENSG00000287774	17.9166	-2.18045	0.57287	-3.80619	0.000141	0.0019197	iEC_N1_NG vs iEC_WT_NG	2.71677	ENSG00000287774
ENSG00000288595	7.59807	2.28344	0.755101	3.02401	0.00249446	0.021615	iEC_N1_NG vs iEC_WT_NG	1.66524	ENSG00000288595
ENSG00000288781	9.1177	2.25632	0.757991	2.97671	0.00291364	0.0245545	iEC_N1_NG vs iEC_WT_NG	1.60987	ENSG00000288781
ENSG00000289069	15.8512	-1.70608	0.535419	-3.18644	0.00144033	0.0140086	iEC_N1_NG vs iEC_WT_NG	1.85361	ENSG00000289069
ENSG00000289161	28.0094	1.06416	0.374361	2.8426	0.00447473	0.0342583	iEC_N1_NG vs iEC_WT_NG	1.46523	ENSG00000289161
ENSG00000289327	62.0798	0.948184	0.31904	2.97199	0.00295876	0.0248625	iEC_N1_NG vs iEC_WT_NG	1.60446	ENSG00000289327
ENSG00000289539	44.6521	-1.51735	0.328788	-4.61499	3.93e-06	7.61e-05	iEC_N1_NG vs iEC_WT_NG	4.11862	ENSG00000289539
ENSG00000289575	64.023	-9.12977	1.19616	-7.63255	2.3e-14	1.41e-12	iEC_N1_NG vs iEC_WT_NG	11.8497	ENSG00000289575
ENSG00000289700	6.35816	25.1839	5.12447	4.91443	8.9e-07	1.93e-05	iEC_N1_NG vs iEC_WT_NG	4.71399	ENSG00000289700
ENSG00000290429	7.04137	-4.38389	1.50812	-2.90685	0.00365089	0.0292548	iEC_N1_NG vs iEC_WT_NG	1.5338	ENSG00000290429
ENSG00000290596	51.8306	-2.39998	0.428877	-5.59596	2.19e-08	6.36e-07	iEC_N1_NG vs iEC_WT_NG	6.1966	ENSG00000290596
ENSG00000290654	14.2061	2.65685	0.543851	4.88526	1.03e-06	2.21e-05	iEC_N1_NG vs iEC_WT_NG	4.65595	ENSG00000290654
ENSG00000290697	20.8249	1.4375	0.529076	2.71701	0.00658755	0.046674	iEC_N1_NG vs iEC_WT_NG	1.33093	ENSG00000290697
ENSG00000290700	67.6881	-0.908554	0.316007	-2.87511	0.0040389	0.0315564	iEC_N1_NG vs iEC_WT_NG	1.50091	ENSG00000290700
ENSG00000290746	168.558	-1.01375	0.166954	-6.07202	1.26e-09	4.38e-08	iEC_N1_NG vs iEC_WT_NG	7.35897	CA5BP1
ENSG00000290890	30.1692	1.15142	0.410513	2.80482	0.00503448	0.0376413	iEC_N1_NG vs iEC_WT_NG	1.42434	ENSG00000290890
ENSG00000290893	12.9309	3.30738	1.02837	3.21614	0.0012993	0.0129041	iEC_N1_NG vs iEC_WT_NG	1.88927	ENSG00000290893
ENSG00000291093	318.909	1.22019	0.127034	9.60526	7.6e-22	7.98e-20	iEC_N1_NG vs iEC_WT_NG	19.0979	SVIL-AS1
ENSG00000291094	42.1992	-1.77575	0.481975	-3.68432	0.000229	0.00292972	iEC_N1_NG vs iEC_WT_NG	2.53317	ENSG00000291094
ENSG00000291100	179.135	-10.1726	1.18634	-8.5748	9.93e-18	7.85e-16	iEC_N1_NG vs iEC_WT_NG	15.1053	ENSG00000291100
ENSG00000291115	5.31393	-5.29951	1.41204	-3.7531	0.000175	0.00231292	iEC_N1_NG vs iEC_WT_NG	2.63584	ZNF300P1
ENSG00000291150	55.798	2.05145	0.303528	6.7587	1.39e-11	6.45e-10	iEC_N1_NG vs iEC_WT_NG	9.19076	LSP1P5
ENSG00000291173	584.022	-1.68826	0.122665	-13.7631	4.25e-43	1.21e-40	iEC_N1_NG vs iEC_WT_NG	39.9168	CASP4LP
ENSG00000291299	45.5193	1.38882	0.445248	3.1192	0.00181344	0.0168768	iEC_N1_NG vs iEC_WT_NG	1.77271	ENSG00000291299
