# Supplementary material for: Impact of genetic factors on antioxidant rescue of maternal diabetes–associated congenital heart disease
Source: JCI Insight. 2024 Dec 6;9(23):e183516. doi: 10.1172/jci.insight.183516 (PMC11623948; doi:10.1172/jci.insight.183516)
Supplement: Supplemental table 2 [file jciinsight-9-183516-s138.xlsx]

## Sheet: Extended Table 2
Extended Table 2. Significantly dysregulated biological processes in NOTCH1+/- vs NOTCH1 WT in control condition
Column1	Hs_BP_ID	Description	GeneRatio	BgRatio	pvalue	p.adjust	qvalue	geneID	geneID_symbol	Count	FoldEnrich	RichFactor
GO:0048568	GO:0048568	embryonic organ development	0.07393	449/19072	1.5913e-14	7.91036e-11	5.97827e-11	PAX6/FOXC1/COL11A1/RARB/TBX15/PCSK5/SIX4/HOXA5/GATA3/BMP5/SOBP/MDFI/HYAL1/EFEMP1/PRRX1/PROX1/SATB2/TWIST1/RUNX2/BMP4/SOX9/EPHB2/MICAL2/APLNR/HEY2/TFAP2A/YAP1/LRIG1/PDGFC/ZIC1/ZIC3/PITX2/HAND2/HEY1/CTHRC1/FBN1/IGF2/SPINT2/CXCL8/ZFPM2/SIX2/KRT19/RARG/A2M/FOXC2/IRX5/ALX1/FZD2/NKX2-5/NOG/FOXL2/TBX1/GDF3/HOXA4/DLL1/PLXNA4/LHX1	PAX6/FOXC1/COL11A1/RARB/TBX15/PCSK5/SIX4/HOXA5/GATA3/BMP5/SOBP/MDFI/HYAL1/EFEMP1/PRRX1/PROX1/SATB2/TWIST1/RUNX2/BMP4/SOX9/EPHB2/MICAL2/APLNR/HEY2/TFAP2A/YAP1/LRIG1/PDGFC/ZIC1/ZIC3/PITX2/HAND2/HEY1/CTHRC1/FBN1/IGF2/SPINT2/CXCL8/ZFPM2/SIX2/KRT19/RARG/A2M/FOXC2/IRX5/ALX1/FZD2/NKX2-5/NOG/FOXL2/TBX1/GDF3/HOXA4/DLL1/PLXNA4/LHX1	57	3.14029	0.126949
GO:0048705	GO:0048705	skeletal system morphogenesis	0.0466926	227/19072	1.92553e-12	3.19061e-09	2.41131e-09	CYP26B1/FOXC1/COL11A1/RARB/MMP2/P2RX7/TBX15/SIX4/ACP5/HOXA5/COL1A1/MGP/MDFI/HYAL1/PRRX1/SATB2/TWIST1/RUNX2/BMP4/SOX9/TFAP2A/BMPR1B/STC1/LRP5/GREM1/COL3A1/SIX2/RARG/FOXC2/IRX5/RFLNA/ALX1/NOG/TBX1/HOXA4/LHX1	CYP26B1/FOXC1/COL11A1/RARB/MMP2/P2RX7/TBX15/SIX4/ACP5/HOXA5/COL1A1/MGP/MDFI/HYAL1/PRRX1/SATB2/TWIST1/RUNX2/BMP4/SOX9/TFAP2A/BMPR1B/STC1/LRP5/GREM1/COL3A1/SIX2/RARG/FOXC2/IRX5/RFLNA/ALX1/NOG/TBX1/HOXA4/LHX1	36	3.923	0.15859
GO:0043062	GO:0043062	extracellular structure organization	0.0557717	325/19072	7.42112e-12	7.37808e-09	5.576e-09	TLL1/GPM6B/COL23A1/FOXC1/COL11A1/ADAMTS2/MMP2/CCDC80/PAPLN/KAZALD1/COL1A1/LOX/TGFBI/LRP1/SOX9/LOXL1/RAMP2/MATN2/IL6/EMILIN1/LOXL4/LUM/COL8A1/CLGN/ADAMTS1/ADAMTS3/ADAMTSL3/MPZL3/DDR2/PTX3/EGFLAM/COL1A2/ADAMTS15/WDR72/GREM1/SPINT2/COL3A1/ANTXR1/FOXC2/COL14A1/COL15A1/ZNF469/MMP28	TLL1/GPM6B/COL23A1/FOXC1/COL11A1/ADAMTS2/MMP2/CCDC80/PAPLN/KAZALD1/COL1A1/LOX/TGFBI/LRP1/SOX9/LOXL1/RAMP2/MATN2/IL6/EMILIN1/LOXL4/LUM/COL8A1/MMP1/ADAMTS1/ADAMTS3/ADAMTSL3/MPZL3/DDR2/PTX3/EGFLAM/COL1A2/ADAMTS15/WDR72/GREM1/SPINT2/COL3A1/ANTXR1/FOXC2/COL14A1/COL15A1/ZNF469/MMP28	43	3.27286	0.132308
GO:0045229	GO:0045229	external encapsulating structure organization	0.0557717	327/19072	9.11584e-12	7.55247e-09	5.70779e-09	TLL1/GPM6B/COL23A1/FOXC1/COL11A1/ADAMTS2/MMP2/CCDC80/PAPLN/KAZALD1/COL1A1/LOX/TGFBI/LRP1/SOX9/LOXL1/RAMP2/MATN2/IL6/EMILIN1/LOXL4/LUM/COL8A1/CLGN/ADAMTS1/ADAMTS3/ADAMTSL3/MPZL3/DDR2/PTX3/EGFLAM/COL1A2/ADAMTS15/WDR72/GREM1/SPINT2/COL3A1/ANTXR1/FOXC2/COL14A1/COL15A1/ZNF469/MMP28	TLL1/GPM6B/COL23A1/FOXC1/COL11A1/ADAMTS2/MMP2/CCDC80/PAPLN/KAZALD1/COL1A1/LOX/TGFBI/LRP1/SOX9/LOXL1/RAMP2/MATN2/IL6/EMILIN1/LOXL4/LUM/COL8A1/MMP1/ADAMTS1/ADAMTS3/ADAMTSL3/MPZL3/DDR2/PTX3/EGFLAM/COL1A2/ADAMTS15/WDR72/GREM1/SPINT2/COL3A1/ANTXR1/FOXC2/COL14A1/COL15A1/ZNF469/MMP28	43	3.25284	0.131498
GO:0007156	GO:0007156	homophilic cell adhesion via plasma membrane adhesion molecules	0.0389105	172/19072	1.17059e-11	8.31285e-09	6.28245e-09	DSG2/TRO/SDK2/CEACAM1/PCDHA6/PCDHB3/PCDHB5/PCDHB15/PCDHB8/PCDH10/AMIGO2/CDH11/CDHR1/ROBO3/CLSTN2/PCDH7/EMB/CDH4/AMIGO1/CADM1/PCDH18/PLXNB3/L1CAM/PCDHA5/PCDHGA7/PCDHGB2/PCDHGB4/PCDHGB1/PCDHGA3/PCDHGB5	DSG2/TRO/SDK2/CEACAM1/PCDHA6/PCDHB3/PCDHB5/PCDHB15/PCDHB8/PCDH10/AMIGO2/CDH11/CDHR1/ROBO3/CLSTN2/PCDH7/EMB/CDH4/AMIGO1/CADM1/PCDH18/PLXNB3/L1CAM/PCDHA5/PCDHGA7/PCDHGB2/PCDHGB4/PCDHGB1/PCDHGA3/PCDHGB5	30	4.31454	0.174419
GO:0001503	GO:0001503	ossification	0.0648508	429/19072	1.70451e-11	1.05914e-08	8.00446e-09	MRC2/VCAN/TNC/GPM6B/FOXC1/COL11A1/MMP2/P2RX7/CHRDL1/KAZALD1/DKK1/COL1A1/MGP/BMP5/LOX/TACR1/SATB2/TWIST1/SRGN/RUNX2/BMP4/SOX9/PPARG/IL6/TFAP2A/YAP1/SEMA7A/BMPR1B/CDH11/TNFRSF11A/ECM1/SCUBE3/IGFBP3/STC1/LRP5/DDR2/HAND2/COL1A2/CTHRC1/GREM1/IGF2/ADRB2/SIX2/FOXC2/RFLNA/BCOR/NOG/IFITM1/GABBR1/LGR4	MRC2/VCAN/TNC/GPM6B/FOXC1/COL11A1/MMP2/P2RX7/CHRDL1/KAZALD1/DKK1/COL1A1/MGP/BMP5/LOX/TACR1/SATB2/TWIST1/SRGN/RUNX2/BMP4/SOX9/PPARG/IL6/TFAP2A/YAP1/SEMA7A/BMPR1B/CDH11/TNFRSF11A/ECM1/SCUBE3/IGFBP3/STC1/LRP5/DDR2/HAND2/COL1A2/CTHRC1/GREM1/IGF2/ADRB2/SIX2/FOXC2/RFLNA/BCOR/NOG/IFITM1/GABBR1/LGR4	50	2.88307	0.11655
GO:0090596	GO:0090596	sensory organ morphogenesis	0.0492866	272/19072	2.44009e-11	1.34774e-08	1.01856e-08	CYP26B1/PROM1/PAX6/COL11A1/SDK2/RARB/SIX4/SLC1A1/GATA3/SOBP/EFEMP1/PRRX1/PROX1/TWIST1/BMP4/SOX9/EPHB2/TFAP2A/LRIG1/COL8A1/SHROOM2/ZIC1/THY1/EPHB1/ZIC3/LRP5/PITX2/CTHRC1/FBN1/SIX2/RARG/FZD2/NOG/FOXL2/TBX1/DLL1/AQP1/LHX1	CYP26B1/PROM1/PAX6/COL11A1/SDK2/RARB/SIX4/SLC1A1/GATA3/SOBP/EFEMP1/PRRX1/PROX1/TWIST1/BMP4/SOX9/EPHB2/TFAP2A/LRIG1/COL8A1/SHROOM2/ZIC1/THY1/EPHB1/ZIC3/LRP5/PITX2/CTHRC1/FBN1/SIX2/RARG/FZD2/NOG/FOXL2/TBX1/DLL1/AQP1/LHX1	38	3.45586	0.139706
GO:0060840	GO:0060840	artery development	0.0298314	107/19072	3.74019e-11	1.85925e-08	1.40513e-08	FOXC1/NGFR/MYLK/LOX/NPR3/PDGFRB/PRRX1/PROX1/LRP1/EFNB2/BMP4/LOXL1/APLNR/HEY2/MYOCD/HAND2/HEY1/COL3A1/FOXC2/NOG/TBX1/PDE2A/GJA5	FOXC1/NGFR/MYLK/LOX/NPRL3/PDGFRB/PRRX1/PROX1/LRP1/EFNB2/BMP4/LOXL1/APLNR/HEY2/MYOCD/HAND2/HEY1/COL3A1/FOXC2/NOG/TBX1/PDE2A/GJA5	23	5.31724	0.214953
GO:0001655	GO:0001655	urogenital system development	0.0570687	360/19072	6.0996e-11	2.75646e-08	2.0832e-08	CYP26B1/PROM1/TNC/FOXC1/RARB/MMP2/PCSK5/SIX4/AMH/GATA3/ACTA2/FGF1/PDGFRB/PROX1/EFNB2/BMP4/SOX9/LIN28A/EPHB2/ANXA1/EDNRB/TFAP2A/YAP1/FRAS1/MYOCD/ADAMTS1/GDF6/HOXB13/NFIA/KLF15/BMPER/FBN1/GREM1/IRX1/SIX2/RARG/FOXC2/NOG/DLL1/LGR4/AQP1/FOXD1/CD24/LHX1	CYP26B1/PROM1/TNC/FOXC1/RARB/MMP2/PCSK5/SIX4/AMH/GATA3/ACTA2/FGF1/PDGFRB/PROX1/EFNB2/BMP4/SOX9/LIN28A/EPHB2/ANXA1/EDNRB/TFAP2A/YAP1/FRAS1/MYOCD/ADAMTS1/GDF6/HOXB13/NFIA/KLF15/BMPER/FBN1/GREM1/IRX1/SIX2/RARG/FOXC2/NOG/DLL1/LGR4/AQP1/FOXD1/CD24/LHX1	44	3.02338	0.122222
GO:0060485	GO:0060485	mesenchyme development	0.0518807	313/19072	1.18438e-10	4.3141e-08	3.26039e-08	FOXC1/SEMA5B/EFNB1/SIX4/AMH/HOXA5/GATA3/ACTA2/COL1A1/BMP5/PDGFRB/FN1/TWIST1/BMP4/SOX9/APLNR/HEY2/EDNRB/IL6/YAP1/SEMA7A/HMGA2/TIAM1/ZIC3/ACTG2/PITX2/HAND2/HEY1/TMEM100/GREM1/ZFPM2/SIX2/LRG1/FOXC2/ALX1/NKX2-5/NOG/TBX1/DACT3/FOXD1	FOXC1/SEMA5B/EFNB1/SIX4/AMH/HOXA5/GATA3/ACTA2/COL1A1/BMP5/PDGFRB/FN1/TWIST1/BMP4/SOX9/APLNR/HEY2/EDNRB/IL6/YAP1/SEMA7A/HMGA2/TIAM1/ZIC3/ACTG2/PITX2/HAND2/HEY1/TMEM100/GREM1/ZFPM2/SIX2/LRG1/FOXC2/ALX1/NKX2-5/NOG/TBX1/DACT3/FOXD1	40	3.16124	0.127796
GO:0061448	GO:0061448	connective tissue development	0.0479896	274/19072	1.215e-10	4.3141e-08	3.26039e-08	COL11A1/RARB/HOXA5/ACTA2/COL1A1/WNT5B/MGP/BMP5/LOX/PDGFRB/HYAL1/EFEMP1/PRRX1/SATB2/TGFBI/RUNX2/BMP4/SOX9/PPARG/BMPR1B/ECM1/HMGA2/GDF6/STC1/LRP5/HAND2/GREM1/COL3A1/SIX2/CYTL1/RARG/FOXC2/MAF/RFLNA/BGN/NOG/FOXD1	COL11A1/RARB/HOXA5/ACTA2/COL1A1/WNT5B/MGP/BMP5/LOX/PDGFRB/HYAL1/EFEMP1/PRRX1/SATB2/TGFBI/RUNX2/BMP4/SOX9/PPARG/BMPR1B/ECM1/HMGA2/GDF6/STC1/LRP5/HAND2/GREM1/COL3A1/SIX2/CYTL1/RARG/FOXC2/MAF/RFLNA/BGN/NOG/FOXD1	37	3.34036	0.135036
GO:0060537	GO:0060537	muscle tissue development	0.0609598	424/19072	3.85246e-10	1.24485e-07	9.40795e-08	CYP26B1/DSG2/FOXC1/COL11A1/MYLK/RARB/SIX4/KLF5/DKK1/RIPOR2/BMP5/LOX/NPR3/PDGFRB/FOXP1/PROX1/NPPB/TWIST1/EFNB2/BMP4/SOX9/POPDC3/HEY2/ALPK3/YAP1/MYOCD/GATA6/MEGF10/HOMER1/GJA1/EPHB1/ZIC3/XIRP2/HEY1/MYORG/GREM1/IGF2/COL3A1/ZFPM2/CSRP2/FOXC2/NKX2-5/NOG/FOXL2/TBX1/DLL1/GJA5	CYP26B1/DSG2/FOXC1/COL11A1/MYLK/RARB/SIX4/KLF5/DKK1/RIPOR2/BMP5/LOX/NPRL3/PDGFRB/FOXP1/PROX1/NPPB/TWIST1/EFNB2/BMP4/SOX9/POPDC3/HEY2/ALPK3/YAP1/MYOCD/GATA6/MEGF10/HOMER1/GJA1/EPHB1/ZIC3/XIRP2/HEY1/MYORG/GREM1/IGF2/COL3A1/ZFPM2/CSRP2/FOXC2/NKX2-5/NOG/FOXL2/TBX1/DLL1/GJA5	47	2.74204	0.110849
GO:0007411	GO:0007411	axon guidance	0.0415045	242/19072	3.71322e-09	8.78972e-07	6.64285e-07	ETV1/PAX6/ANOS1/LAMC2/NGFR/CRMP1/SEMA5B/EFNB1/GATA3/CXCL12/PLXNA1/EFNB2/FLRT3/EPHB2/SEMA7A/BMPR1B/BOC/ROBO3/EPHB1/OTX2/ALCAM/EMB/CDH4/UNC5C/NOG/SLIT3/EFNA5/PLXNB3/L1CAM/PLXNA4/FOXD1/LHX1	ETV1/PAX6/ANOS1/LAMC2/NGFR/CRMP1/SEMA5B/EFNB1/GATA3/CXCL12/PLXNA1/EFNB2/FLRT3/EPHB2/SEMA7A/BMPR1B/BOC/ROBO3/EPHB1/OTX2/ALCAM/EMB/CDH4/UNC5C/NOG/SLIT3/EFNA5/PLXNB3/L1CAM/PLXNA4/FOXD1/LHX1	32	3.27097	0.132231
GO:0072073	GO:0072073	kidney epithelium development	0.0311284	146/19072	4.58305e-09	9.90536e-07	7.48599e-07	PROM1/FOXC1/RARB/SIX4/GATA3/FGF1/EFNB2/BMP4/SOX9/EDNRB/YAP1/KLF15/BMPER/GREM1/IRX1/SIX2/FOXC2/NOG/DLL1/LGR4/AQP1/FOXD1/CD24/LHX1	PROM1/FOXC1/RARB/SIX4/GATA3/FGF1/EFNB2/BMP4/SOX9/EDNRB/YAP1/KLF15/BMPER/GREM1/IRX1/SIX2/FOXC2/NOG/DLL1/LGR4/AQP1/FOXD1/CD24/LHX1	24	4.06631	0.164384
GO:0051960	GO:0051960	regulation of nervous system development	0.0609598	466/19072	8.33314e-09	1.53422e-06	1.15949e-06	PAX6/VCAN/HES2/SEMA5B/SLC7A5/CXCL12/DKK1/CTSC/PLXNA1/FN1/PROX1/CXCR4/MYRF/FLRT3/LIN28A/EPHB2/HEY2/IL6/IL33/YAP1/SEMA7A/AMIGO2/HAPLN3/CBLN2/HAPLN1/DIXDC1/PTPRD/THY1/JAM2/EPHB1/TIAM1/CLSTN2/HEY1/SLITRK5/TPPP/RARG/CDH4/OXTR/AMIGO1/NOG/EFNA5/THBS2/HES4/DLL1/PLXNB3/L1CAM/PLXNA4	PAX6/VCAN/HES2/SEMA5B/SLC7A5/CXCL12/DKK1/CTSC/PLXNA1/FN1/PROX1/CXCR4/MYRF/FLRT3/LIN28A/EPHB2/HEY2/IL6/IL33/YAP1/SEMA7A/AMIGO2/HAPLN3/CBLN2/HAPLN1/DIXDC1/PTPRD/THY1/JAM2/EPHB1/TIAM1/CLSTN2/HEY1/SLITRK5/TPPP/RARG/CDH4/OXTR/AMIGO1/NOG/EFNA5/THBS2/HES4/DLL1/PLXNB3/L1CAM/PLXNA4	47	2.4949	0.100858
GO:0007389	GO:0007389	pattern specification process	0.0609598	475/19072	1.51919e-08	2.67843e-06	2.02423e-06	CYP26B1/PAX6/TLL1/FOXC1/HES2/EFNB1/PCSK5/CHRDL1/MEIS3/HOXA5/DKK1/BMP5/MDFI/FGF1/SATB2/BMP4/MICAL2/APLNR/HEY2/CFC1/BMPR1B/GAS8/ZIC1/ZIC3/STC1/LRP5/PITX2/HAND2/HEY1/OTX2/GREM1/IRX1/SIX2/RARG/FOXC2/PLD6/NKX2-5/BCOR/NOG/TBX1/GDF3/NRG3/HES4/HOXA4/DLL1/FOXD1/LHX1	CYP26B1/PAX6/TLL1/FOXC1/HES2/EFNB1/PCSK5/CHRDL1/MEIS3/HOXA5/DKK1/BMP5/MDFI/FGF1/SATB2/BMP4/MICAL2/APLNR/HEY2/CFC1/BMPR1B/GAS8/ZIC1/ZIC3/STC1/LRP5/PITX2/HAND2/HEY1/OTX2/GREM1/IRX1/SIX2/RARG/FOXC2/PLD6/NKX2-5/BCOR/NOG/TBX1/GDF3/NRG3/HES4/HOXA4/DLL1/FOXD1/LHX1	47	2.44763	0.0989474
GO:0016049	GO:0016049	cell growth	0.0622568	493/19072	1.77512e-08	2.75754e-06	2.08402e-06	TNC/SYT1/RASGRP2/CEACAM1/EPB41L3/SEMA5B/LTBP4/CXCL12/KAZALD1/HYAL1/PLXNA1/FOXP1/ITGA4/FN1/BCL11A/SOCS2/NPPB/CXCR4/INHBA/CDKN1A/NRN1/SOX9/FLRT3/DCLK1/YAP1/SEMA7A/MYOCD/IGFBP3/CDKN2A/SPOCK1/GJA1/OSGIN2/FBP1/GREM1/TMC8/ALCAM/RARG/NET1/SPHK1/CDH4/FOXL2/SLIT3/EFNA5/NRG3/NANOS1/DACT3/L1CAM/PLXNA4	TNC/SYT1/RASGRP2/CEACAM1/EPB41L3/SEMA5B/LTBP4/CXCL12/KAZALD1/HYAL1/PLXNA1/FOXP1/ITGA4/FN1/BCL11A/SOCS2/NPPB/CXCR4/INHBA/CDKN1A/NRN1/SOX9/FLRT3/DCLK1/YAP1/SEMA7A/MYOCD/IGFBP3/CDKN2A/SPOCK1/GJA1/OSGIN2/FBP1/GREM1/TMC8/ALCAM/RARG/NET1/SPHK1/CDH4/FOXL2/SLIT3/EFNA5/NRG3/NANOS1/DACT3/L1CAM/PLXNA4	48	2.40844	0.0973631
GO:0050673	GO:0050673	epithelial cell proliferation	0.0609598	481/19072	2.24358e-08	3.37964e-06	2.55417e-06	PAX6/BTK/NGFR/LIMS2/CEACAM1/SIX4/HOXA5/GATA3/CXCL12/CCND1/BMP5/FGF1/HYAL1/ITGA4/TACR1/IRF6/PROX1/TWIST1/RUNX2/EFNB2/BMP4/SOX9/PPARG/APLNR/EDNRB/IL6/YAP1/ECM1/COL8A1/IGFBP3/CASK/TGFA/BMPER/HTRA1/IGF2/IL12A/ATOH8/LRG1/BCL2L1/SCG2/NKX2-5/NOG/TBX1/IRS2/PLXNB3/LGR4/NEAT1	PAX6/BTK/NGFR/LIMS2/CEACAM1/SIX4/HOXA5/GATA3/CXCL12/CCND1/BMP5/FGF1/HYAL1/ITGA4/TACR1/IRF6/PROX1/TWIST1/RUNX2/EFNB2/BMP4/SOX9/PPARG/APLNR/EDNRB/IL6/YAP1/ECM1/COL8A1/IGFBP3/CASK/TGFA/BMPER/HTRA1/IGF2/IL12A/ATOH8/LRG1/BCL2L1/SCG2/NKX2-5/NOG/TBX1/IRS2/PLXNB3/LGR4/NEAT1	47	2.4171	0.0977131
GO:0042060	GO:0042060	wound healing	0.0570687	442/19072	3.69425e-08	5.10114e-06	3.85519e-06	TBXA2R/SLC12A2/MYLK/CEACAM1/TFPI2/PIK3CG/ACTA2/COL1A1/WNT5B/LOX/FGF1/PDGFRB/FN1/PLA2G4A/CXCR4/CDKN1A/AHNAK/PPARG/EMILIN2/EPHB2/ANXA1/CD36/IL6/IL33/YAP1/EMILIN1/MMRN1/CASK/FERMT3/UBASH3B/SCUBE1/DDR2/TGFA/F2RL2/F2RL1/COL3A1/LRG1/HPSE/SELP/FOXC2/NOG/PRKG1/GP1BB/AQP1	TBXA2R/SLC12A2/MYLK/CEACAM1/TFPI2/PIK3CG/ACTA2/COL1A1/WNT5B/LOX/FGF1/PDGFRB/FN1/PLA2G4A/CXCR4/CDKN1A/AHNAK/PPARG/EMILIN2/EPHB2/ANXA1/CD36/IL6/IL33/YAP1/EMILIN1/MMRN1/CASK/FERMT3/UBASH3B/SCUBE1/DDR2/TGFA/F2RL2/F2RL1/COL3A1/LRG1/HPSE/SELP/FOXC2/NOG/PRKG1/GP1BB/AQP1	44	2.46248	0.0995475
GO:0003158	GO:0003158	endothelium development	0.0285344	139/19072	4.07322e-08	5.47243e-06	4.1358e-06	CEACAM1/FGF1/FOXP1/PROX1/CXCR4/BMP4/HEY2/EDNRB/STC1/SCUBE1/F2RL1/HEY1/TMEM100/ATOH8/HPSE/FOXC2/FZD2/PDE2A/GJA4/DLL1/COL15A1/GJA5	CEACAM1/FGF1/FOXP1/PROX1/CXCR4/BMP4/HEY2/EDNRB/STC1/SCUBE1/F2RL1/HEY1/TMEM100/ATOH8/HPSE/FOXC2/FZD2/PDE2A/GJA4/DLL1/COL15A1/GJA5	22	3.91516	0.158273
GO:0001654	GO:0001654	eye development	0.0518807	392/19072	7.96614e-08	9.4285e-06	7.12561e-06	PROM1/PAX6/LAMC3/FOXC1/SDK2/RARB/CHRDL1/MEIS3/SLC1A1/GATA3/WNT5B/PDGFRB/EFEMP1/PROX1/INHBA/TWIST1/BMP4/SOX9/EPHB2/TMOD1/TFAP2A/BMPR1B/COL8A1/SHROOM2/CACNA1C/THY1/EPHB1/LRP5/PITX2/FBN1/RARG/FOXC2/MAF/MAB21L2/FOXL2/GDF3/NHS/DLL1/AQP1/LHX1	PROM1/PAX6/LAMC3/FOXC1/SDK2/RARB/CHRDL1/MEIS3/SLC1A1/GATA3/WNT5B/PDGFRB/EFEMP1/PROX1/INHBA/TWIST1/BMP4/SOX9/EPHB2/TMOD1/TFAP2A/BMPR1B/COL8A1/SHROOM2/CACNA1C/THY1/EPHB1/LRP5/PITX2/FBN1/RARG/FOXC2/MAF/MAB21L2/FOXL2/GDF3/NHS/DLL1/AQP1/LHX1	40	2.52415	0.102041
GO:0014051	GO:0014051	gamma-aminobutyric acid secretion	0.00907912	12/19072	1.139e-07	1.22063e-05	9.22491e-06	P2RX7/NTSR1/TRPC4/HTR1B/SLC6A1/SV2A/GABBR1	P2RX7/NTSR1/TRPC4/HTR1B/SLC6A1/SV2A/GABBR1	7	14.4297	0.583333
GO:1904888	GO:1904888	cranial skeletal system development	0.0194553	73/19072	1.79437e-07	1.62179e-05	1.22567e-05	TBX15/SIX4/PRRX1/IRF6/TWIST1/RUNX2/BMP4/TFAP2A/ZIC3/SIX2/FOXC2/IRX5/NOG/TBX1/LHX1	TBX15/SIX4/PRRX1/IRF6/TWIST1/RUNX2/BMP4/TFAP2A/ZIC3/SIX2/FOXC2/IRX5/NOG/TBX1/LHX1	15	5.08288	0.205479
GO:0002683	GO:0002683	negative regulation of immune system process	0.0557717	455/19072	2.28291e-07	1.86038e-05	1.40599e-05	BTK/CD22/PAG1/IL4R/CEACAM1/OAS1/CD200/ACP5/IL27RA/JAK3/CXCL12/VSIR/OAS3/RIPOR2/BMP5/TNFSF4/GPR68/TNFSF18/INHBA/TWIST1/BMP4/SOX9/PPARG/ANXA1/IL33/EMILIN1/TAPBPL/ZC3H8/GPR17/THY1/UBASH3B/SAMSN1/TLR3/LRFN5/FBN1/GREM1/COL3A1/A2M/SOCS1/MBP/DLL1/RASSF5/MMP28	BTK/CD22/PAG1/IL4R/CEACAM1/OAS1/CD200/ACP5/IL27RA/JAK3/CXCL12/VSIR/OAS3/RIPOR2/BMP5/TNFSF4/GPR68/TNFSF18/INHBA/TWIST1/BMP4/SOX9/PPARG/ANXA1/IL33/EMILIN1/TAPBPL/ZC3H8/GPR17/THY1/UBASH3B/SAMSN1/TLR3/LRFN5/FBN1/GREM1/COL3A1/A2M/SOCS1/PRG2/DLL1/RASSF5/MMP28	43	2.33775	0.0945055
GO:0042692	GO:0042692	muscle cell differentiation	0.0518807	410/19072	2.63892e-07	2.09516e-05	1.58342e-05	CYP26B1/RARB/IL4R/SIX4/KLF5/DKK1/WNT5B/RIPOR2/LOX/PDGFRB/FOXP1/PROX1/EFNB2/BMP4/SOX9/GDF15/RAMP2/POPDC3/APLNR/HEY2/EDNRB/ALPK3/TMOD1/MYOCD/GATA6/ANK2/MEGF10/HOMER1/JAM2/LMOD1/HEY1/MYORG/ADAMTS15/GREM1/IGF2/KRT19/CSRP2/NKX2-5/TBX1/DLL1	CYP26B1/RARB/IL4R/SIX4/KLF5/DKK1/WNT5B/RIPOR2/LOX/PDGFRB/FOXP1/PROX1/EFNB2/BMP4/SOX9/GDF15/RAMP2/POPDC3/APLNR/HEY2/EDNRB/ALPK3/TMOD1/MYOCD/GATA6/ANK2/MEGF10/HOMER1/JAM2/LMOD1/HEY1/MYORG/ADAMTS15/GREM1/IGF2/KRT19/CSRP2/NKX2-5/TBX1/DLL1	40	2.41334	0.097561
GO:0032963	GO:0032963	collagen metabolic process	0.0233463	107/19072	2.69744e-07	2.09516e-05	1.58342e-05	MRC2/ADAMTS2/MMP2/P2RX7/P3H2/VSIR/COL1A1/PDGFRB/INHBA/BMP4/IL6/EMILIN1/CLGN/ADAMTS3/CYGB/DDR2/COL1A2/MMP28	MRC2/ADAMTS2/MMP2/P2RX7/P3H2/VSIR/COL1A1/PDGFRB/INHBA/BMP4/IL6/EMILIN1/MMP1/ADAMTS3/CYGB/DDR2/COL1A2/MMP28	18	4.16131	0.168224
GO:0001667	GO:0001667	ameboidal-type cell migration	0.0583658	493/19072	3.2176e-07	2.38727e-05	1.80418e-05	TBXA2R/ADGRA2/CEACAM1/SEMA5B/EFNB1/SH3BP1/PIK3CG/GATA3/ACTA2/FGF1/HYAL1/FOXP1/ITGA4/TACR1/FN1/PROX1/TWIST1/EFNB2/BMP4/SOX9/PPARG/ANXA1/EDNRB/SEMA7A/GJA1/STC1/CYGB/LRP5/DDR2/PITX2/HAND2/BMPER/CENPV/GREM1/ATOH8/LRG1/SCG2/CD248/CLEC14A/FOXC2/ALX1/TBX1/IRS2/NANOS1/AQP1	TBXA2R/ADGRA2/CEACAM1/SEMA5B/EFNB1/SH3BP1/PIK3CG/GATA3/ACTA2/FGF1/HYAL1/FOXP1/ITGA4/TACR1/FN1/PROX1/TWIST1/EFNB2/BMP4/SOX9/PPARG/ANXA1/EDNRB/SEMA7A/GJA1/STC1/CYGB/LRP5/DDR2/PITX2/HAND2/BMPER/CENPV/GREM1/ATOH8/LRG1/SCG2/CD248/CLEC14A/FOXC2/ALX1/TBX1/IRS2/NANOS1/AQP1	45	2.25791	0.0912779
GO:0048608	GO:0048608	reproductive structure development	0.0428016	310/19072	4.17606e-07	2.92383e-05	2.20969e-05	TNC/FOXC1/MMP2/DMC1/SIX4/AMH/GATA3/CCND1/BMP5/PDGFRB/INHBA/BMP4/SOX9/ANXA1/BMPR1B/MYOCD/GATA6/ADAMTS1/HOXB13/INHBB/PTX3/TLR3/ZFPM2/BCL2L1/RARG/A2M/IRX5/NHLH2/NOG/FOXL2/SLIT3/LGR4/LHX1	TNC/FOXC1/MMP2/DMC1/SIX4/AMH/GATA3/CCND1/BMP5/PDGFRB/INHBA/BMP4/SOX9/ANXA1/BMPR1B/MYOCD/GATA6/ADAMTS1/HOXB13/INHBB/PTX3/TLR3/ZFPM2/BCL2L1/RARG/A2M/IRX5/NHLH2/NOG/FOXL2/SLIT3/LGR4/LHX1	33	2.63326	0.106452
GO:0031214	GO:0031214	biomineral tissue development	0.0298314	174/19072	5.81944e-07	3.80637e-05	2.87667e-05	GPM6B/P2RX7/COL1A1/MGP/LOX/TWIST1/SRGN/BMP4/SOX9/HEY2/TFAP2A/BMPR1B/ECM1/DDR2/HEY1/COL1A2/WDR72/GREM1/ADRB2/RFLNA/BCOR/TBX1/LGR4	GPM6B/P2RX7/COL1A1/MGP/LOX/TWIST1/SRGN/BMP4/SOX9/HEY2/TFAP2A/BMPR1B/ECM1/DDR2/HEY1/COL1A2/WDR72/GREM1/ADRB2/RFLNA/BCOR/TBX1/LGR4	23	3.26979	0.132184
GO:0002700	GO:0002700	regulation of production of molecular mediator of immune response	0.0311284	189/19072	6.99607e-07	4.51655e-05	3.41339e-05	BTK/CD22/IL4R/P2RX7/ACP5/SLC7A5/IL27RA/JAK3/GATA3/IL1R1/TNFSF4/TWIST1/EPHB2/CD36/IL6/IL33/SEMA7A/SPON2/F2RL1/TLR3/TNFRSF4/LITAF/MBP/TRIL	BTK/CD22/IL4R/P2RX7/ACP5/SLC7A5/IL27RA/JAK3/GATA3/IL1R1/TNFSF4/TWIST1/EPHB2/CD36/IL6/IL33/SEMA7A/SPON2/F2RL1/TLR3/TNFRSF4/LITAF/PRG2/TRIL	24	3.14117	0.126984
GO:0048732	GO:0048732	gland development	0.0531777	442/19072	7.11013e-07	4.53134e-05	3.42457e-05	PAX6/TNC/FOXC1/LIMS2/CEACAM1/MMP2/SIX4/PCK2/SLC7A5/HOXA5/GATA3/CCND1/FGF1/PLXNA1/IRF6/PROX1/SOCS2/BMP4/SOX9/ANXA1/IL6/GATA6/TNFRSF11A/ZIC3/HOXB13/LRP5/INHBB/TGFA/PITX2/HAND2/IGF2/RARG/SLC29A2/UCP2/OXTR/CADM1/NKX2-5/NOG/TBX1/NRG3/IRS2	PAX6/TNC/FOXC1/LIMS2/CEACAM1/MMP2/SIX4/PCK2/SLC7A5/HOXA5/GATA3/CCND1/FGF1/PLXNA1/IRF6/PROX1/SOCS2/BMP4/SOX9/ANXA1/IL6/GATA6/TNFRSF11A/ZIC3/HOXB13/LRP5/INHBB/TGFA/PITX2/HAND2/IGF2/RARG/SLC29A2/UCP2/OXTR/CADM1/NKX2-5/NOG/TBX1/NRG3/IRS2	41	2.29458	0.0927602
GO:0033002	GO:0033002	muscle cell proliferation	0.0363165	247/19072	8.9323e-07	5.41493e-05	4.09234e-05	FOXC1/MMP2/PDGFRB/FOXP1/TACR1/CDKN1A/BMP4/CNN1/PPARG/HTR1B/HEY2/IL6/YAP1/MYOCD/GATA6/MEGF10/IGFBP3/GJA1/ADAMTS1/EPHB1/PTGIR/DDR2/IL12A/ZFPM2/FOXC2/NKX2-5/NOG/PRKG1	FOXC1/MMP2/PDGFRB/FOXP1/TACR1/CDKN1A/BMP4/CNN1/PPARG/HTR1B/HEY2/IL6/YAP1/MYOCD/GATA6/MEGF10/IGFBP3/GJA1/ADAMTS1/EPHB1/PTGIR/DDR2/IL12A/ZFPM2/FOXC2/NKX2-5/NOG/PRKG1	28	2.80416	0.11336
GO:0003018	GO:0003018	vascular process in circulatory system	0.0376135	270/19072	1.73773e-06	8.74019e-05	6.60541e-05	SLC7A2/TBXA2R/FOXC1/SLC12A2/CEACAM1/MMP2/SLC7A5/SLC1A1/ACTA2/TACR1/SLC1A4/SLC2A1/NPPB/LRP1/SLC6A6/RAMP2/CD36/HTR1B/EDNRB/SLC6A1/F2RL1/ADRB2/PDE3A/SLC29A2/FOXC2/OXTR/PRKG1/PDE2A/GJA5	SLC7A2/TBXA2R/FOXC1/SLC12A2/CEACAM1/MMP2/SLC7A5/SLC1A1/ACTA2/TACR1/SLC1A4/SLC2A1/NPPB/LRP1/SLC6A6/RAMP2/CD36/HTR1B/EDNRB/SLC6A1/F2RL1/ADRB2/PDE3A/SLC29A2/FOXC2/OXTR/PRKG1/PDE2A/GJA5	29	2.65691	0.107407
GO:0019932	GO:0019932	second-messenger-mediated signaling	0.0415045	315/19072	1.74065e-06	8.74019e-05	6.60541e-05	TBXA2R/BTK/CD22/ADGRL1/P2RX7/HOMER2/NCALD/GRIN2D/RASD1/PDE10A/CCL20/NPPB/CXCR4/SOX9/APLNR/CD36/EDNRB/RCN3/ATP1B1/ANK2/CACNA1C/TMEM100/CXCL8/RCAN2/PDE3A/NUDT4/SELP/MCTP1/SPHK1/PRKG1/PDE2A/AQP1	TBXA2R/BTK/CD22/ADGRL1/P2RX7/HOMER2/NCALD/GRIN2D/RASD1/PDE10A/CCL20/NPPB/CXCR4/SOX9/APLNR/CD36/EDNRB/RCAN3/ATP1B1/ANK2/CACNA1C/TMEM100/CXCL8/RCAN2/PDE3A/NUDT4/SELP/MCTP1/SPHK1/PRKG1/PDE2A/AQP1	32	2.51294	0.101587
GO:0007498	GO:0007498	mesoderm development	0.0246433	136/19072	2.38878e-06	0.000115288	8.71289e-05	BTK/FOXC1/PUS7/BMX/AMH/DKK1/INHBA/BMP4/YAP1/HMGA2/GJA1/ZIC3/ZFPM2/SIX2/FOXC2/NOG/TBX1/GDF3/LHX1	BTK/FOXC1/PUS7/BMX/AMH/DKK1/INHBA/BMP4/YAP1/HMGA2/GJA1/ZIC3/ZFPM2/SIX2/FOXC2/NOG/TBX1/GDF3/LHX1	19	3.45586	0.139706
GO:0048771	GO:0048771	tissue remodeling	0.0285344	179/19072	3.48574e-06	0.000154081	0.000116447	FOXC1/CEACAM1/MMP2/P2RX7/ACP5/PPARG/HTR1B/IL6/NOL3/TNFRSF11A/GJA1/UBASH3B/LRRK1/LRP5/DDR2/HAND2/CTHRC1/GREM1/ADRB2/CSPG4/FOXC2/LGR4	FOXC1/CEACAM1/MMP2/P2RX7/ACP5/PPARG/HTR1B/IL6/NOL3/TNFRSF11A/GJA1/UBASH3B/LRRK1/LRP5/DDR2/HAND2/CTHRC1/GREM1/ADRB2/CSPG4/FOXC2/LGR4	22	3.04027	0.122905
GO:0071772	GO:0071772	response to BMP	0.0285344	179/19072	3.48574e-06	0.000154081	0.000116447	CHRDL1/GATA3/DKK1/BMP5/RUNX2/BMP4/SOX9/GDF15/PPARG/BMPR1B/GATA6/SCUBE3/GDF6/BMPER/HTRA1/FBN1/TMEM100/GREM1/SPINT2/NOG/GDF3/FOXD1	CHRDL1/GATA3/DKK1/BMP5/RUNX2/BMP4/SOX9/GDF15/PPARG/BMPR1B/GATA6/SCUBE3/GDF6/BMPER/HTRA1/FBN1/TMEM100/GREM1/SPINT2/NOG/GDF3/FOXD1	22	3.04027	0.122905
GO:0007178	GO:0007178	transmembrane receptor protein serine/threonine kinase signaling pathway	0.0466926	392/19072	4.23873e-06	0.000180092	0.000136105	LTBP1/LTBP4/CHRDL1/AMH/DKK1/BMP5/LOX/INHBA/LRP1/PMEPA1/RUNX2/BMP4/GDF15/PPARG/NREP/CFC1/EMILIN1/BMPR1B/MYOCD/GATA6/SCUBE3/ABTB3/GDF6/INHBB/BMPER/COL1A2/HTRA1/FBN1/TMEM100/GREM1/COL3A1/ATOH8/LRG1/NOG/GDF3/FOXD1	LTBP1/LTBP4/CHRDL1/AMH/DKK1/BMP5/LOX/INHBA/LRP1/PMEPA1/RUNX2/BMP4/GDF15/PPARG/NREP/CFC1/EMILIN1/BMPR1B/MYOCD/GATA6/SCUBE3/ABTB3/GDF6/INHBB/BMPER/COL1A2/HTRA1/FBN1/TMEM100/GREM1/COL3A1/ATOH8/LRG1/NOG/GDF3/FOXD1	36	2.27174	0.0918367
GO:2000027	GO:2000027	regulation of animal organ morphogenesis	0.0233463	129/19072	4.45583e-06	0.000187711	0.000141863	NGFR/SIX4/GATA3/DKK1/FGF1/RUNX2/BMP4/SOX9/TIAM1/PRICKLE2/CTHRC1/GREM1/SIX2/FZD2/NOG/TBX1/LGR4/LHX1	NGFR/SIX4/GATA3/DKK1/FGF1/RUNX2/BMP4/SOX9/TIAM1/PRICKLE2/CTHRC1/GREM1/SIX2/FZD2/NOG/TBX1/LGR4/LHX1	18	3.45163	0.139535
GO:0050886	GO:0050886	endocrine process	0.0194553	93/19072	4.54645e-06	0.000188247	0.000142268	PCSK5/GATA3/TACR1/INHBA/PPARG/EDNRB/CRHBP/GJA1/INHBB/F2RL1/OXTR/FOXL2/SUCNR1/AQP1/FOXD1	PCSK5/GATA3/TACR1/INHBA/PPARG/EDNRB/CRHBP/GJA1/INHBB/F2RL1/OXTR/FOXL2/SUCNR1/AQP1/FOXD1	15	3.98979	0.16129
GO:0035108	GO:0035108	limb morphogenesis	0.0246433	142/19072	4.58215e-06	0.000188247	0.000142268	CYP26B1/RARB/PCSK5/DKK1/PRRX1/TWIST1/RUNX2/BMP4/SOX9/TFAP2A/FRAS1/CACNA1C/ZIC3/LRP5/HAND2/GREM1/COL3A1/RARG/NOG	CYP26B1/RARB/PCSK5/DKK1/PRRX1/TWIST1/RUNX2/BMP4/SOX9/TFAP2A/FRAS1/CACNA1C/ZIC3/LRP5/HAND2/GREM1/COL3A1/RARG/NOG	19	3.30984	0.133803
GO:0014032	GO:0014032	neural crest cell development	0.0181582	83/19072	5.49057e-06	0.00022011	0.000166348	FOXC1/SEMA5B/EFNB1/FN1/TWIST1/BMP4/SOX9/EDNRB/SEMA7A/PITX2/HAND2/FOXC2/ALX1/TBX1	FOXC1/SEMA5B/EFNB1/FN1/TWIST1/BMP4/SOX9/EDNRB/SEMA7A/PITX2/HAND2/FOXC2/ALX1/TBX1	14	4.17246	0.168675
GO:0051954	GO:0051954	positive regulation of amine transport	0.0129702	43/19072	6.27325e-06	0.000243628	0.000184122	SLC12A2/SYT1/P2RX7/NTSR1/SLC7A5/CXCL12/SLC6A1/RAB3B/OXTR/GABBR1	SLC12A2/SYT1/P2RX7/NTSR1/SLC7A5/CXCL12/SLC6A1/RAB3B/OXTR/GABBR1	10	5.75272	0.232558
GO:0043270	GO:0043270	positive regulation of ion transport	0.0376135	289/19072	6.71036e-06	0.000254635	0.000192441	SLC12A2/MYLK/SYT1/P2RX7/NTSR1/JAK3/CXCL12/PDGFRB/PLA2G4A/EPHB2/APLNR/TNFRSF11A/ATP1B1/ANK2/CASK/HOMER1/PLA2R1/THY1/SLC6A1/STC1/RAB3B/CXCL11/ADRB2/ALG10B/OXTR/AMIGO1/NKX2-5/LRRC55/GABBR1	SLC12A2/MYLK/SYT1/P2RX7/NTSR1/JAK3/CXCL12/PDGFRB/PLA2G4A/EPHB2/APLNR/TNFRSF11A/ATP1B1/ANK2/CASK/HOMER1/PLA2R1/THY1/SLC6A1/STC1/RAB3B/CXCL11/ADRB2/ALG10B/OXTR/AMIGO1/NKX2-5/LRRC55/GABBR1	29	2.48223	0.100346
GO:0051965	GO:0051965	positive regulation of synapse assembly	0.0155642	64/19072	8.29975e-06	0.0002947	0.00022272	FLRT3/EPHB2/AMIGO2/CBLN2/PTPRD/EPHB1/CLSTN2/SLITRK5/OXTR/AMIGO1/EFNA5/THBS2	FLRT3/EPHB2/AMIGO2/CBLN2/PTPRD/EPHB1/CLSTN2/SLITRK5/OXTR/AMIGO1/EFNA5/THBS2	12	4.63813	0.1875
GO:0001706	GO:0001706	endoderm formation	0.0142672	58/19072	1.75777e-05	0.000536065	0.000405132	COL11A1/MMP2/DKK1/ITGA4/FN1/INHBA/GATA6/COL8A1/HMGA2/NOG/LHX1	COL11A1/MMP2/DKK1/ITGA4/FN1/INHBA/GATA6/COL8A1/HMGA2/NOG/LHX1	11	4.69144	0.189655
GO:0002825	GO:0002825	regulation of T-helper 1 type immune response	0.0103761	30/19072	1.82369e-05	0.000542849	0.000410259	IL4R/IL27RA/JAK3/IL1R1/PLA2G4A/TNFSF4/ANXA1/IL33	IL4R/IL27RA/JAK3/IL1R1/PLA2G4A/TNFSF4/ANXA1/IL33	8	6.59645	0.266667
GO:0055123	GO:0055123	digestive system development	0.0233463	143/19072	1.90551e-05	0.00056049	0.000423591	RARB/PCSK5/KLF5/HOXA5/BMP4/SOX9/EDNRB/YAP1/MYOCD/GATA6/PDGFC/ZIC3/IGF2/COL3A1/CXCL8/SIX2/OXTR/LGR4	RARB/PCSK5/KLF5/HOXA5/BMP4/SOX9/EDNRB/YAP1/MYOCD/GATA6/PDGFC/ZIC3/IGF2/COL3A1/CXCL8/SIX2/OXTR/LGR4	18	3.11371	0.125874
GO:0023061	GO:0023061	signal release	0.0505837	472/19072	2.04582e-05	0.000598223	0.000452108	BTK/SYT1/P2RX7/LTBP4/PCSK5/PCK2/GATA3/CXCL12/LIN7A/TACR1/PLA2G4A/GPR68/INHBA/PPARG/ANXA1/HTR1B/EDNRB/IL6/TNFRSF11A/CRHBP/CASK/GJA1/SV2A/LRP5/INHBB/F2RL1/IRS1/MCTP1/UCP2/OXTR/FOXL2/EFNA5/SEPTIN5/IRS2/SUCNR1/GABBR1/AQP1/FOXD1/DOC2B	BTK/SYT1/P2RX7/LTBP4/PCSK5/PCK2/GATA3/CXCL12/LIN7A/TACR1/PLA2G4A/GPR68/INHBA/PPARG/ANXA1/HTR1B/EDNRB/IL6/TNFRSF11A/CRHBP/CASK/GJA1/SV2A/LRP5/INHBB/F2RL1/IRS1/MCTP1/UCP2/OXTR/FOXL2/EFNA5/SEPTIN5/IRS2/SUCNR1/GABBR1/AQP1/FOXD1/DOC2B	39	2.04392	0.0826271
GO:0002828	GO:0002828	regulation of type 2 immune response	0.0103761	33/19072	3.88504e-05	0.00104392	0.000788945	IL4R/IL27RA/GATA3/TNFSF4/ANXA1/IL6/IL33/ECM1	IL4R/IL27RA/GATA3/TNFSF4/ANXA1/IL6/IL33/ECM1	8	5.99678	0.242424
GO:0030595	GO:0030595	leukocyte chemotaxis	0.0311284	240/19072	4.32993e-05	0.0011286	0.000852942	SLC12A2/MMP2/PIK3CG/CXCL12/RIPOR2/CCL20/TNFSF18/CXCR4/ANXA1/EDNRB/IL6/CH25H/TNFRSF11A/F2RL1/GREM1/IL12A/CXCL11/CXCL8/SCG2/CAMK1D/MSMP/MMP28/CCL23/CCL14	SLC12A2/MMP2/PIK3CG/CXCL12/RIPOR2/CCL20/TNFSF18/CXCR4/ANXA1/EDNRB/IL6/CH25H/TNFRSF11A/F2RL1/GREM1/IL12A/CXCL11/CXCL8/SCG2/CAMK1D/MSMP/MMP28/CCL23/CCL14	24	2.47367	0.1
GO:0010720	GO:0010720	positive regulation of cell development	0.0376135	323/19072	5.3903e-05	0.00134649	0.00101761	PAX6/VCAN/LIMS2/UNC13D/SLC7A5/CXCL12/PLXNA1/FN1/GPR68/CXCR4/BMP4/EPHB2/ANXA1/IL6/IL33/SEMA7A/HAPLN3/HAPLN1/DIXDC1/PTPRD/TIAM1/PDE3A/CDH4/AMIGO1/EFNA5/EVI2B/PLXNB3/L1CAM/PLXNA4	PAX6/VCAN/LIMS2/UNC13D/SLC7A5/CXCL12/PLXNA1/FN1/GPR68/CXCR4/BMP4/EPHB2/ANXA1/IL6/IL33/SEMA7A/HAPLN3/HAPLN1/DIXDC1/PTPRD/TIAM1/PDE3A/CDH4/AMIGO1/EFNA5/EVI2B/PLXNB3/L1CAM/PLXNA4	29	2.22094	0.0897833
GO:0001709	GO:0001709	cell fate determination	0.0116732	44/19072	5.46382e-05	0.00135803	0.00102633	CYP26B1/PAX6/POU6F2/GATA3/PRRX1/PROX1/BMP4/GATA6/DLL1	CYP26B1/PAX6/POU6F2/GATA3/PRRX1/PROX1/BMP4/GATA6/DLL1	9	5.05978	0.204545
GO:0050878	GO:0050878	regulation of body fluid levels	0.0428016	390/19072	5.50905e-05	0.00136246	0.00102968	CYP26B1/TBXA2R/CEACAM1/TFPI2/PIK3CG/CCND1/TACR1/FN1/PLA2G4A/SOCS2/NPPB/EMILIN2/EPHB2/APLNR/CD36/EDNRB/IL6/EMILIN1/MMRN1/FERMT3/UBASH3B/SCUBE1/F2RL2/F2RL1/COL3A1/HPSE/SELP/SLC29A2/OXTR/PRKG1/GP1BB/AQP1/GJA5	CYP26B1/TBXA2R/CEACAM1/TFPI2/PIK3CG/CCND1/TACR1/FN1/PLA2G4A/SOCS2/NPPB/EMILIN2/EPHB2/APLNR/CD36/EDNRB/IL6/EMILIN1/MMRN1/FERMT3/UBASH3B/SCUBE1/F2RL2/F2RL1/COL3A1/HPSE/SELP/SLC29A2/OXTR/PRKG1/GP1BB/AQP1/GJA5	33	2.09311	0.0846154
GO:1901653	GO:1901653	cellular response to peptide	0.0415045	374/19072	5.75606e-05	0.00138277	0.00104503	NGFR/CEACAM1/PCK2/CA2/JAK3/ITGA4/SOCS2/INHBA/LRP1/GDF15/PPARG/EPHB2/CD36/MGARP/CRHBP/CYSLTR2/GJA1/SCNN1D/DDR2/INHBB/KLF15/FBP1/FBN1/IGF2/IRS1/ADRB2/SLC29A2/UCP2/FOXC2/ERFE/SOCS1/IRS2	NGFR/CEACAM1/PCK2/CA2/JAK3/ITGA4/SOCS2/INHBA/LRP1/GDF15/PPARG/EPHB2/CD36/MGARP/CRHBP/CYSLTR2/GJA1/SCNN1D/DDR2/INHBB/KLF15/FBP1/FBN1/IGF2/IRS1/ADRB2/SLC29A2/UCP2/FOXC2/ERFE/SOCS1/IRS2	32	2.11651	0.0855615
GO:0060343	GO:0060343	trabecula formation	0.00907912	26/19072	5.75805e-05	0.00138277	0.00104503	MMP2/COL1A1/HEY2/ADAMTS1/HEY1/GREM1/NKX2-5	MMP2/COL1A1/HEY2/ADAMTS1/HEY1/GREM1/NKX2-5	7	6.65988	0.269231
GO:0050772	GO:0050772	positive regulation of axonogenesis	0.0155642	78/19072	6.54095e-05	0.00154834	0.00117016	CXCL12/PLXNA1/FN1/SEMA7A/DIXDC1/TIAM1/CDH4/AMIGO1/EFNA5/PLXNB3/L1CAM/PLXNA4	CXCL12/PLXNA1/FN1/SEMA7A/DIXDC1/TIAM1/CDH4/AMIGO1/EFNA5/PLXNB3/L1CAM/PLXNA4	12	3.80565	0.153846
GO:0060021	GO:0060021	roof of mouth development	0.0168612	91/19072	7.25827e-05	0.00167041	0.00126242	NPR3/PRRX1/IRF6/SATB2/INHBA/TWIST1/EPHB2/TFAP2A/FRAS1/HAND2/FZD2/BCOR/TBX1	NPRL3/PRRX1/IRF6/SATB2/INHBA/TWIST1/EPHB2/TFAP2A/FRAS1/HAND2/FZD2/BCOR/TBX1	13	3.53382	0.142857
GO:0008406	GO:0008406	gonad development	0.0298314	233/19072	7.57518e-05	0.00172735	0.00130545	FOXC1/MMP2/DMC1/SIX4/AMH/GATA3/CCND1/PDGFRB/INHBA/SOX9/BMPR1B/GATA6/ADAMTS1/INHBB/PTX3/TLR3/ZFPM2/BCL2L1/A2M/IRX5/NHLH2/FOXL2/SLIT3	FOXC1/MMP2/DMC1/SIX4/AMH/GATA3/CCND1/PDGFRB/INHBA/SOX9/BMPR1B/GATA6/ADAMTS1/INHBB/PTX3/TLR3/ZFPM2/BCL2L1/A2M/IRX5/NHLH2/FOXL2/SLIT3	23	2.44182	0.0987124
GO:0045071	GO:0045071	negative regulation of viral genome replication	0.0129702	57/19072	8.47362e-05	0.0018721	0.00141485	OAS1/OAS3/PROX1/HMGA2/MX1/APOBEC3B/IFIT1/IFITM1/APOBEC3G/APOBEC3C	OAS1/OAS3/PROX1/HMGA2/MX1/APOBEC3B/IFIT1/IFITM1/APOBEC3G/APOBEC3C	10	4.33977	0.175439
GO:0030900	GO:0030900	forebrain development	0.0415045	385/19072	9.94602e-05	0.00209499	0.00158329	PAX6/RARB/CXCL12/DKK1/PLXNA1/FOXP1/SLC2A1/PROX1/CXCR4/INHBA/BMP4/DCLK1/EPHB2/MGARP/SEMA7A/DIXDC1/ZIC1/ZIC3/INHBB/PITX2/SLITRK5/OTX2/COL3A1/NHLH2/OXTR/NOG/PRKG1/NRG3/TOX/PLXNA4/AQP1/LHX1	PAX6/RARB/CXCL12/DKK1/PLXNA1/FOXP1/SLC2A1/PROX1/CXCR4/INHBA/BMP4/DCLK1/EPHB2/MGARP/SEMA7A/DIXDC1/ZIC1/ZIC3/INHBB/PITX2/SLITRK5/OTX2/COL3A1/NHLH2/OXTR/NOG/PRKG1/NRG3/TOX/PLXNA4/AQP1/LHX1	32	2.05604	0.0831169
GO:0007171	GO:0007171	activation of transmembrane receptor protein tyrosine kinase activity	0.0077821	20/19072	0.000101959	0.00212067	0.0016027	PDGFC/TGFA/GREM1/ADRB2/EFNA5/NRG3	PDGFC/TGFA/GREM1/ADRB2/EFNA5/NRG3	6	7.42101	0.3
GO:0050866	GO:0050866	negative regulation of cell activation	0.0285344	223/19072	0.000108623	0.00222207	0.00167933	BTK/PAG1/IL4R/CEACAM1/CD200/JAK3/VSIR/RIPOR2/TNFSF4/TNFSF18/INHBA/BMP4/ANXA1/EMILIN1/ZC3H8/UBASH3B/SAMSN1/CYGB/LRFN5/SOCS1/PRKG1/RASSF5	BTK/PAG1/IL4R/CEACAM1/CD200/JAK3/VSIR/RIPOR2/TNFSF4/TNFSF18/INHBA/BMP4/ANXA1/EMILIN1/ZC3H8/UBASH3B/SAMSN1/CYGB/LRFN5/SOCS1/PRKG1/RASSF5	22	2.44039	0.0986547
GO:0032946	GO:0032946	positive regulation of mononuclear cell proliferation	0.0220493	149/19072	0.00011238	0.00226169	0.00170928	BTK/EFNB1/IL27RA/EBI3/JAK3/TACR1/TNFSF4/CDKN1A/EPHB2/ANXA1/IL6/IGF2/IL12A/BCL2L1/IRS2/TNFRSF4/CD24	BTK/EFNB1/IL27RA/EBI3/JAK3/TACR1/TNFSF4/CDKN1A/EPHB2/ANXA1/IL6/IGF2/IL12A/BCL2L1/IRS2/TNFRSF4/CD24	17	2.82231	0.114094
GO:0001818	GO:0001818	negative regulation of cytokine production	0.0402075	371/19072	0.000115452	0.0022865	0.00172803	BTK/CEACAM1/OAS1/CD200/ACP5/HOMER2/LAPTM4B/IL27RA/JAK3/GATA3/VSIR/OAS3/FN1/TNFSF4/ADCY7/INHBA/TWIST1/SRGN/EPHB2/ANXA1/IL6/IL33/GATA6/INHBB/F2RL1/IL12A/MBP/SIRPA/DLL1/LGR4/CD24	BTK/CEACAM1/OAS1/CD200/ACP5/HOMER2/LAPTM4B/IL27RA/JAK3/GATA3/VSIR/OAS3/FN1/TNFSF4/ADCY7/INHBA/TWIST1/SRGN/EPHB2/ANXA1/IL6/IL33/GATA6/INHBB/F2RL1/IL12A/PRG2/SIRPA/DLL1/LGR4/CD24	31	2.06695	0.083558
GO:0007596	GO:0007596	blood coagulation	0.0285344	225/19072	0.000123764	0.00242217	0.00183056	TBXA2R/CEACAM1/TFPI2/PIK3CG/FN1/PLA2G4A/EMILIN2/EPHB2/CD36/IL6/EMILIN1/MMRN1/FERMT3/UBASH3B/SCUBE1/F2RL2/F2RL1/COL3A1/HPSE/SELP/PRKG1/GP1BB	TBXA2R/CEACAM1/TFPI2/PIK3CG/FN1/PLA2G4A/EMILIN2/EPHB2/CD36/IL6/EMILIN1/MMRN1/FERMT3/UBASH3B/SCUBE1/F2RL2/F2RL1/COL3A1/HPSE/SELP/PRKG1/GP1BB	22	2.4187	0.0977778
GO:0001894	GO:0001894	tissue homeostasis	0.0324254	275/19072	0.000142044	0.00270537	0.00204459	PROM1/FOXC1/SLC12A2/P2RX7/OAS1/ACP5/HOMER2/SLC1A1/SLC2A1/SOX9/IL6/YAP1/TNFRSF11A/MUC4/CDHR1/HOMER1/GJA1/UBASH3B/LRRK1/JAM2/ALDH1A1/COL3A1/ADRB2/CYTL1/NANOS1	PROM1/FOXC1/SLC12A2/P2RX7/OAS1/ACP5/HOMER2/SLC1A1/SLC2A1/SOX9/IL6/YAP1/TNFRSF11A/MUC4/CDHR1/HOMER1/GJA1/UBASH3B/LRRK1/JAM2/ALDH1A1/COL3A1/ADRB2/CYTL1/NANOS1	25	2.24879	0.0909091
GO:1990868	GO:1990868	response to chemokine	0.0168612	98/19072	0.000156978	0.00288561	0.00218081	FOXC1/SLC12A2/CXCL12/RIPOR2/LOX/CCL20/CXCR4/GPR17/CXCL11/CXCL8/SLIT3/CCL23/CCL14	FOXC1/SLC12A2/CXCL12/RIPOR2/LOX/CCL20/CXCR4/GPR17/CXCL11/CXCL8/SLIT3/CCL23/CCL14	13	3.2814	0.132653
GO:0060688	GO:0060688	regulation of morphogenesis of a branching structure	0.0116732	51/19072	0.000182105	0.00319438	0.00241416	SIX4/BCL11A/BMP4/SOX9/GREM1/SIX2/NOG/LGR4/LHX1	SIX4/BCL11A/BMP4/SOX9/GREM1/SIX2/NOG/LGR4/LHX1	9	4.3653	0.176471
GO:0072575	GO:0072575	epithelial cell proliferation involved in liver morphogenesis	0.0077821	22/19072	0.000183142	0.00319438	0.00241416	LIMS2/CEACAM1/FGF1/PROX1/IL6/TGFA	LIMS2/CEACAM1/FGF1/PROX1/IL6/TGFA	6	6.74637	0.272727
GO:1902742	GO:1902742	apoptotic process involved in development	0.0103761	41/19072	0.000200866	0.00345503	0.00261114	FOXC1/MEGF10/LRP5/HAND2/FOXC2/NKX2-5/SLIT3/XKR4	FOXC1/MEGF10/LRP5/HAND2/FOXC2/NKX2-5/SLIT3/XKR4	8	4.82667	0.195122
GO:0032370	GO:0032370	positive regulation of lipid transport	0.0155642	88/19072	0.000213965	0.00360549	0.00272486	CETP/P2RX7/NTSR1/PLA2G4A/FABP3/EEPD1/LRP1/PPARG/ABCA8/TNFRSF11A/PLA2R1/ERFE	CETP/P2RX7/NTSR1/PLA2G4A/FABP3/EEPD1/LRP1/PPARG/ABCA8/TNFRSF11A/PLA2R1/ERFE	12	3.37319	0.136364
GO:0010463	GO:0010463	mesenchymal cell proliferation	0.0103761	42/19072	0.000239435	0.00395426	0.00298844	PRRX1/BMP4/SOX9/LRP5/HAND2/SIX2/TBX1/IRS2	PRRX1/BMP4/SOX9/LRP5/HAND2/SIX2/TBX1/IRS2	8	4.71175	0.190476
GO:0048146	GO:0048146	positive regulation of fibroblast proliferation	0.0116732	53/19072	0.000246818	0.00404928	0.00306025	NGFR/PDGFRB/FN1/CDKN1A/PDGFC/DDR2/CD248/SPHK1/AQP1	NGFR/PDGFRB/FN1/CDKN1A/PDGFC/DDR2/CD248/SPHK1/AQP1	9	4.20057	0.169811
GO:0006029	GO:0006029	proteoglycan metabolic process	0.0155642	90/19072	0.000265117	0.00433519	0.00327633	BTK/COL11A1/UST/HYAL1/CHPF/BMPR1B/EGFLAM/CYTL1/HS6ST2/HPSE/BGN/HS6ST3	BTK/COL11A1/UST/HYAL1/CHPF/BMPR1B/EGFLAM/CYTL1/HS6ST2/HPSE/BGN/HS6ST3	12	3.29823	0.133333
GO:0051098	GO:0051098	regulation of binding	0.0389105	372/19072	0.000273427	0.00444184	0.00335693	PAX6/FOXC1/CRMP1/GATA3/DKK1/RIPOR2/MDFI/LOX/ITGA4/TWIST1/LRP1/CDKN1A/BMP4/TTBK2/PPARG/HEY2/GAS8/MYOCD/HMGA2/UBASH3B/TIAM1/HAND2/HEY1/CTHRC1/TMC8/ADRB2/NOG/IFIT1/SPON1/CCL23	PAX6/FOXC1/CRMP1/GATA3/DKK1/RIPOR2/MDFI/LOX/ITGA4/TWIST1/LRP1/CDKN1A/BMP4/TTBK2/PPARG/HEY2/GAS8/MYOCD/HMGA2/UBASH3B/TIAM1/HAND2/HEY1/CTHRC1/TMC8/ADRB2/NOG/IFIT1/SPON1/CCL23	30	1.9949	0.0806452
GO:0070482	GO:0070482	response to oxygen levels	0.0363165	338/19072	0.000279888	0.00451729	0.00341395	PDK3/MMP2/SLC7A5/CHCHD2/SLC1A1/CXCL12/COL1A1/PDGFRB/SLC2A1/CXCR4/TWIST1/PPARG/MGARP/NOL3/MYOCD/GATA6/PMAIP1/ATP1B1/PLOD2/FMN2/STC1/CYGB/DDR2/UCP2/OXTR/KCND2/AQP1/CD24	PDK3/MMP2/SLC7A5/CHCHD2/SLC1A1/CXCL12/COL1A1/PDGFRB/SLC2A1/CXCR4/TWIST1/PPARG/MGARP/NOL3/MYOCD/GATA6/PMAIP1/ATP1B1/PLOD2/FMN2/STC1/CYGB/DDR2/UCP2/OXTR/KCND2/AQP1/CD24	28	2.04919	0.0828402
GO:0035988	GO:0035988	chondrocyte proliferation	0.0077821	24/19072	0.000308307	0.00484998	0.00366538	SOX9/BMPR1B/HMGA2/STC1/DDR2/SIX2	SOX9/BMPR1B/HMGA2/STC1/DDR2/SIX2	6	6.18418	0.25
GO:0071230	GO:0071230	cellular response to amino acid stimulus	0.0142672	80/19072	0.000361052	0.00545528	0.00412284	RRAGD/MMP2/SLC7A5/COL1A1/BCL11A/PDGFC/COL1A2/COL3A1/BCL2L1/AMIGO1/SOCS1	RRAGD/MMP2/SLC7A5/COL1A1/BCL11A/PDGFC/COL1A2/COL3A1/BCL2L1/AMIGO1/SOCS1	11	3.4013	0.1375
GO:0035270	GO:0035270	endocrine system development	0.0194553	135/19072	0.000372666	0.00561371	0.00424257	PAX6/HOXA5/GATA3/BMP5/BMP4/SOX9/ANXA1/IL6/GATA6/INHBB/PITX2/NKX2-5/NOG/TBX1/DLL1	PAX6/HOXA5/GATA3/BMP5/BMP4/SOX9/ANXA1/IL6/GATA6/INHBB/PITX2/NKX2-5/NOG/TBX1/DLL1	15	2.74852	0.111111
GO:0045444	GO:0045444	fat cell differentiation	0.0285344	245/19072	0.000413357	0.00604974	0.0045721	RUNX1T1/KLF5/GATA3/CCND1/WNT5B/FABP3/PPARG/IL6/YAP1/JDP2/HMGA2/CCDC3/GDF6/LRP5/INHBB/ADRB2/ZFPM2/FABP4/LRG1/GDF3/SOCS1/PSMB8	RUNX1T1/KLF5/GATA3/CCND1/WNT5B/FABP3/PPARG/IL6/YAP1/JDP2/HMGA2/CCDC3/GDF6/LRP5/INHBB/ADRB2/ZFPM2/FABP4/LRG1/GDF3/SOCS1/PSMB8	22	2.22126	0.0897959
GO:0032526	GO:0032526	response to retinoic acid	0.0168612	108/19072	0.000415694	0.00604974	0.0045721	CYP26B1/MMP2/DKK1/COL1A1/WNT5B/PDGFRB/SOX9/YAP1/GATA6/HAND2/RARG/TBX1/AQP1	CYP26B1/MMP2/DKK1/COL1A1/WNT5B/PDGFRB/SOX9/YAP1/GATA6/HAND2/RARG/TBX1/AQP1	13	2.97757	0.12037
GO:0060070	GO:0060070	canonical Wnt signaling pathway	0.0337224	312/19072	0.000416216	0.00604974	0.0045721	ADGRA2/CDK14/TBL1X/GATA3/DKK1/COL1A1/WNT5B/SOX9/EDNRB/YAP1/DIXDC1/LRRK1/LRP5/CTHRC1/GREM1/IGFBP6/TMEM88/RARG/FZD8/SHISA3/FZD2/NKX2-5/NOG/DACT3/LGR4/FOXD1	ADGRA2/CDK14/TBL1X/GATA3/DKK1/COL1A1/WNT5B/SOX9/EDNRB/YAP1/DIXDC1/LRRK1/LRP5/CTHRC1/GREM1/IGFBP6/TMEM88/RARG/FZD8/SHISA3/FZD2/NKX2-5/NOG/DACT3/LGR4/FOXD1	26	2.06139	0.0833333
GO:0031016	GO:0031016	pancreas development	0.0142672	82/19072	0.00044853	0.00637041	0.00481445	PAX6/BMP5/PROX1/BMP4/SOX9/ANXA1/IL6/GATA6/ZIC3/IGF2/DLL1	PAX6/BMP5/PROX1/BMP4/SOX9/ANXA1/IL6/GATA6/ZIC3/IGF2/DLL1	11	3.31834	0.134146
GO:0072175	GO:0072175	epithelial tube formation	0.0194553	139/19072	0.000509792	0.00692489	0.0052335	SIX4/GATA3/BMP5/PROX1/TWIST1/BMP4/SOX9/CTHRC1/GREM1/SPINT2/IRX1/RARG/FZD2/NOG/TRIM71	SIX4/GATA3/BMP5/PROX1/TWIST1/BMP4/SOX9/CTHRC1/GREM1/SPINT2/IRX1/RARG/FZD2/NOG/TRIM71	15	2.66943	0.107914
GO:0150076	GO:0150076	neuroinflammatory response	0.0129702	73/19072	0.000681905	0.00851695	0.0064367	CD200/CTSC/CLU/LRP1/DAGLA/IL6/IL33/TLR3/BPGM/SPHK1	CD200/CTSC/CLU/LRP1/DAGLA/IL6/IL33/TLR3/BPGM/SPHK1	10	3.38859	0.136986
GO:1902893	GO:1902893	regulation of miRNA transcription	0.0116732	61/19072	0.000724412	0.00891349	0.00673639	NGFR/KLF5/GATA3/BMP4/SOX9/PPARG/MYOCD/GATA6/ATOH8	NGFR/KLF5/GATA3/BMP4/SOX9/PPARG/MYOCD/GATA6/ATOH8	9	3.64968	0.147541
GO:0019233	GO:0019233	sensory perception of pain	0.0155642	103/19072	0.000918505	0.0106431	0.00804354	P2RX7/NTSR1/GRIN2D/CXCL12/TACR1/CXCR4/EDNRB/IL33/EPHB1/TMEM100/KCND2/AQP1	P2RX7/NTSR1/GRIN2D/CXCL12/TACR1/CXCR4/EDNRB/IL33/EPHB1/TMEM100/KCND2/AQP1	12	2.88195	0.116505
GO:0098657	GO:0098657	import into cell	0.0402075	420/19072	0.000971348	0.0111263	0.00840869	SLC7A2/GPM6B/SLC12A2/SLC9A7/SYT1/NTSR1/SLC7A5/SLC1A1/DNM1/ITGA4/SLC1A4/SLC2A1/FABP3/LRP1/SLC6A6/RAMP2/ANXA1/CD36/STON2/ATP1B1/MEGF10/CACNA1C/SLC6A1/SCNN1D/ARHGAP25/RAB3B/SLC29A2/KCNJ12/IRS2/XKR4/NEURL1B	SLC7A2/GPM6B/SLC12A2/SLC9A7/SYT1/NTSR1/SLC7A5/SLC1A1/DNM1/ITGA4/SLC1A4/SLC2A1/FABP3/LRP1/SLC6A6/RAMP2/ANXA1/CD36/STON2/ATP1B1/MEGF10/CACNA1C/SLC6A1/SCNN1D/ARHGAP25/RAB3B/SLC29A2/KCNJ12/IRS2/XKR4/NEURL1B	31	1.8258	0.0738095
GO:0003012	GO:0003012	muscle system process	0.0428016	457/19072	0.000981263	0.0111439	0.00842202	TBXA2R/DSG2/PTGER3/MYLK/PIK3CG/ACTA2/FOXP1/TACR1/CXCR4/CNN1/PPARG/HEY2/EDNRB/TMOD1/NOL3/MYOCD/GATA6/ATP1B1/ANK2/CACNA1C/HOMER1/GJA1/STC1/LMOD1/KLF15/HAND2/ADRB2/SPHK1/OXTR/NKX2-5/KCNJ12/PRKG1/GJA5	TBXA2R/DSG2/PTGER3/MYLK/PIK3CG/ACTA2/FOXP1/TACR1/CXCR4/CNN1/PPARG/HEY2/EDNRB/TMOD1/NOL3/MYOCD/GATA6/ATP1B1/ANK2/CACNA1C/HOMER1/GJA1/STC1/LMOD1/KLF15/HAND2/ADRB2/SPHK1/OXTR/NKX2-5/KCNJ12/PRKG1/GJA5	33	1.78624	0.0722101
GO:0021602	GO:0021602	cranial nerve morphogenesis	0.0077821	30/19072	0.00110612	0.0120055	0.00907316	PLXNA1/EPHB2/TFAP2A/EPHB1/TBX1/PLXNA4	PLXNA1/EPHB2/TFAP2A/EPHB1/TBX1/PLXNA4	6	4.94734	0.2
GO:0009914	GO:0009914	hormone transport	0.0311284	300/19072	0.00120247	0.0129103	0.00975701	BTK/LTBP4/PCK2/SLC7A5/GATA3/TACR1/GPR68/INHBA/PPARG/ANXA1/IL6/CRHBP/GJA1/LRP5/INHBB/IRS1/UCP2/FOXL2/EFNA5/IRS2/GABBR1/AQP1/FOXD1/DOC2B	BTK/LTBP4/PCK2/SLC7A5/GATA3/TACR1/GPR68/INHBA/PPARG/ANXA1/IL6/CRHBP/GJA1/LRP5/INHBB/IRS1/UCP2/FOXL2/EFNA5/IRS2/GABBR1/AQP1/FOXD1/DOC2B	24	1.97894	0.08
GO:0009615	GO:0009615	response to virus	0.0389105	410/19072	0.00133298	0.0138624	0.0104765	OAS1/UNC13D/GATA3/CXCL12/ACTA2/OAS3/HYAL1/TNFSF4/CLU/CXCR4/WDFY4/DCLK1/IL6/IL33/PMAIP1/HMGA2/MX1/SPON2/F2RL1/TLR3/HTRA1/VWCE/IL12A/BCL2L1/SLFN11/APOBEC3B/IFIT1/IFITM1/APOBEC3G/APOBEC3C	OAS1/UNC13D/GATA3/CXCL12/ACTA2/OAS3/HYAL1/TNFSF4/CLU/CXCR4/WDFY4/DCLK1/IL6/IL33/PMAIP1/HMGA2/MX1/SPON2/F2RL1/TLR3/HTRA1/VWCE/IL12A/BCL2L1/SLFN11/APOBEC3B/IFIT1/IFITM1/APOBEC3G/APOBEC3C	30	1.81	0.0731707
GO:0043588	GO:0043588	skin development	0.0311284	303/19072	0.00137627	0.0142051	0.0107356	CYP26B1/PAX6/FOXC1/NGFR/ADAMTS2/MACROH2A2/DKK1/COL1A1/IRF6/INHBA/SOX9/TNFRSF19/ANXA1/KRT7/YAP1/FRAS1/GATA6/COL1A2/SLITRK5/COL3A1/HPSE/DLL1/LGR4/TXNIP	CYP26B1/PAX6/FOXC1/NGFR/ADAMTS2/MACROH2A2/DKK1/COL1A1/IRF6/INHBA/SOX9/TNFRSF19/ANXA1/KRT7/YAP1/FRAS1/GATA6/COL1A2/SLITRK5/COL3A1/HPSE/DLL1/LGR4/TXNIP	24	1.95934	0.0792079
GO:0090130	GO:0090130	tissue migration	0.0363165	375/19072	0.00141107	0.0144355	0.0109097	TBXA2R/ADGRA2/CEACAM1/SH3BP1/PIK3CG/GATA3/ACTA2/FGF1/HYAL1/FOXP1/TACR1/PROX1/EFNB2/BMP4/SOX9/PPARG/ANXA1/STC1/ACTG2/BMPER/GREM1/ATOH8/LRG1/SCG2/CLEC14A/FOXC2/IRS2/NANOS1	TBXA2R/ADGRA2/CEACAM1/SH3BP1/PIK3CG/GATA3/ACTA2/FGF1/HYAL1/FOXP1/TACR1/PROX1/EFNB2/BMP4/SOX9/PPARG/ANXA1/STC1/ACTG2/BMPER/GREM1/ATOH8/LRG1/SCG2/CLEC14A/FOXC2/IRS2/NANOS1	28	1.84701	0.0746667
GO:0080111	GO:0080111	DNA demethylation	0.0077821	32/19072	0.00157607	0.0155958	0.0117865	PAX6/GATA3/APOBEC3B/TOX/APOBEC3G/APOBEC3C	PAX6/GATA3/APOBEC3B/TOX/APOBEC3G/APOBEC3C	6	4.63813	0.1875
GO:0015711	GO:0015711	organic anion transport	0.0376135	397/19072	0.00163138	0.0159953	0.0120885	SLC7A2/SLC12A2/CEACAM1/SLCO1A2/P2RX7/NTSR1/SLC17A9/SLC7A5/SLC1A1/SLC2A9/SLC1A4/PLA2G4A/SLC2A1/FABP3/SLC6A6/TRPC4/ANXA1/CD36/HTR1B/TNFRSF11A/SLC5A12/GJA1/PLA2R1/SLC6A1/SV2A/FABP4/EMB/SLCO2A1/GABBR1	SLC7A2/SLC12A2/CEACAM1/SLCO1A2/P2RX7/NTSR1/SLC17A9/SLC7A5/SLC1A1/SLC2A9/SLC1A4/PLA2G4A/SLC2A1/FABP3/SLC6A6/TRPC4/ANXA1/CD36/HTR1B/TNFRSF11A/SLC5A12/GJA1/PLA2R1/SLC6A1/SV2A/FABP4/EMB/SLCO2A1/GABBR1	29	1.80696	0.0730479
GO:0019217	GO:0019217	regulation of fatty acid metabolic process	0.0142672	96/19072	0.00169665	0.0164406	0.012425	PDK3/CEACAM1/FABP3/TWIST1/SOX9/PPARG/ANXA1/SLC45A3/IRS1/ERFE/IRS2	PDK3/CEACAM1/FABP3/TWIST1/SOX9/PPARG/ANXA1/SLC45A3/IRS1/ERFE/IRS2	11	2.83441	0.114583
GO:0071526	GO:0071526	semaphorin-plexin signaling pathway	0.00907912	44/19072	0.001783	0.0171437	0.0129564	SEMA5B/SH3BP1/PLXNA1/SEMA7A/HAND2/PLXNB3/PLXNA4	SEMA5B/SH3BP1/PLXNA1/SEMA7A/HAND2/PLXNB3/PLXNA4	7	3.93538	0.159091
GO:0098801	GO:0098801	regulation of renal system process	0.0077821	33/19072	0.00186137	0.0177599	0.013422	TACR1/NPPB/EDNRB/STC1/F2RL1/GJA5	TACR1/NPPB/EDNRB/STC1/F2RL1/GJA5	6	4.49758	0.181818
GO:0007204	GO:0007204	positive regulation of cytosolic calcium ion concentration	0.0233463	207/19072	0.00191543	0.0181527	0.0137189	TBXA2R/PTGER3/P2RX7/JPH1/JAK3/PIK3CG/TACR1/CXCR4/CD36/EDNRB/GPR17/CACNA1C/PTGIR/F2RL2/F2RL1/GPR157/OXTR/CD24	TBXA2R/PTGER3/P2RX7/JPH1/JAK3/PIK3CG/TACR1/CXCR4/CD36/EDNRB/GPR17/CACNA1C/PTGIR/F2RL2/F2RL1/GPR157/OXTR/CD24	18	2.15102	0.0869565
GO:0035025	GO:0035025	positive regulation of Rho protein signal transduction	0.0077821	34/19072	0.00218411	0.0200688	0.015167	PDGFRB/GPR17/F2RL2/F2RL1/COL3A1/NET1	PDGFRB/GPR17/F2RL2/F2RL1/COL3A1/NET1	6	4.3653	0.176471
GO:0097746	GO:0097746	blood vessel diameter maintenance	0.0181582	147/19072	0.00257147	0.0225049	0.0170081	TBXA2R/FOXC1/MMP2/ACTA2/TACR1/NPPB/HTR1B/EDNRB/F2RL1/ADRB2/FOXC2/OXTR/PRKG1/GJA5	TBXA2R/FOXC1/MMP2/ACTA2/TACR1/NPPB/HTR1B/EDNRB/F2RL1/ADRB2/FOXC2/OXTR/PRKG1/GJA5	14	2.35588	0.0952381
GO:0106106	GO:0106106	cold-induced thermogenesis	0.0181582	147/19072	0.00257147	0.0225049	0.0170081	IL4R/LAMA4/CXCR4/G0S2/CD36/PDGFC/GJA1/ALDH1A1/ADRB2/FABP4/UCP2/FOXC2/OXTR/LGR4	IL4R/LAMA4/CXCR4/G0S2/CD36/PDGFC/GJA1/ALDH1A1/ADRB2/FABP4/UCP2/FOXC2/OXTR/LGR4	14	2.35588	0.0952381
GO:0050807	GO:0050807	regulation of synapse organization	0.0233463	213/19072	0.00261796	0.0228715	0.0172852	ADGRL1/SIX4/DKK1/FLRT3/ARHGAP22/EPHB2/AMIGO2/CBLN2/HOMER1/PTPRD/EPHB1/CLSTN2/SLITRK5/LRFN5/OXTR/AMIGO1/EFNA5/THBS2	ADGRL1/SIX4/DKK1/FLRT3/ARHGAP22/EPHB2/AMIGO2/CBLN2/HOMER1/PTPRD/EPHB1/CLSTN2/SLITRK5/LRFN5/OXTR/AMIGO1/EFNA5/THBS2	18	2.09043	0.084507
GO:0048483	GO:0048483	autonomic nervous system development	0.00907912	48/19072	0.00298012	0.0250663	0.0189439	GATA3/FN1/EDNRB/TFAP2A/HAND2/TBX1/PLXNA4	GATA3/FN1/EDNRB/TFAP2A/HAND2/TBX1/PLXNA4	7	3.60744	0.145833
GO:0034764	GO:0034764	positive regulation of transmembrane transport	0.0246433	237/19072	0.0036384	0.0287014	0.0216911	P2RX7/NTSR1/SLC7A5/CA2/EPHB2/APLNR/ATP1B1/ANK2/THY1/KLF15/IRS1/CXCL11/ADRB2/ALG10B/ERFE/ITLN1/AMIGO1/LRRC55/IRS2	P2RX7/NTSR1/SLC7A5/CA2/EPHB2/APLNR/ATP1B1/ANK2/THY1/KLF15/IRS1/CXCL11/ADRB2/ALG10B/ERFE/ITLN1/AMIGO1/LRRC55/IRS2	19	1.98311	0.0801688
GO:0072091	GO:0072091	regulation of stem cell proliferation	0.0129702	92/19072	0.00398912	0.0309842	0.0234164	RARB/PRRX1/IRF6/RUNX2/SOX9/YAP1/HMGA2/GJA1/RARG/IRS2	RARB/PRRX1/IRF6/RUNX2/SOX9/YAP1/HMGA2/GJA1/RARG/IRS2	10	2.68877	0.108696
GO:0007215	GO:0007215	glutamate receptor signaling pathway	0.00907912	52/19072	0.00471229	0.0348066	0.0263051	HOMER2/GRIN2D/SLC1A1/DAGLA/GRIK4/HOMER1/GRIA1	HOMER2/GRIN2D/SLC1A1/DAGLA/GRIK4/HOMER1/GRIA1	7	3.32994	0.134615
GO:0031099	GO:0031099	regeneration	0.0207523	192/19072	0.00503669	0.0363916	0.027503	TNC/MMP2/KLF5/SLC7A5/CXCL12/CCND1/PRRX1/CDKN1A/OMG/NREP/ANXA1/IL6/YAP1/THY1/UCP2/EYS	TNC/MMP2/KLF5/SLC7A5/CXCL12/CCND1/PRRX1/CDKN1A/OMG/NREP/ANXA1/IL6/YAP1/THY1/UCP2/EYS	16	2.06139	0.0833333
GO:1903115	GO:1903115	regulation of actin filament-based movement	0.0077821	40/19072	0.00507846	0.0364366	0.027537	DSG2/ACTA2/ANK2/CACNA1C/STC1/GJA5	DSG2/ACTA2/ANK2/CACNA1C/STC1/GJA5	6	3.71051	0.15
GO:0043217	GO:0043217	myelin maintenance	0.00518807	18/19072	0.00515287	0.0364366	0.027537	EPB41L3/CLU/CXCR4/MYRF	EPB41L3/CLU/CXCR4/MYRF	4	5.49705	0.222222
GO:0060541	GO:0060541	respiratory system development	0.0220493	211/19072	0.00548213	0.0383287	0.028967	ADAMTS2/SIX4/HOXA5/LOX/FGF1/PDGFRB/PROX1/BMP4/SOX9/YAP1/MYOCD/GATA6/ZIC3/COL3A1/ZFPM2/RARG/NOG	ADAMTS2/SIX4/HOXA5/LOX/FGF1/PDGFRB/PROX1/BMP4/SOX9/YAP1/MYOCD/GATA6/ZIC3/COL3A1/ZFPM2/RARG/NOG	17	1.993	0.0805687
GO:0070371	GO:0070371	ERK1 and ERK2 cascade	0.0311284	340/19072	0.00600951	0.0412045	0.0311404	CEACAM1/ACTA2/FGF1/PDGFRB/CCL20/FN1/INHBA/BMP4/SOX9/EPHB2/CD36/EMILIN1/SEMA7A/TNFRSF11A/PDGFC/EPHB1/DDR2/HAND2/F2RL1/BMPER/OXTR/SIRPA/CCL23/CCL14	CEACAM1/ACTA2/FGF1/PDGFRB/CCL20/FN1/INHBA/BMP4/SOX9/EPHB2/CD36/EMILIN1/SEMA7A/TNFRSF11A/PDGFC/EPHB1/DDR2/HAND2/F2RL1/BMPER/OXTR/SIRPA/CCL23/CCL14	24	1.74612	0.0705882
GO:0060856	GO:0060856	establishment of blood-brain barrier	0.00389105	10/19072	0.00638077	0.0422918	0.0319621	ADGRA2/MXRA8/BPGM	ADGRA2/MXRA8/BPGM	3	7.42101	0.3
GO:0008544	GO:0008544	epidermis development	0.0324254	364/19072	0.00717757	0.045979	0.0347487	CYP26B1/PAX6/FOXC1/LAMC2/NGFR/MACROH2A2/DKK1/MYCL/IRF6/INHBA/BMP4/SOX9/TNFRSF19/ANXA1/KRT7/HEY2/YAP1/GATA6/HOXB13/PITX2/HPSE/GDF3/DLL1/LGR4/TXNIP	CYP26B1/PAX6/FOXC1/LAMC2/NGFR/MACROH2A2/DKK1/MYCL/IRF6/INHBA/BMP4/SOX9/TNFRSF19/ANXA1/KRT7/HEY2/YAP1/GATA6/HOXB13/PITX2/HPSE/GDF3/DLL1/LGR4/TXNIP	25	1.69895	0.0686813
GO:0002573	GO:0002573	myeloid leukocyte differentiation	0.0220493	218/19072	0.00752968	0.0476888	0.0360409	CEACAM1/GATA3/SH3PXD2A/FOXP1/GPR68/INHBA/BMP4/PPARG/TNFRSF11A/UBASH3B/LRRK1/GAB3/F2RL1/TLR3/FBN1/SOCS1/EVI2B	CEACAM1/GATA3/SH3PXD2A/FOXP1/GPR68/INHBA/BMP4/PPARG/TNFRSF11A/UBASH3B/LRRK1/GAB3/F2RL1/TLR3/FBN1/SOCS1/EVI2B	17	1.92901	0.0779817
GO:0048384	GO:0048384	retinoic acid receptor signaling pathway	0.00648508	31/19072	0.0075596	0.0476888	0.0360409	CYP26B1/RARB/PPARG/RARG/TBX1	CYP26B1/RARB/PPARG/RARG/TBX1	5	3.98979	0.16129
