# Supplementary material for: Impact of genetic factors on antioxidant rescue of maternal diabetes–associated congenital heart disease
Source: JCI Insight. 2024 Dec 6;9(23):e183516. doi: 10.1172/jci.insight.183516 (PMC11623948; doi:10.1172/jci.insight.183516)
Supplement: Supplemental table 3 [file jciinsight-9-183516-s139.xlsx]

## Sheet: Extended Table 3
Extended Table 3. Differentially expressed genes in NOTCH1+/- vs NOTCH1 WT in oxidative stress
GeneID	baseMean	log2FoldChange	lfcSE	stat	pvalue	padj	comparison	negLogpadj	GeneSymbol
ENSG00000000460	187.081	-1.23371	0.21837	-5.64962	1.61e-08	1.26e-07	iEC_N1_H2O2 vs iEC_WT_H2O2	6.90131	C1orf112
ENSG00000001561	170.451	-1.35335	0.192603	-7.02664	2.12e-12	2.46e-11	iEC_N1_H2O2 vs iEC_WT_H2O2	10.6096	ENPP4
ENSG00000002587	29.4414	2.62221	0.969302	2.70526	0.00682509	0.019783	iEC_N1_H2O2 vs iEC_WT_H2O2	1.70371	HS3ST1
ENSG00000003096	382.76	-3.34279	0.167592	-19.946	1.62e-88	2.59e-86	iEC_N1_H2O2 vs iEC_WT_H2O2	85.586	KLHL13
ENSG00000003137	14.9839	3.54439	0.755677	4.69036	2.73e-06	1.59e-05	iEC_N1_H2O2 vs iEC_WT_H2O2	4.7998	CYP26B1
ENSG00000004660	174.164	0.862194	0.140471	6.13789	8.36e-10	7.52e-09	iEC_N1_H2O2 vs iEC_WT_H2O2	8.1238	CAMKK1
ENSG00000004799	211.178	1.9117	0.179452	10.653	1.69e-26	4.68e-25	iEC_N1_H2O2 vs iEC_WT_H2O2	24.3295	PDK4
ENSG00000005187	11757.7	-1.57162	0.0859196	-18.2918	9.62e-75	1.11e-72	iEC_N1_H2O2 vs iEC_WT_H2O2	71.9532	ACSM3
ENSG00000005243	106.883	1.25419	0.234406	5.35052	8.77e-08	6.27e-07	iEC_N1_H2O2 vs iEC_WT_H2O2	6.20277	COPZ2
ENSG00000005436	260.098	-0.760562	0.190901	-3.98407	6.77e-05	0.000312	iEC_N1_H2O2 vs iEC_WT_H2O2	3.50615	GCFC2
ENSG00000005513	48.0395	1.60965	0.286056	5.62707	1.83e-08	1.42e-07	iEC_N1_H2O2 vs iEC_WT_H2O2	6.84761	SOX8
ENSG00000006016	33.2989	1.06497	0.431198	2.46979	0.0135191	0.0355041	iEC_N1_H2O2 vs iEC_WT_H2O2	1.44972	CRLF1
ENSG00000006459	257.726	1.79948	0.276428	6.50977	7.53e-11	7.57e-10	iEC_N1_H2O2 vs iEC_WT_H2O2	9.12094	KDM7A
ENSG00000006468	126.975	-1.05007	0.260543	-4.03032	5.57e-05	0.000261	iEC_N1_H2O2 vs iEC_WT_H2O2	3.58409	ETV1
ENSG00000006534	5.9822	6.15658	1.30824	4.70599	2.53e-06	1.47e-05	iEC_N1_H2O2 vs iEC_WT_H2O2	4.83164	ALDH3B1
ENSG00000006634	202.862	-1.04967	0.306461	-3.42513	0.000615	0.00231567	iEC_N1_H2O2 vs iEC_WT_H2O2	2.63532	DBF4
ENSG00000006638	121.123	0.92679	0.19423	4.77161	1.83e-06	1.08e-05	iEC_N1_H2O2 vs iEC_WT_H2O2	4.96474	TBXA2R
ENSG00000006757	176.569	-0.98665	0.167467	-5.89161	3.82e-09	3.2e-08	iEC_N1_H2O2 vs iEC_WT_H2O2	7.49471	PNPLA4
ENSG00000007062	195.242	-3.7087	0.358234	-10.3527	4.07e-25	1.07e-23	iEC_N1_H2O2 vs iEC_WT_H2O2	22.972	PROM1
ENSG00000007314	5.10481	4.91261	1.80009	2.72909	0.006351	0.0185999	iEC_N1_H2O2 vs iEC_WT_H2O2	1.73049	SCN4A
ENSG00000007372	13.6177	-6.36508	1.35471	-4.69849	2.62e-06	1.53e-05	iEC_N1_H2O2 vs iEC_WT_H2O2	4.81614	PAX6
ENSG00000007866	19.1646	1.75027	0.507532	3.44859	0.000564	0.00214939	iEC_N1_H2O2 vs iEC_WT_H2O2	2.66768	TEAD3
ENSG00000007908	1719.85	3.10653	0.10376	29.9395	6.03e-197	5.07e-194	iEC_N1_H2O2 vs iEC_WT_H2O2	193.295	SELE
ENSG00000007968	36.3997	-2.5116	0.439719	-5.71182	1.12e-08	8.84e-08	iEC_N1_H2O2 vs iEC_WT_H2O2	7.05371	E2F2
ENSG00000008294	2190.03	0.787861	0.142488	5.52933	3.21e-08	2.42e-07	iEC_N1_H2O2 vs iEC_WT_H2O2	6.61693	SPAG9
ENSG00000008394	481.542	-0.762514	0.170165	-4.48104	7.43e-06	4.05e-05	iEC_N1_H2O2 vs iEC_WT_H2O2	4.39224	MGST1
ENSG00000008517	2270.5	1.01007	0.101139	9.9869	1.74e-23	4.24e-22	iEC_N1_H2O2 vs iEC_WT_H2O2	21.3726	IL32
ENSG00000010292	1385.52	-0.941254	0.131254	-7.17125	7.43e-13	8.94e-12	iEC_N1_H2O2 vs iEC_WT_H2O2	11.0485	NCAPD2
ENSG00000010626	39.2931	0.819068	0.270158	3.0318	0.00243096	0.00793916	iEC_N1_H2O2 vs iEC_WT_H2O2	2.10023	LRRC23
ENSG00000010671	7.69075	-3.56161	1.18523	-3.00501	0.00265573	0.00857849	iEC_N1_H2O2 vs iEC_WT_H2O2	2.06659	BTK
ENSG00000011028	1206.3	-1.26471	0.0936622	-13.5029	1.5e-41	7.14e-40	iEC_N1_H2O2 vs iEC_WT_H2O2	39.1462	MRC2
ENSG00000011201	159.363	-6.58127	0.564367	-11.6613	2.01e-31	6.81e-30	iEC_N1_H2O2 vs iEC_WT_H2O2	29.1667	ANOS1
ENSG00000011347	10.9523	2.02355	0.73098	2.76827	0.00563548	0.0167315	iEC_N1_H2O2 vs iEC_WT_H2O2	1.77647	SYT7
ENSG00000011426	1211.24	-2.64363	0.133327	-19.8281	1.7e-87	2.64e-85	iEC_N1_H2O2 vs iEC_WT_H2O2	84.5786	ANLN
ENSG00000012048	244.573	-2.35435	0.215957	-10.9019	1.13e-27	3.32e-26	iEC_N1_H2O2 vs iEC_WT_H2O2	25.4783	BRCA1
ENSG00000012124	8.48044	6.06235	1.07426	5.64328	1.67e-08	1.3e-07	iEC_N1_H2O2 vs iEC_WT_H2O2	6.88573	CD22
ENSG00000012171	20.4924	2.53995	0.503195	5.04764	4.47e-07	2.89e-06	iEC_N1_H2O2 vs iEC_WT_H2O2	5.53843	SEMA3B
ENSG00000013016	1218.31	1.58556	0.0995881	15.9211	4.52e-57	3.56e-55	iEC_N1_H2O2 vs iEC_WT_H2O2	54.449	EHD3
ENSG00000013297	1479.39	-1.26698	0.125711	-10.0785	6.88e-24	1.7e-22	iEC_N1_H2O2 vs iEC_WT_H2O2	21.7689	CLDN11
ENSG00000013573	240.164	-1.58936	0.263507	-6.03157	1.62e-09	1.42e-08	iEC_N1_H2O2 vs iEC_WT_H2O2	7.84886	DDX11
ENSG00000013588	64.9495	2.34328	0.466923	5.01856	5.21e-07	3.34e-06	iEC_N1_H2O2 vs iEC_WT_H2O2	5.47657	GPRC5A
ENSG00000013619	243.994	-1.11016	0.134035	-8.28262	1.2e-16	1.95e-15	iEC_N1_H2O2 vs iEC_WT_H2O2	14.7096	MAMLD1
ENSG00000013810	1259.28	-1.59961	0.084032	-19.0357	8.63e-81	1.16e-78	iEC_N1_H2O2 vs iEC_WT_H2O2	77.936	TACC3
ENSG00000014138	381.569	-1.20721	0.13931	-8.66569	4.49e-18	7.95e-17	iEC_N1_H2O2 vs iEC_WT_H2O2	16.0999	POLA2
ENSG00000017427	45.2258	-1.6475	0.577434	-2.85314	0.00432897	0.0132313	iEC_N1_H2O2 vs iEC_WT_H2O2	1.8784	IGF1
ENSG00000017483	15.9636	-1.77617	0.572783	-3.10094	0.00192907	0.00646669	iEC_N1_H2O2 vs iEC_WT_H2O2	2.18932	SLC38A5
ENSG00000018699	447.058	-0.808185	0.0976622	-8.27531	1.28e-16	2.07e-15	iEC_N1_H2O2 vs iEC_WT_H2O2	14.6847	TTC27
ENSG00000019144	2382.39	0.859576	0.095859	8.96709	3.04e-19	5.84e-18	iEC_N1_H2O2 vs iEC_WT_H2O2	17.2333	PHLDB1
ENSG00000019549	198.737	3.15722	0.243379	12.9724	1.75e-38	7.55e-37	iEC_N1_H2O2 vs iEC_WT_H2O2	36.1221	SNAI2
ENSG00000019582	9.55933	7.0091	1.78429	3.92823	8.56e-05	0.000385	iEC_N1_H2O2 vs iEC_WT_H2O2	3.41434	CD74
ENSG00000020181	9194.53	-1.16698	0.110925	-10.5205	6.95e-26	1.89e-24	iEC_N1_H2O2 vs iEC_WT_H2O2	23.7231	ADGRA2
ENSG00000020256	441.831	-0.752448	0.110303	-6.82163	9e-12	9.85e-11	iEC_N1_H2O2 vs iEC_WT_H2O2	10.0068	ZFP64
ENSG00000021645	11.8998	1.65724	0.600501	2.75976	0.00578432	0.0171288	iEC_N1_H2O2 vs iEC_WT_H2O2	1.76627	NRXN3
ENSG00000021826	42.8969	-2.61445	0.474485	-5.51009	3.59e-08	2.68e-07	iEC_N1_H2O2 vs iEC_WT_H2O2	6.57162	CPS1
ENSG00000022567	641.2	-0.909012	0.159757	-5.68998	1.27e-08	1e-07	iEC_N1_H2O2 vs iEC_WT_H2O2	6.99978	SLC45A4
ENSG00000023445	118.348	2.55267	0.306431	8.33031	8.06e-17	1.32e-15	iEC_N1_H2O2 vs iEC_WT_H2O2	14.8783	BIRC3
ENSG00000023608	433.016	-0.816561	0.111616	-7.31584	2.56e-13	3.19e-12	iEC_N1_H2O2 vs iEC_WT_H2O2	11.4957	SNAPC1
ENSG00000023902	1781.76	1.67383	0.131147	12.7631	2.64e-37	1.09e-35	iEC_N1_H2O2 vs iEC_WT_H2O2	34.9623	PLEKHO1
ENSG00000024526	321.263	-3.71118	0.261119	-14.2126	7.66e-46	4.34e-44	iEC_N1_H2O2 vs iEC_WT_H2O2	43.363	DEPDC1
ENSG00000025039	60.7425	2.73234	0.387061	7.05918	1.67e-12	1.96e-11	iEC_N1_H2O2 vs iEC_WT_H2O2	10.7069	RRAGD
ENSG00000025434	142.624	1.28451	0.213575	6.01435	1.81e-09	1.56e-08	iEC_N1_H2O2 vs iEC_WT_H2O2	7.80618	NR1H3
ENSG00000026103	310.97	0.85911	0.138468	6.20439	5.49e-10	5.05e-09	iEC_N1_H2O2 vs iEC_WT_H2O2	8.2971	FAS
ENSG00000028839	226.262	-0.93229	0.166525	-5.59851	2.16e-08	1.66e-07	iEC_N1_H2O2 vs iEC_WT_H2O2	6.77949	TBPL1
ENSG00000029153	584.614	-0.928401	0.138348	-6.71062	1.94e-11	2.06e-10	iEC_N1_H2O2 vs iEC_WT_H2O2	9.68715	BMAL2
ENSG00000029993	904.12	-0.894162	0.142132	-6.29106	3.15e-10	2.96e-09	iEC_N1_H2O2 vs iEC_WT_H2O2	8.52917	HMGB3
ENSG00000030582	10331.7	0.92618	0.0686654	13.4883	1.83e-41	8.56e-40	iEC_N1_H2O2 vs iEC_WT_H2O2	39.0677	GRN
ENSG00000031691	68.9863	-0.944116	0.288778	-3.26935	0.00107795	0.00383621	iEC_N1_H2O2 vs iEC_WT_H2O2	2.4161	CENPQ
ENSG00000033627	1210.45	0.814532	0.0685162	11.8882	1.36e-32	4.81e-31	iEC_N1_H2O2 vs iEC_WT_H2O2	30.318	ATP6V0A1
ENSG00000034677	917.716	1.0061	0.10261	9.80509	1.07e-22	2.51e-21	iEC_N1_H2O2 vs iEC_WT_H2O2	20.6009	RNF19A
ENSG00000034693	207.809	-0.799168	0.183546	-4.35406	1.34e-05	6.96e-05	iEC_N1_H2O2 vs iEC_WT_H2O2	4.15719	PEX3
ENSG00000035141	523.249	-1.00657	0.112743	-8.92801	4.34e-19	8.29e-18	iEC_N1_H2O2 vs iEC_WT_H2O2	17.0817	FAM136A
ENSG00000035403	9660.24	-0.889912	0.129445	-6.87482	6.21e-12	6.87e-11	iEC_N1_H2O2 vs iEC_WT_H2O2	10.1628	VCL
ENSG00000035499	137.77	-2.38951	0.276841	-8.63138	6.06e-18	1.06e-16	iEC_N1_H2O2 vs iEC_WT_H2O2	15.9741	DEPDC1B
ENSG00000035664	132.596	1.17526	0.271232	4.33304	1.47e-05	7.62e-05	iEC_N1_H2O2 vs iEC_WT_H2O2	4.11817	DAPK2
ENSG00000036530	14.4762	2.06945	0.646626	3.20039	0.00137243	0.00475747	iEC_N1_H2O2 vs iEC_WT_H2O2	2.32262	CYP46A1
ENSG00000038427	111.287	1.7287	0.433787	3.98513	6.74e-05	0.000311	iEC_N1_H2O2 vs iEC_WT_H2O2	3.50784	VCAN
ENSG00000039523	4242.96	0.826121	0.0780292	10.5873	3.41e-26	9.36e-25	iEC_N1_H2O2 vs iEC_WT_H2O2	24.0287	RIPOR1
ENSG00000039560	5308.88	-0.781748	0.17226	-4.53819	5.67e-06	3.15e-05	iEC_N1_H2O2 vs iEC_WT_H2O2	4.50146	RAI14
ENSG00000040275	447.329	-1.32682	0.190659	-6.95914	3.42e-12	3.9e-11	iEC_N1_H2O2 vs iEC_WT_H2O2	10.4093	SPDL1
ENSG00000040487	388.384	0.795849	0.121074	6.57326	4.92e-11	5.05e-10	iEC_N1_H2O2 vs iEC_WT_H2O2	9.29708	SLC66A1
ENSG00000040531	578.758	0.92109	0.156785	5.87485	4.23e-09	3.52e-08	iEC_N1_H2O2 vs iEC_WT_H2O2	7.45343	CTNS
ENSG00000041982	34.78	1.42839	0.363319	3.93149	8.44e-05	0.000381	iEC_N1_H2O2 vs iEC_WT_H2O2	3.41962	TNC
ENSG00000042980	12.3705	-2.75162	1.04781	-2.62606	0.00863802	0.0242314	iEC_N1_H2O2 vs iEC_WT_H2O2	1.61562	ADAM28
ENSG00000043355	34.949	-4.68125	0.703006	-6.6589	2.76e-11	2.87e-10	iEC_N1_H2O2 vs iEC_WT_H2O2	9.5415	ZIC2
ENSG00000043462	143.936	0.899142	0.218803	4.10937	3.97e-05	0.000191	iEC_N1_H2O2 vs iEC_WT_H2O2	3.71867	LCP2
ENSG00000046604	140.216	1.10589	0.233021	4.7459	2.08e-06	1.22e-05	iEC_N1_H2O2 vs iEC_WT_H2O2	4.91263	DSG2
ENSG00000046653	46.5585	-3.31041	0.453983	-7.29194	3.06e-13	3.79e-12	iEC_N1_H2O2 vs iEC_WT_H2O2	11.4219	GPM6B
ENSG00000047188	1349.01	-0.801793	0.137991	-5.81046	6.23e-09	5.08e-08	iEC_N1_H2O2 vs iEC_WT_H2O2	7.294	YTHDC2
ENSG00000048052	259.89	1.07164	0.152658	7.01986	2.22e-12	2.57e-11	iEC_N1_H2O2 vs iEC_WT_H2O2	10.5897	HDAC9
ENSG00000048991	641.898	-0.876781	0.152934	-5.73306	9.86e-09	7.84e-08	iEC_N1_H2O2 vs iEC_WT_H2O2	7.10543	R3HDM1
ENSG00000049130	682.052	2.24931	0.104314	21.5629	4.01e-103	8.21e-101	iEC_N1_H2O2 vs iEC_WT_H2O2	100.086	KITLG
ENSG00000049246	91.2124	1.35817	0.26929	5.04351	4.57e-07	2.95e-06	iEC_N1_H2O2 vs iEC_WT_H2O2	5.52976	PER3
ENSG00000049449	8381.31	-0.890298	0.066072	-13.4747	2.21e-41	1.03e-39	iEC_N1_H2O2 vs iEC_WT_H2O2	38.9885	RCN1
ENSG00000049769	101.389	0.870262	0.217789	3.9959	6.44e-05	0.000299	iEC_N1_H2O2 vs iEC_WT_H2O2	3.52504	PPP1R3F
ENSG00000050344	1515.93	-1.30214	0.0894993	-14.5491	5.91e-48	3.63e-46	iEC_N1_H2O2 vs iEC_WT_H2O2	45.4398	NFE2L3
ENSG00000050555	42.636	-2.26008	0.581766	-3.88486	0.000102	0.000454	iEC_N1_H2O2 vs iEC_WT_H2O2	3.34335	LAMC3
ENSG00000050628	13.3739	2.96818	0.655528	4.52793	5.96e-06	3.3e-05	iEC_N1_H2O2 vs iEC_WT_H2O2	4.48185	PTGER3
ENSG00000050767	40.6855	-6.27049	1.06617	-5.88132	4.07e-09	3.4e-08	iEC_N1_H2O2 vs iEC_WT_H2O2	7.46881	COL23A1
ENSG00000051108	1095.01	1.08722	0.0958373	11.3444	7.91e-30	2.49e-28	iEC_N1_H2O2 vs iEC_WT_H2O2	27.6036	HERPUD1
ENSG00000051128	2733.1	0.859899	0.0919315	9.35369	8.46e-21	1.77e-19	iEC_N1_H2O2 vs iEC_WT_H2O2	18.7511	HOMER3
ENSG00000051180	195.629	-1.69113	0.203078	-8.3275	8.26e-17	1.35e-15	iEC_N1_H2O2 vs iEC_WT_H2O2	14.8684	RAD51
ENSG00000051341	120.346	-2.95501	0.273151	-10.8182	2.82e-27	8.2e-26	iEC_N1_H2O2 vs iEC_WT_H2O2	25.0864	POLQ
ENSG00000051382	442.752	-0.928787	0.131475	-7.06437	1.61e-12	1.89e-11	iEC_N1_H2O2 vs iEC_WT_H2O2	10.7228	PIK3CB
ENSG00000051825	258.505	-0.856809	0.231226	-3.7055	0.000211	0.000879	iEC_N1_H2O2 vs iEC_WT_H2O2	3.0559	MPHOSPH9
ENSG00000053747	7.27938	3.00648	1.27492	2.35817	0.0183655	0.0461087	iEC_N1_H2O2 vs iEC_WT_H2O2	1.33622	LAMA3
ENSG00000053918	17.083	2.924	0.66968	4.36627	1.26e-05	6.62e-05	iEC_N1_H2O2 vs iEC_WT_H2O2	4.17902	KCNQ1
ENSG00000054219	53.843	-1.56731	0.430234	-3.64293	0.00027	0.00109618	iEC_N1_H2O2 vs iEC_WT_H2O2	2.96012	LY75
ENSG00000054598	985.082	-0.912105	0.0929065	-9.81745	9.47e-23	2.22e-21	iEC_N1_H2O2 vs iEC_WT_H2O2	20.6528	FOXC1
ENSG00000054967	442.078	2.09576	0.115036	18.2182	3.7e-74	4.25e-72	iEC_N1_H2O2 vs iEC_WT_H2O2	71.3716	RELT
ENSG00000055483	848.216	1.09606	0.17236	6.35915	2.03e-10	1.94e-09	iEC_N1_H2O2 vs iEC_WT_H2O2	8.71193	USP36
ENSG00000055813	564.288	-0.855502	0.113693	-7.52469	5.28e-14	7.05e-13	iEC_N1_H2O2 vs iEC_WT_H2O2	12.1518	CCDC85A
ENSG00000056558	109.115	1.05895	0.205024	5.165	2.4e-07	1.62e-06	iEC_N1_H2O2 vs iEC_WT_H2O2	5.78976	TRAF1
ENSG00000056998	118.038	-1.73558	0.208625	-8.31913	8.86e-17	1.45e-15	iEC_N1_H2O2 vs iEC_WT_H2O2	14.8391	GYG2
ENSG00000057294	165.937	-2.28929	0.238788	-9.58709	9.06e-22	2.01e-20	iEC_N1_H2O2 vs iEC_WT_H2O2	19.6975	PKP2
ENSG00000057657	363.511	1.43253	0.208195	6.88071	5.96e-12	6.61e-11	iEC_N1_H2O2 vs iEC_WT_H2O2	10.1796	PRDM1
ENSG00000058091	259.909	-1.6081	0.265024	-6.06775	1.3e-09	1.14e-08	iEC_N1_H2O2 vs iEC_WT_H2O2	7.94297	CDK14
ENSG00000058335	12.0395	3.82166	0.855336	4.46803	7.89e-06	4.29e-05	iEC_N1_H2O2 vs iEC_WT_H2O2	4.36727	RASGRF1
ENSG00000058804	570.491	-1.36616	0.146786	-9.30718	1.31e-20	2.71e-19	iEC_N1_H2O2 vs iEC_WT_H2O2	18.5673	NDC1
ENSG00000060140	74.2299	-1.785	0.358234	-4.98278	6.27e-07	3.98e-06	iEC_N1_H2O2 vs iEC_WT_H2O2	5.40062	STYK1
ENSG00000060656	471.307	0.935003	0.184401	5.07049	3.97e-07	2.59e-06	iEC_N1_H2O2 vs iEC_WT_H2O2	5.58678	PTPRU
ENSG00000060718	3570.01	-3.62966	0.135752	-26.7373	1.73e-157	8.39e-155	iEC_N1_H2O2 vs iEC_WT_H2O2	154.076	COL11A1
ENSG00000060762	210.124	-0.757015	0.183488	-4.12568	3.7e-05	0.000179	iEC_N1_H2O2 vs iEC_WT_H2O2	3.7473	MPC1
ENSG00000060982	3825.23	-0.968554	0.127884	-7.57371	3.63e-14	4.89e-13	iEC_N1_H2O2 vs iEC_WT_H2O2	12.3109	BCAT1
ENSG00000061337	32.9141	1.52268	0.371022	4.10401	4.06e-05	0.000195	iEC_N1_H2O2 vs iEC_WT_H2O2	3.70952	LZTS1
ENSG00000061918	16.9535	-1.30483	0.476791	-2.73669	0.00620599	0.0182489	iEC_N1_H2O2 vs iEC_WT_H2O2	1.73876	GUCY1B1
ENSG00000062822	739.869	-0.758706	0.129041	-5.87956	4.11e-09	3.43e-08	iEC_N1_H2O2 vs iEC_WT_H2O2	7.46465	POLD1
ENSG00000063180	41.3817	1.62398	0.348045	4.66601	3.07e-06	1.77e-05	iEC_N1_H2O2 vs iEC_WT_H2O2	4.75142	CA11
ENSG00000063438	297.42	1.92126	0.174232	11.027	2.83e-28	8.48e-27	iEC_N1_H2O2 vs iEC_WT_H2O2	26.0714	AHRR
ENSG00000064300	152.514	-1.80326	0.173378	-10.4007	2.46e-25	6.54e-24	iEC_N1_H2O2 vs iEC_WT_H2O2	23.1846	NGFR
ENSG00000064309	84.6442	-0.92982	0.275154	-3.37927	0.000727	0.00269426	iEC_N1_H2O2 vs iEC_WT_H2O2	2.56956	CDON
ENSG00000064601	3894.9	1.04393	0.0628061	16.6215	4.87e-62	4.29e-60	iEC_N1_H2O2 vs iEC_WT_H2O2	59.3671	CTSA
ENSG00000064687	268.993	1.23527	0.216483	5.7061	1.16e-08	9.13e-08	iEC_N1_H2O2 vs iEC_WT_H2O2	7.03976	ABCA7
ENSG00000064763	608.611	-2.32859	0.101918	-22.8476	1.54e-115	3.98e-113	iEC_N1_H2O2 vs iEC_WT_H2O2	112.4	FAR2
ENSG00000064989	2735.08	0.921828	0.0910085	10.129	4.11e-24	1.04e-22	iEC_N1_H2O2 vs iEC_WT_H2O2	21.9846	CALCRL
ENSG00000065183	712.462	-0.76595	0.271632	-2.81981	0.00480528	0.0144902	iEC_N1_H2O2 vs iEC_WT_H2O2	1.83892	WDR3
ENSG00000065328	160.31	-2.51553	0.341383	-7.36865	1.72e-13	2.19e-12	iEC_N1_H2O2 vs iEC_WT_H2O2	11.6596	MCM10
ENSG00000065534	813.79	1.77635	0.123354	14.4004	5.15e-47	3.07e-45	iEC_N1_H2O2 vs iEC_WT_H2O2	44.5133	MYLK
ENSG00000065675	11.2104	-2.25521	0.610022	-3.69693	0.000218	0.000906	iEC_N1_H2O2 vs iEC_WT_H2O2	3.04291	PRKCQ
ENSG00000065809	3852.66	-1.21492	0.0638355	-19.0321	9.25e-81	1.23e-78	iEC_N1_H2O2 vs iEC_WT_H2O2	77.9095	FAM107B
ENSG00000065989	46.32	-1.75673	0.326179	-5.3858	7.21e-08	5.23e-07	iEC_N1_H2O2 vs iEC_WT_H2O2	6.28183	PDE4A
ENSG00000066279	656.756	-4.18205	0.192405	-21.7356	9.44e-105	1.98e-102	iEC_N1_H2O2 vs iEC_WT_H2O2	101.702	ASPM
ENSG00000067064	2211.35	1.15166	0.092155	12.497	7.75e-36	3.05e-34	iEC_N1_H2O2 vs iEC_WT_H2O2	33.5157	IDI1
ENSG00000067445	571.933	-1.18056	0.1037	-11.3844	5e-30	1.6e-28	iEC_N1_H2O2 vs iEC_WT_H2O2	27.7965	TRO
ENSG00000068078	22.7008	1.60385	0.608244	2.63685	0.00836797	0.0235982	iEC_N1_H2O2 vs iEC_WT_H2O2	1.62712	FGFR3
ENSG00000068489	1032.24	-3.03259	0.313867	-9.66202	4.37e-22	9.82e-21	iEC_N1_H2O2 vs iEC_WT_H2O2	20.0079	PRR11
ENSG00000068615	296.99	3.25842	0.175851	18.5294	1.2e-76	1.47e-74	iEC_N1_H2O2 vs iEC_WT_H2O2	73.8329	REEP1
ENSG00000068796	1160.34	-0.765446	0.104618	-7.3166	2.54e-13	3.18e-12	iEC_N1_H2O2 vs iEC_WT_H2O2	11.4975	KIF2A
ENSG00000068831	104.896	-1.16812	0.316708	-3.68832	0.000226	0.000934	iEC_N1_H2O2 vs iEC_WT_H2O2	3.02967	RASGRP2
ENSG00000069275	5207.74	-1.10917	0.263281	-4.21287	2.52e-05	0.000125	iEC_N1_H2O2 vs iEC_WT_H2O2	3.90208	NUCKS1
ENSG00000069399	359.126	1.62044	0.163291	9.9236	3.29e-23	7.91e-22	iEC_N1_H2O2 vs iEC_WT_H2O2	21.102	BCL3
ENSG00000069482	21.3495	-1.46674	0.451603	-3.24785	0.00116279	0.00410382	iEC_N1_H2O2 vs iEC_WT_H2O2	2.38681	GAL
ENSG00000069667	171.362	0.853474	0.215092	3.96794	7.25e-05	0.000331	iEC_N1_H2O2 vs iEC_WT_H2O2	3.47958	RORA
ENSG00000069812	97.7573	-0.951888	0.275549	-3.45451	0.000551	0.00210928	iEC_N1_H2O2 vs iEC_WT_H2O2	2.67587	HES2
ENSG00000069966	454.421	-1.00867	0.136205	-7.40551	1.31e-13	1.68e-12	iEC_N1_H2O2 vs iEC_WT_H2O2	11.7754	GNB5
ENSG00000070087	2447.57	-0.943218	0.059658	-15.8104	2.64e-56	2.04e-54	iEC_N1_H2O2 vs iEC_WT_H2O2	53.6895	PFN2
ENSG00000070404	256.783	1.53723	0.199201	7.71696	1.19e-14	1.67e-13	iEC_N1_H2O2 vs iEC_WT_H2O2	12.7779	FSTL3
ENSG00000070444	587.363	1.04665	0.185098	5.65456	1.56e-08	1.22e-07	iEC_N1_H2O2 vs iEC_WT_H2O2	6.91337	MNT
ENSG00000070731	37.3992	2.29998	0.363628	6.32508	2.53e-10	2.39e-09	iEC_N1_H2O2 vs iEC_WT_H2O2	8.62078	ST6GALNAC2
ENSG00000070950	235.27	-0.83778	0.223689	-3.74528	0.00018	0.000762	iEC_N1_H2O2 vs iEC_WT_H2O2	3.11777	RAD18
ENSG00000070961	1078.96	1.17007	0.145391	8.04777	8.43e-16	1.29e-14	iEC_N1_H2O2 vs iEC_WT_H2O2	13.8895	ATP2B1
ENSG00000071205	399.126	-0.849478	0.1243	-6.83412	8.25e-12	9.04e-11	iEC_N1_H2O2 vs iEC_WT_H2O2	10.0436	ARHGAP10
ENSG00000071539	504.062	-2.37052	0.165023	-14.3648	8.6e-47	5.07e-45	iEC_N1_H2O2 vs iEC_WT_H2O2	44.295	TRIP13
ENSG00000072135	695.963	-1.35033	0.112717	-11.9799	4.53e-33	1.63e-31	iEC_N1_H2O2 vs iEC_WT_H2O2	30.7891	PTPN18
ENSG00000072163	513.855	2.26529	0.163451	13.8592	1.12e-43	5.86e-42	iEC_N1_H2O2 vs iEC_WT_H2O2	41.2319	LIMS2
ENSG00000072310	2392.51	1.49984	0.107006	14.0164	1.24e-44	6.72e-43	iEC_N1_H2O2 vs iEC_WT_H2O2	42.1723	SREBF1
ENSG00000072571	336.443	-4.00729	0.249593	-16.0553	5.25e-58	4.28e-56	iEC_N1_H2O2 vs iEC_WT_H2O2	55.369	HMMR
ENSG00000072952	59.7705	1.14167	0.249583	4.57432	4.78e-06	2.69e-05	iEC_N1_H2O2 vs iEC_WT_H2O2	4.57019	IRAG1
ENSG00000073111	883.875	-1.06215	0.0930162	-11.419	3.36e-30	1.08e-28	iEC_N1_H2O2 vs iEC_WT_H2O2	27.9659	MCM2
ENSG00000073146	34.0835	-1.04006	0.396857	-2.62075	0.00877369	0.0245473	iEC_N1_H2O2 vs iEC_WT_H2O2	1.61	MOV10L1
ENSG00000073350	133.188	1.60428	0.219855	7.29701	2.94e-13	3.65e-12	iEC_N1_H2O2 vs iEC_WT_H2O2	11.4372	LLGL2
ENSG00000074527	5279.3	1.05751	0.085543	12.3623	4.18e-35	1.6e-33	iEC_N1_H2O2 vs iEC_WT_H2O2	32.7946	NTN4
ENSG00000075131	108.538	-0.92674	0.285093	-3.25066	0.00115137	0.00406442	iEC_N1_H2O2 vs iEC_WT_H2O2	2.391	TIPIN
ENSG00000075188	334.133	-0.982864	0.14362	-6.84349	7.73e-12	8.51e-11	iEC_N1_H2O2 vs iEC_WT_H2O2	10.07	NUP37
ENSG00000075218	462.034	-3.5327	0.157191	-22.474	7.46e-112	1.8e-109	iEC_N1_H2O2 vs iEC_WT_H2O2	108.744	GTSE1
ENSG00000075223	14.4059	1.7943	0.624862	2.87151	0.0040852	0.0125511	iEC_N1_H2O2 vs iEC_WT_H2O2	1.90132	SEMA3C
ENSG00000075240	578.311	0.854974	0.216889	3.94199	8.08e-05	0.000365	iEC_N1_H2O2 vs iEC_WT_H2O2	3.43726	GRAMD4
ENSG00000075275	208.58	1.05681	0.343045	3.08068	0.00206528	0.00686993	iEC_N1_H2O2 vs iEC_WT_H2O2	2.16305	CELSR1
ENSG00000075336	258.666	-0.837345	0.14032	-5.96738	2.41e-09	2.06e-08	iEC_N1_H2O2 vs iEC_WT_H2O2	7.68635	TIMM21
ENSG00000075340	17.2095	-3.12592	0.990535	-3.15579	0.00160064	0.00546201	iEC_N1_H2O2 vs iEC_WT_H2O2	2.26265	ADD2
ENSG00000075420	7793.21	-0.843784	0.162572	-5.19022	2.1e-07	1.43e-06	iEC_N1_H2O2 vs iEC_WT_H2O2	5.84489	FNDC3B
ENSG00000075426	6630.8	1.53684	0.108914	14.1107	3.26e-45	1.81e-43	iEC_N1_H2O2 vs iEC_WT_H2O2	42.7422	FOSL2
ENSG00000075702	217.313	-0.752622	0.247027	-3.04672	0.00231356	0.00760552	iEC_N1_H2O2 vs iEC_WT_H2O2	2.11887	WDR62
ENSG00000076003	864.573	-1.23716	0.0831091	-14.886	4.06e-50	2.67e-48	iEC_N1_H2O2 vs iEC_WT_H2O2	47.5734	MCM6
ENSG00000076344	47.2952	-1.07057	0.380982	-2.81002	0.00495378	0.0148959	iEC_N1_H2O2 vs iEC_WT_H2O2	1.82693	RGS11
ENSG00000076382	563.944	-2.06447	0.134783	-15.317	5.88e-53	4.25e-51	iEC_N1_H2O2 vs iEC_WT_H2O2	50.3714	SPAG5
ENSG00000076554	41.2691	-2.16415	0.642529	-3.36818	0.000757	0.00279724	iEC_N1_H2O2 vs iEC_WT_H2O2	2.55327	TPD52
ENSG00000076555	69.5398	1.20242	0.347704	3.45817	0.000544	0.00208231	iEC_N1_H2O2 vs iEC_WT_H2O2	2.68146	ACACB
ENSG00000076641	47.4169	3.96561	0.528604	7.50204	6.28e-14	8.32e-13	iEC_N1_H2O2 vs iEC_WT_H2O2	12.0799	PAG1
ENSG00000076716	822.373	-3.24235	0.125452	-25.8452	2.75e-147	1.13e-144	iEC_N1_H2O2 vs iEC_WT_H2O2	143.948	GPC4
ENSG00000076864	11.6403	1.34597	0.570595	2.35888	0.0183301	0.0460269	iEC_N1_H2O2 vs iEC_WT_H2O2	1.33699	RAP1GAP
ENSG00000076944	384.596	0.903237	0.156175	5.7835	7.32e-09	5.92e-08	iEC_N1_H2O2 vs iEC_WT_H2O2	7.22754	STXBP2
ENSG00000077044	503.977	1.19691	0.405537	2.95143	0.00316309	0.0100088	iEC_N1_H2O2 vs iEC_WT_H2O2	1.99962	DGKD
ENSG00000077092	103.151	-1.53199	0.259916	-5.89418	3.77e-09	3.15e-08	iEC_N1_H2O2 vs iEC_WT_H2O2	7.50123	RARB
ENSG00000077150	941.177	1.42755	0.113548	12.5723	3e-36	1.19e-34	iEC_N1_H2O2 vs iEC_WT_H2O2	33.9238	NFKB2
ENSG00000077152	188.986	-1.6154	0.182362	-8.85822	8.13e-19	1.52e-17	iEC_N1_H2O2 vs iEC_WT_H2O2	16.818	UBE2T
ENSG00000077157	161.398	-1.35152	0.43519	-3.10558	0.00189907	0.00637815	iEC_N1_H2O2 vs iEC_WT_H2O2	2.1953	PPP1R12B
ENSG00000077684	536.118	-1.09142	0.143048	-7.62973	2.35e-14	3.2e-13	iEC_N1_H2O2 vs iEC_WT_H2O2	12.4952	JADE1
ENSG00000078053	51.1708	-1.22981	0.439862	-2.79589	0.00517573	0.0155019	iEC_N1_H2O2 vs iEC_WT_H2O2	1.80961	AMPH
ENSG00000078081	133.81	-1.30679	0.224568	-5.8191	5.92e-09	4.85e-08	iEC_N1_H2O2 vs iEC_WT_H2O2	7.31421	LAMP3
ENSG00000078098	5.26546	6.20519	1.34032	4.62964	3.66e-06	2.1e-05	iEC_N1_H2O2 vs iEC_WT_H2O2	4.67847	FAP
ENSG00000078114	104.242	-3.18325	0.307801	-10.3419	4.55e-25	1.19e-23	iEC_N1_H2O2 vs iEC_WT_H2O2	22.9251	NEBL
ENSG00000078319	4.30431	18.4503	4.37318	4.21896	2.45e-05	0.000122	iEC_N1_H2O2 vs iEC_WT_H2O2	3.91286	PMS2P1
ENSG00000078401	19849.9	-1.06882	0.0466771	-22.8982	4.84e-116	1.27e-113	iEC_N1_H2O2 vs iEC_WT_H2O2	112.897	EDN1
ENSG00000078596	738.608	-2.2254	0.172215	-12.9222	3.37e-38	1.44e-36	iEC_N1_H2O2 vs iEC_WT_H2O2	35.8417	ITM2A
ENSG00000078725	9.66477	-2.0755	0.670226	-3.09672	0.00195676	0.00654302	iEC_N1_H2O2 vs iEC_WT_H2O2	2.18422	BRINP1
ENSG00000078804	2932.33	0.769817	0.0834044	9.22992	2.71e-20	5.47e-19	iEC_N1_H2O2 vs iEC_WT_H2O2	18.2622	TP53INP2
ENSG00000078902	1587.59	0.788738	0.0872682	9.0381	1.59e-19	3.09e-18	iEC_N1_H2O2 vs iEC_WT_H2O2	17.5106	TOLLIP
ENSG00000079102	390.02	-2.03911	0.250432	-8.14236	3.88e-16	6.05e-15	iEC_N1_H2O2 vs iEC_WT_H2O2	14.2181	RUNX1T1
ENSG00000079156	139.198	-2.69634	0.322456	-8.36187	6.17e-17	1.02e-15	iEC_N1_H2O2 vs iEC_WT_H2O2	14.9915	OSBPL6
ENSG00000079308	550.333	1.44012	0.222546	6.47111	9.73e-11	9.66e-10	iEC_N1_H2O2 vs iEC_WT_H2O2	9.01493	TNS1
ENSG00000079337	802.208	1.90569	0.157861	12.0719	1.49e-33	5.43e-32	iEC_N1_H2O2 vs iEC_WT_H2O2	31.2651	RAPGEF3
ENSG00000079385	1037.04	3.37506	0.171744	19.6517	5.59e-86	8.27e-84	iEC_N1_H2O2 vs iEC_WT_H2O2	83.0824	CEACAM1
ENSG00000079435	152.466	2.28485	0.159891	14.2901	2.52e-46	1.45e-44	iEC_N1_H2O2 vs iEC_WT_H2O2	43.8386	LIPE
ENSG00000079616	646.04	-1.94757	0.0978829	-19.8969	4.32e-88	6.84e-86	iEC_N1_H2O2 vs iEC_WT_H2O2	85.1651	KIF22
ENSG00000080493	38.2669	0.969141	0.361474	2.68108	0.00733843	0.021082	iEC_N1_H2O2 vs iEC_WT_H2O2	1.67609	SLC4A4
ENSG00000080573	4.42356	3.08743	0.95814	3.22231	0.0012716	0.00444948	iEC_N1_H2O2 vs iEC_WT_H2O2	2.35169	COL5A3
ENSG00000080839	225.913	-1.38517	0.20317	-6.81777	9.25e-12	1.01e-10	iEC_N1_H2O2 vs iEC_WT_H2O2	9.99566	RBL1
ENSG00000080986	184.803	-3.90549	0.305358	-12.7899	1.87e-37	7.79e-36	iEC_N1_H2O2 vs iEC_WT_H2O2	35.1086	NDC80
ENSG00000081041	727.891	0.854164	0.136447	6.26002	3.85e-10	3.58e-09	iEC_N1_H2O2 vs iEC_WT_H2O2	8.44559	CXCL2
ENSG00000081320	283.88	1.5213	0.231207	6.57983	4.71e-11	4.83e-10	iEC_N1_H2O2 vs iEC_WT_H2O2	9.3157	STK17B
ENSG00000081842	297.986	1.23305	0.206006	5.98552	2.16e-09	1.86e-08	iEC_N1_H2O2 vs iEC_WT_H2O2	7.73165	PCDHA6
ENSG00000081923	1273.71	-1.10566	0.121671	-9.08734	1.01e-19	1.98e-18	iEC_N1_H2O2 vs iEC_WT_H2O2	17.7025	ATP8B1
ENSG00000082126	76.1256	-1.84219	0.328776	-5.60317	2.1e-08	1.62e-07	iEC_N1_H2O2 vs iEC_WT_H2O2	6.79032	MPP4
ENSG00000082196	47.8367	1.95856	0.307108	6.37743	1.8e-10	1.73e-09	iEC_N1_H2O2 vs iEC_WT_H2O2	8.76082	C1QTNF3
ENSG00000082212	1015.43	-0.824852	0.0795888	-10.3639	3.62e-25	9.52e-24	iEC_N1_H2O2 vs iEC_WT_H2O2	23.0214	ME2
ENSG00000082397	404.684	-2.89521	0.209451	-13.8228	1.86e-43	9.59e-42	iEC_N1_H2O2 vs iEC_WT_H2O2	41.018	EPB41L3
ENSG00000082497	149.762	-1.53023	0.306984	-4.98473	6.2e-07	3.94e-06	iEC_N1_H2O2 vs iEC_WT_H2O2	5.40432	SERTAD4
ENSG00000082512	244.16	1.47232	0.169396	8.69158	3.57e-18	6.41e-17	iEC_N1_H2O2 vs iEC_WT_H2O2	16.1934	TRAF5
ENSG00000082684	40.9633	2.50632	0.385648	6.49899	8.09e-11	8.11e-10	iEC_N1_H2O2 vs iEC_WT_H2O2	9.0909	SEMA5B
ENSG00000082781	6659.37	1.02873	0.10201	10.0846	6.46e-24	1.61e-22	iEC_N1_H2O2 vs iEC_WT_H2O2	21.7945	ITGB5
ENSG00000083814	26.6919	-2.35884	0.542366	-4.34916	1.37e-05	7.11e-05	iEC_N1_H2O2 vs iEC_WT_H2O2	4.14792	ZNF671
ENSG00000083817	71.0536	0.843971	0.291748	2.89281	0.0038181	0.011826	iEC_N1_H2O2 vs iEC_WT_H2O2	1.92716	ZNF416
ENSG00000084112	2636.15	0.816885	0.190377	4.29088	1.78e-05	9.03e-05	iEC_N1_H2O2 vs iEC_WT_H2O2	4.04431	SSH1
ENSG00000084453	10.9534	-4.29472	1.41071	-3.04437	0.00233169	0.00765882	iEC_N1_H2O2 vs iEC_WT_H2O2	2.11584	SLCO1A2
ENSG00000084636	7.58724	-3.60635	1.32993	-2.71169	0.00669419	0.0194658	iEC_N1_H2O2 vs iEC_WT_H2O2	1.71073	COL16A1
ENSG00000085117	1003.98	0.903751	0.145953	6.19205	5.94e-10	5.44e-09	iEC_N1_H2O2 vs iEC_WT_H2O2	8.2648	CD82
ENSG00000085276	2284.93	-1.10617	0.132272	-8.36285	6.12e-17	1.01e-15	iEC_N1_H2O2 vs iEC_WT_H2O2	14.9939	MECOM
ENSG00000085831	54.8967	2.28512	0.386362	5.91446	3.33e-09	2.81e-08	iEC_N1_H2O2 vs iEC_WT_H2O2	7.55191	TTC39A
ENSG00000085840	111.431	-2.01846	0.257859	-7.82775	4.97e-15	7.16e-14	iEC_N1_H2O2 vs iEC_WT_H2O2	13.1452	ORC1
ENSG00000085999	89.3492	-1.71652	0.336971	-5.09395	3.51e-07	2.31e-06	iEC_N1_H2O2 vs iEC_WT_H2O2	5.63704	RAD54L
ENSG00000086205	156.331	1.21957	0.256123	4.76164	1.92e-06	1.14e-05	iEC_N1_H2O2 vs iEC_WT_H2O2	4.94485	FOLH1
ENSG00000086544	450.846	0.947969	0.136944	6.92234	4.44e-12	4.98e-11	iEC_N1_H2O2 vs iEC_WT_H2O2	10.3026	ITPKC
ENSG00000086696	24.1549	1.33284	0.399328	3.33769	0.000845	0.00308931	iEC_N1_H2O2 vs iEC_WT_H2O2	2.51014	HSD17B2
ENSG00000087074	1608.32	0.85949	0.0803018	10.7032	9.83e-27	2.78e-25	iEC_N1_H2O2 vs iEC_WT_H2O2	24.5563	PPP1R15A
ENSG00000087076	315.234	1.88545	0.154759	12.1832	3.82e-34	1.43e-32	iEC_N1_H2O2 vs iEC_WT_H2O2	31.845	HSD17B14
ENSG00000087086	28727.1	1.02701	0.109275	9.39835	5.54e-21	1.18e-19	iEC_N1_H2O2 vs iEC_WT_H2O2	18.9298	FTL
ENSG00000087116	51.7863	4.40819	0.549276	8.02545	1.01e-15	1.54e-14	iEC_N1_H2O2 vs iEC_WT_H2O2	13.8133	ADAMTS2
ENSG00000087237	295.118	4.457	0.19396	22.979	7.57e-117	2.01e-114	iEC_N1_H2O2 vs iEC_WT_H2O2	113.696	CETP
ENSG00000087245	6952.39	-1.724	0.0576682	-29.8951	2.28e-196	1.82e-193	iEC_N1_H2O2 vs iEC_WT_H2O2	192.74	MMP2
ENSG00000087303	815.977	1.66765	0.116619	14.3001	2.19e-46	1.27e-44	iEC_N1_H2O2 vs iEC_WT_H2O2	43.8968	NID2
ENSG00000087510	3.04721	4.6804	1.57404	2.97349	0.00294429	0.00940031	iEC_N1_H2O2 vs iEC_WT_H2O2	2.02686	TFAP2C
ENSG00000087586	480.545	-2.46313	0.132859	-18.5395	9.92e-77	1.24e-74	iEC_N1_H2O2 vs iEC_WT_H2O2	73.9074	AURKA
ENSG00000087842	792.572	-0.847979	0.119064	-7.12206	1.06e-12	1.26e-11	iEC_N1_H2O2 vs iEC_WT_H2O2	10.8985	PIR
ENSG00000088305	227.021	-1.13843	0.218854	-5.20181	1.97e-07	1.35e-06	iEC_N1_H2O2 vs iEC_WT_H2O2	5.87047	DNMT3B
ENSG00000088325	1846.2	-1.81456	0.0722091	-25.1293	2.38e-139	8.45e-137	iEC_N1_H2O2 vs iEC_WT_H2O2	136.073	TPX2
ENSG00000088538	13.9954	-1.59629	0.633112	-2.52134	0.0116908	0.0314366	iEC_N1_H2O2 vs iEC_WT_H2O2	1.50256	DOCK3
ENSG00000088808	655.994	0.756499	0.143468	5.27293	1.34e-07	9.36e-07	iEC_N1_H2O2 vs iEC_WT_H2O2	6.02876	PPP1R13B
ENSG00000088836	176.96	1.59037	0.287683	5.5282	3.24e-08	2.43e-07	iEC_N1_H2O2 vs iEC_WT_H2O2	6.61476	SLC4A11
ENSG00000088881	25.2237	2.056	0.506707	4.05758	4.96e-05	0.000234	iEC_N1_H2O2 vs iEC_WT_H2O2	3.63168	EBF4
ENSG00000089041	97.7529	1.4561	0.270163	5.38972	7.06e-08	5.12e-07	iEC_N1_H2O2 vs iEC_WT_H2O2	6.29071	P2RX7
ENSG00000089057	1220.45	0.793909	0.124263	6.38891	1.67e-10	1.62e-09	iEC_N1_H2O2 vs iEC_WT_H2O2	8.79181	SLC23A2
ENSG00000089127	685.873	2.00027	0.151371	13.2144	7.25e-40	3.24e-38	iEC_N1_H2O2 vs iEC_WT_H2O2	37.489	OAS1
ENSG00000089157	25202.7	-0.796469	0.0947129	-8.4093	4.12e-17	6.92e-16	iEC_N1_H2O2 vs iEC_WT_H2O2	15.1599	RPLP0
ENSG00000089327	1067.72	-0.849355	0.138531	-6.13116	8.72e-10	7.83e-09	iEC_N1_H2O2 vs iEC_WT_H2O2	8.10614	FXYD5
ENSG00000089472	400.744	-1.40946	0.128846	-10.9391	7.5e-28	2.24e-26	iEC_N1_H2O2 vs iEC_WT_H2O2	25.6502	HEPH
ENSG00000089685	691.418	-3.07688	0.171993	-17.8896	1.42e-71	1.51e-69	iEC_N1_H2O2 vs iEC_WT_H2O2	68.8202	BIRC5
ENSG00000090006	573.16	-1.71583	0.223443	-7.67907	1.6e-14	2.22e-13	iEC_N1_H2O2 vs iEC_WT_H2O2	12.6537	LTBP4
ENSG00000090238	556.537	0.771531	0.138251	5.58064	2.4e-08	1.83e-07	iEC_N1_H2O2 vs iEC_WT_H2O2	6.7375	YPEL3
ENSG00000090339	5156.08	2.52065	0.0834085	30.2205	1.27e-200	1.2e-197	iEC_N1_H2O2 vs iEC_WT_H2O2	196.922	ICAM1
ENSG00000090376	176.108	0.754665	0.192395	3.92247	8.76e-05	0.000394	iEC_N1_H2O2 vs iEC_WT_H2O2	3.4048	IRAK3
ENSG00000090581	1022.72	0.792095	0.104406	7.58668	3.28e-14	4.43e-13	iEC_N1_H2O2 vs iEC_WT_H2O2	12.3532	GNPTG
ENSG00000090661	111.097	2.59563	0.332268	7.81184	5.64e-15	8.09e-14	iEC_N1_H2O2 vs iEC_WT_H2O2	13.0922	CERS4
ENSG00000090674	552.948	0.784573	0.115906	6.76904	1.3e-11	1.4e-10	iEC_N1_H2O2 vs iEC_WT_H2O2	9.85509	MCOLN1
ENSG00000090776	902.281	2.85864	0.086305	33.1226	1.41e-240	2.5e-237	iEC_N1_H2O2 vs iEC_WT_H2O2	236.602	EFNB1
ENSG00000090889	483.327	-3.40719	0.162727	-20.9381	2.41e-97	4.48e-95	iEC_N1_H2O2 vs iEC_WT_H2O2	94.3491	KIF4A
ENSG00000090975	760.371	0.797707	0.141184	5.65012	1.6e-08	1.25e-07	iEC_N1_H2O2 vs iEC_WT_H2O2	6.90235	PITPNM2
ENSG00000091127	704.203	-1.31212	0.137871	-9.51698	1.78e-21	3.87e-20	iEC_N1_H2O2 vs iEC_WT_H2O2	19.4124	PUS7
ENSG00000091129	731.669	-1.66362	0.155285	-10.7133	8.82e-27	2.52e-25	iEC_N1_H2O2 vs iEC_WT_H2O2	24.5987	NRCAM
ENSG00000091136	20945.7	-0.96123	0.0897942	-10.7048	9.66e-27	2.74e-25	iEC_N1_H2O2 vs iEC_WT_H2O2	24.5629	LAMB1
ENSG00000091436	592.398	-1.10264	0.151778	-7.26486	3.73e-13	4.6e-12	iEC_N1_H2O2 vs iEC_WT_H2O2	11.3371	MAP3K20
ENSG00000091651	210.306	-1.67732	0.173148	-9.6872	3.42e-22	7.71e-21	iEC_N1_H2O2 vs iEC_WT_H2O2	20.113	ORC6
ENSG00000091656	21.1349	-4.90259	1.07323	-4.56808	4.92e-06	2.76e-05	iEC_N1_H2O2 vs iEC_WT_H2O2	4.55894	ZFHX4
ENSG00000091972	325.274	1.0646	0.154719	6.88086	5.95e-12	6.61e-11	iEC_N1_H2O2 vs iEC_WT_H2O2	10.1797	CD200
ENSG00000091986	458.075	-1.08254	0.132272	-8.18425	2.74e-16	4.34e-15	iEC_N1_H2O2 vs iEC_WT_H2O2	14.3628	CCDC80
ENSG00000092051	20.8058	5.25945	0.641178	8.20279	2.35e-16	3.73e-15	iEC_N1_H2O2 vs iEC_WT_H2O2	14.428	JPH4
ENSG00000092068	210.719	1.92855	0.17734	10.8749	1.52e-27	4.44e-26	iEC_N1_H2O2 vs iEC_WT_H2O2	25.3526	SLC7A8
ENSG00000092140	299.464	-1.01355	0.187342	-5.41018	6.3e-08	4.59e-07	iEC_N1_H2O2 vs iEC_WT_H2O2	6.33787	G2E3
ENSG00000092421	643.73	1.75896	0.206301	8.52619	1.51e-17	2.59e-16	iEC_N1_H2O2 vs iEC_WT_H2O2	15.5873	SEMA6A
ENSG00000092470	86.0751	-2.13235	0.319714	-6.66954	2.57e-11	2.68e-10	iEC_N1_H2O2 vs iEC_WT_H2O2	9.57127	WDR76
ENSG00000092607	324.654	-1.69524	0.123143	-13.7665	4.05e-43	2.05e-41	iEC_N1_H2O2 vs iEC_WT_H2O2	40.6872	TBX15
ENSG00000092853	263.145	-2.73321	0.301477	-9.06606	1.23e-19	2.4e-18	iEC_N1_H2O2 vs iEC_WT_H2O2	17.6195	CLSPN
ENSG00000092969	151.169	0.831097	0.298087	2.7881	0.00530183	0.015844	iEC_N1_H2O2 vs iEC_WT_H2O2	1.80014	TGFB2
ENSG00000093009	173.671	-3.081	0.256057	-12.0325	2.4e-33	8.71e-32	iEC_N1_H2O2 vs iEC_WT_H2O2	31.0602	CDC45
ENSG00000093010	1197.07	1.44184	0.100042	14.4123	4.33e-47	2.59e-45	iEC_N1_H2O2 vs iEC_WT_H2O2	44.5868	COMT
ENSG00000094804	360.989	-2.32744	0.157059	-14.8189	1.11e-49	7.18e-48	iEC_N1_H2O2 vs iEC_WT_H2O2	47.1437	CDC6
ENSG00000095066	209.145	0.897041	0.200034	4.48445	7.31e-06	4e-05	iEC_N1_H2O2 vs iEC_WT_H2O2	4.39837	HOOK2
ENSG00000095203	7.50542	-2.58728	0.866423	-2.98617	0.00282499	0.00907382	iEC_N1_H2O2 vs iEC_WT_H2O2	2.04221	EPB41L4B
ENSG00000095485	369.667	-0.790012	0.130925	-6.03407	1.6e-09	1.4e-08	iEC_N1_H2O2 vs iEC_WT_H2O2	7.85535	CWF19L1
ENSG00000095713	7.67918	-2.37411	0.954182	-2.48811	0.0128426	0.0340069	iEC_N1_H2O2 vs iEC_WT_H2O2	1.46843	CRTAC1
ENSG00000096063	1153.95	-0.766233	0.0808864	-9.47294	2.72e-21	5.87e-20	iEC_N1_H2O2 vs iEC_WT_H2O2	19.2313	SRPK1
ENSG00000096696	515.393	0.932425	0.150109	6.21164	5.24e-10	4.82e-09	iEC_N1_H2O2 vs iEC_WT_H2O2	8.31664	DSP
ENSG00000096717	301.244	1.12594	0.120517	9.34264	9.4e-21	1.96e-19	iEC_N1_H2O2 vs iEC_WT_H2O2	18.708	SIRT1
ENSG00000097046	140.811	-1.22205	0.237577	-5.1438	2.69e-07	1.81e-06	iEC_N1_H2O2 vs iEC_WT_H2O2	5.74331	CDC7
ENSG00000099194	15533	1.02418	0.082147	12.4676	1.12e-35	4.39e-34	iEC_N1_H2O2 vs iEC_WT_H2O2	33.3577	SCD
ENSG00000099204	7658.78	-1.20794	0.156483	-7.71928	1.17e-14	1.64e-13	iEC_N1_H2O2 vs iEC_WT_H2O2	12.7855	ABLIM1
ENSG00000099308	137.138	1.46725	0.186427	7.87034	3.54e-15	5.14e-14	iEC_N1_H2O2 vs iEC_WT_H2O2	13.2887	MAST3
ENSG00000099377	76.5105	1.0886	0.25133	4.33135	1.48e-05	7.67e-05	iEC_N1_H2O2 vs iEC_WT_H2O2	4.11496	HSD3B7
ENSG00000099866	13.1487	4.91262	0.689297	7.127	1.03e-12	1.22e-11	iEC_N1_H2O2 vs iEC_WT_H2O2	10.9128	MADCAM1
ENSG00000099998	390.453	1.07526	0.140696	7.64246	2.13e-14	2.92e-13	iEC_N1_H2O2 vs iEC_WT_H2O2	12.5352	GGT5
ENSG00000100031	19.7592	3.379	0.719721	4.69487	2.67e-06	1.55e-05	iEC_N1_H2O2 vs iEC_WT_H2O2	4.80877	GGT1
ENSG00000100077	121.552	-1.00686	0.215725	-4.66735	3.05e-06	1.76e-05	iEC_N1_H2O2 vs iEC_WT_H2O2	4.75363	GRK3
ENSG00000100092	62.4664	0.876917	0.317157	2.76493	0.0056935	0.0168943	iEC_N1_H2O2 vs iEC_WT_H2O2	1.77226	SH3BP1
ENSG00000100156	5.73349	2.33705	0.907819	2.57435	0.0100429	0.0274772	iEC_N1_H2O2 vs iEC_WT_H2O2	1.56103	SLC16A8
ENSG00000100162	110.097	-2.41581	0.265028	-9.11531	7.84e-20	1.54e-18	iEC_N1_H2O2 vs iEC_WT_H2O2	17.8117	CENPM
ENSG00000100206	12.8188	-2.44386	0.968151	-2.52425	0.0115945	0.0311986	iEC_N1_H2O2 vs iEC_WT_H2O2	1.50587	DMC1
ENSG00000100234	12022.1	0.948982	0.0563987	16.8263	1.57e-63	1.41e-61	iEC_N1_H2O2 vs iEC_WT_H2O2	60.85	TIMP3
ENSG00000100276	73.0373	1.65802	0.253454	6.54171	6.08e-11	6.17e-10	iEC_N1_H2O2 vs iEC_WT_H2O2	9.20966	RASL10A
ENSG00000100292	1238.51	2.7795	0.102533	27.1083	7.87e-162	4.49e-159	iEC_N1_H2O2 vs iEC_WT_H2O2	158.348	HMOX1
ENSG00000100297	1238.42	-1.40282	0.150779	-9.30382	1.35e-20	2.79e-19	iEC_N1_H2O2 vs iEC_WT_H2O2	18.5547	MCM5
ENSG00000100299	1146.62	1.05612	0.0773996	13.645	2.16e-42	1.06e-40	iEC_N1_H2O2 vs iEC_WT_H2O2	39.9766	ARSA
ENSG00000100307	98.0382	1.07184	0.345762	3.09994	0.00193557	0.00648165	iEC_N1_H2O2 vs iEC_WT_H2O2	2.18831	CBX7
ENSG00000100344	221.921	0.971501	0.22402	4.33666	1.45e-05	7.5e-05	iEC_N1_H2O2 vs iEC_WT_H2O2	4.12503	PNPLA3
ENSG00000100350	509.063	0.995828	0.18111	5.49846	3.83e-08	2.86e-07	iEC_N1_H2O2 vs iEC_WT_H2O2	6.54398	FOXRED2
ENSG00000100364	1227.76	0.780659	0.115989	6.73045	1.69e-11	1.81e-10	iEC_N1_H2O2 vs iEC_WT_H2O2	9.74337	KIAA0930
ENSG00000100448	8.33362	-2.79997	0.957278	-2.92493	0.00344529	0.0108054	iEC_N1_H2O2 vs iEC_WT_H2O2	1.96636	CTSG
ENSG00000100479	71.6051	-2.02826	0.366743	-5.53046	3.19e-08	2.4e-07	iEC_N1_H2O2 vs iEC_WT_H2O2	6.61933	POLE2
ENSG00000100526	96.5152	-3.37449	0.359907	-9.37601	6.85e-21	1.45e-19	iEC_N1_H2O2 vs iEC_WT_H2O2	18.8394	CDKN3
ENSG00000100600	2302.06	0.886636	0.078742	11.26	2.07e-29	6.45e-28	iEC_N1_H2O2 vs iEC_WT_H2O2	27.1906	LGMN
ENSG00000100625	46.7406	-0.883622	0.306505	-2.8829	0.00394034	0.0121669	iEC_N1_H2O2 vs iEC_WT_H2O2	1.91482	SIX4
ENSG00000100629	98.7866	-1.80931	0.354202	-5.10812	3.25e-07	2.15e-06	iEC_N1_H2O2 vs iEC_WT_H2O2	5.66668	CEP128
ENSG00000100678	39.5168	1.30997	0.391992	3.34182	0.000832	0.00305216	iEC_N1_H2O2 vs iEC_WT_H2O2	2.51539	SLC8A3
ENSG00000100711	994.534	0.754216	0.12317	6.12335	9.16e-10	8.2e-09	iEC_N1_H2O2 vs iEC_WT_H2O2	8.08606	ZFYVE21
ENSG00000100749	264.695	-1.31146	0.142685	-9.19132	3.88e-20	7.75e-19	iEC_N1_H2O2 vs iEC_WT_H2O2	18.1109	VRK1
ENSG00000100767	207.84	2.61143	0.191746	13.6192	3.08e-42	1.5e-40	iEC_N1_H2O2 vs iEC_WT_H2O2	39.8243	PAPLN
ENSG00000100842	4.60045	3.67397	1.025	3.58437	0.000338	0.00134669	iEC_N1_H2O2 vs iEC_WT_H2O2	2.87073	EFS
ENSG00000100889	338.467	1.29386	0.148998	8.68373	3.83e-18	6.83e-17	iEC_N1_H2O2 vs iEC_WT_H2O2	16.1658	PCK2
ENSG00000100906	2065.89	1.55861	0.0792976	19.6552	5.22e-86	7.79e-84	iEC_N1_H2O2 vs iEC_WT_H2O2	83.1083	NFKBIA
ENSG00000100968	280.1	-0.758403	0.267829	-2.83166	0.00463066	0.0140411	iEC_N1_H2O2 vs iEC_WT_H2O2	1.8526	NFATC4
ENSG00000101000	2562.18	-0.952844	0.0913186	-10.4343	1.73e-25	4.62e-24	iEC_N1_H2O2 vs iEC_WT_H2O2	23.3355	PROCR
ENSG00000101003	297.388	-2.39935	0.204406	-11.7382	8.12e-32	2.8e-30	iEC_N1_H2O2 vs iEC_WT_H2O2	29.5526	GINS1
ENSG00000101057	1114.31	-3.65043	0.118246	-30.8715	2.88e-209	3.07e-206	iEC_N1_H2O2 vs iEC_WT_H2O2	205.513	MYBL2
ENSG00000101096	180.341	2.17852	0.242308	8.9907	2.46e-19	4.73e-18	iEC_N1_H2O2 vs iEC_WT_H2O2	17.3254	NFATC2
ENSG00000101188	68.1535	-2.35557	0.345539	-6.8171	9.29e-12	1.01e-10	iEC_N1_H2O2 vs iEC_WT_H2O2	9.99393	NTSR1
ENSG00000101194	296.886	1.15494	0.182164	6.34011	2.3e-10	2.19e-09	iEC_N1_H2O2 vs iEC_WT_H2O2	8.66025	SLC17A9
ENSG00000101236	636.998	0.773243	0.172467	4.48343	7.35e-06	4.01e-05	iEC_N1_H2O2 vs iEC_WT_H2O2	4.39666	RNF24
ENSG00000101255	1075.42	0.756426	0.0940547	8.0424	8.81e-16	1.34e-14	iEC_N1_H2O2 vs iEC_WT_H2O2	13.8713	TRIB3
ENSG00000101306	170.798	1.77902	0.21754	8.17792	2.89e-16	4.55e-15	iEC_N1_H2O2 vs iEC_WT_H2O2	14.3416	MYLK2
ENSG00000101333	33.0182	-1.18718	0.499656	-2.37599	0.0175018	0.0442463	iEC_N1_H2O2 vs iEC_WT_H2O2	1.35412	PLCB4
ENSG00000101412	248.273	-1.87995	0.16079	-11.692	1.4e-31	4.79e-30	iEC_N1_H2O2 vs iEC_WT_H2O2	29.3195	E2F1
ENSG00000101439	4655.64	0.770428	0.115153	6.69045	2.22e-11	2.34e-10	iEC_N1_H2O2 vs iEC_WT_H2O2	9.63096	CST3
ENSG00000101447	534.91	-2.65668	0.12355	-21.5029	1.46e-102	2.96e-100	iEC_N1_H2O2 vs iEC_WT_H2O2	99.5288	FAM83D
ENSG00000101577	526.487	1.03744	0.105829	9.80298	1.09e-22	2.56e-21	iEC_N1_H2O2 vs iEC_WT_H2O2	20.5924	LPIN2
ENSG00000101665	1139.95	2.41062	0.166264	14.4988	1.23e-47	7.49e-46	iEC_N1_H2O2 vs iEC_WT_H2O2	45.1254	SMAD7
ENSG00000101695	83.0994	-1.00956	0.262458	-3.84656	0.00012	0.000524	iEC_N1_H2O2 vs iEC_WT_H2O2	3.28045	RNF125
ENSG00000101745	523.034	0.933566	0.200541	4.65523	3.24e-06	1.86e-05	iEC_N1_H2O2 vs iEC_WT_H2O2	4.72945	ANKRD12
ENSG00000101825	721.727	1.24602	0.224792	5.54296	2.97e-08	2.24e-07	iEC_N1_H2O2 vs iEC_WT_H2O2	6.64887	MXRA5
ENSG00000101849	719.591	-1.43686	0.192622	-7.45948	8.69e-14	1.14e-12	iEC_N1_H2O2 vs iEC_WT_H2O2	11.9446	TBL1X
ENSG00000101868	485.563	-1.76053	0.132006	-13.3368	1.41e-40	6.47e-39	iEC_N1_H2O2 vs iEC_WT_H2O2	38.1888	POLA1
ENSG00000101911	256.055	-0.942171	0.201895	-4.66663	3.06e-06	1.77e-05	iEC_N1_H2O2 vs iEC_WT_H2O2	4.75258	PRPS2
ENSG00000101938	4.55871	6.90666	1.54213	4.47865	7.51e-06	4.1e-05	iEC_N1_H2O2 vs iEC_WT_H2O2	4.38769	CHRDL1
ENSG00000101945	246.167	-1.22528	0.147158	-8.32627	8.34e-17	1.37e-15	iEC_N1_H2O2 vs iEC_WT_H2O2	14.8644	SUV39H1
ENSG00000102010	508.282	-1.93848	0.114755	-16.8923	5.13e-64	4.65e-62	iEC_N1_H2O2 vs iEC_WT_H2O2	61.3325	BMX
ENSG00000102032	321.63	1.94359	0.153436	12.6671	9e-37	3.63e-35	iEC_N1_H2O2 vs iEC_WT_H2O2	34.4401	RENBP
ENSG00000102172	2145.27	-0.939163	0.0981834	-9.56539	1.12e-21	2.45e-20	iEC_N1_H2O2 vs iEC_WT_H2O2	19.6116	SMS
ENSG00000102265	2334.48	0.956742	0.114172	8.3798	5.3e-17	8.81e-16	iEC_N1_H2O2 vs iEC_WT_H2O2	15.055	TIMP1
ENSG00000102271	2569.39	-1.47651	0.125858	-11.7316	8.78e-32	3.02e-30	iEC_N1_H2O2 vs iEC_WT_H2O2	29.5197	KLHL4
ENSG00000102287	185.801	1.57755	0.228236	6.91192	4.78e-12	5.34e-11	iEC_N1_H2O2 vs iEC_WT_H2O2	10.2722	GABRE
ENSG00000102290	4.20748	-5.45742	1.40522	-3.88366	0.000103	0.000456	iEC_N1_H2O2 vs iEC_WT_H2O2	3.34145	PCDH11X
ENSG00000102349	22.7597	-1.85334	0.495507	-3.74029	0.000184	0.000776	iEC_N1_H2O2 vs iEC_WT_H2O2	3.11027	KLF8
ENSG00000102384	245.533	-2.09886	0.196027	-10.707	9.44e-27	2.68e-25	iEC_N1_H2O2 vs iEC_WT_H2O2	24.5724	CENPI
ENSG00000102554	114.718	0.93462	0.243691	3.83528	0.000125	0.000546	iEC_N1_H2O2 vs iEC_WT_H2O2	3.26251	KLF5
ENSG00000102575	8540.99	2.93786	0.0932055	31.5203	4.59e-218	5.63e-215	iEC_N1_H2O2 vs iEC_WT_H2O2	214.249	ACP5
ENSG00000102606	3346.3	0.780354	0.106132	7.35267	1.94e-13	2.45e-12	iEC_N1_H2O2 vs iEC_WT_H2O2	11.61	ARHGEF7
ENSG00000102760	580.933	1.52596	0.140757	10.841	2.2e-27	6.41e-26	iEC_N1_H2O2 vs iEC_WT_H2O2	25.1932	RGCC
ENSG00000102804	1729.07	0.93352	0.0818014	11.412	3.64e-30	1.17e-28	iEC_N1_H2O2 vs iEC_WT_H2O2	27.9335	TSC22D1
ENSG00000102890	35.0248	1.23192	0.365981	3.36607	0.000762	0.00281544	iEC_N1_H2O2 vs iEC_WT_H2O2	2.55045	ELMO3
ENSG00000102996	3664.95	0.828934	0.0574836	14.4204	3.85e-47	2.32e-45	iEC_N1_H2O2 vs iEC_WT_H2O2	44.6341	MMP15
ENSG00000103043	1519.55	1.00067	0.088096	11.3589	6.7e-30	2.13e-28	iEC_N1_H2O2 vs iEC_WT_H2O2	27.6724	VAC14
ENSG00000103056	12.6874	2.087	0.804356	2.59462	0.00946952	0.0261415	iEC_N1_H2O2 vs iEC_WT_H2O2	1.58267	SMPD3
ENSG00000103150	122.7	0.977322	0.233463	4.18619	2.84e-05	0.00014	iEC_N1_H2O2 vs iEC_WT_H2O2	3.85469	MLYCD
ENSG00000103241	223.13	2.01571	0.163208	12.3506	4.84e-35	1.85e-33	iEC_N1_H2O2 vs iEC_WT_H2O2	32.7323	FOXF1
ENSG00000103249	2458.29	0.993426	0.105557	9.41128	4.9e-21	1.04e-19	iEC_N1_H2O2 vs iEC_WT_H2O2	18.9814	CLCN7
ENSG00000103257	749.882	2.2198	0.127875	17.3592	1.68e-67	1.65e-65	iEC_N1_H2O2 vs iEC_WT_H2O2	64.7832	SLC7A5
ENSG00000103269	31.2115	-1.04262	0.349882	-2.97992	0.00288327	0.00923132	iEC_N1_H2O2 vs iEC_WT_H2O2	2.03474	RHBDL1
ENSG00000103485	226.133	2.40065	0.180027	13.335	1.45e-40	6.61e-39	iEC_N1_H2O2 vs iEC_WT_H2O2	38.1797	QPRT
ENSG00000103494	219.297	-0.750282	0.160674	-4.66959	3.02e-06	1.75e-05	iEC_N1_H2O2 vs iEC_WT_H2O2	4.75788	RPGRIP1L
ENSG00000103528	115.281	-1.18965	0.237301	-5.01327	5.35e-07	3.43e-06	iEC_N1_H2O2 vs iEC_WT_H2O2	5.46496	SYT17
ENSG00000103540	306.498	-1.10542	0.146879	-7.52604	5.23e-14	6.98e-13	iEC_N1_H2O2 vs iEC_WT_H2O2	12.1559	CCP110
ENSG00000103811	40.3516	2.79274	0.312959	8.92366	4.51e-19	8.61e-18	iEC_N1_H2O2 vs iEC_WT_H2O2	17.0651	CTSH
ENSG00000103942	71.3993	2.28399	0.320159	7.13392	9.76e-13	1.17e-11	iEC_N1_H2O2 vs iEC_WT_H2O2	10.9329	HOMER2
ENSG00000104059	490.926	-2.81974	0.150043	-18.7929	8.63e-79	1.09e-76	iEC_N1_H2O2 vs iEC_WT_H2O2	75.9611	ENTREP2
ENSG00000104081	533.98	2.19084	0.183612	11.9319	8.07e-33	2.87e-31	iEC_N1_H2O2 vs iEC_WT_H2O2	30.5421	BMF
ENSG00000104147	80.8564	-3.56439	0.44708	-7.9726	1.55e-15	2.32e-14	iEC_N1_H2O2 vs iEC_WT_H2O2	13.6343	OIP5
ENSG00000104267	100.084	2.1555	0.214378	10.0547	8.76e-24	2.16e-22	iEC_N1_H2O2 vs iEC_WT_H2O2	21.6656	CA2
ENSG00000104312	684.738	-0.761039	0.112068	-6.79085	1.11e-11	1.21e-10	iEC_N1_H2O2 vs iEC_WT_H2O2	9.91802	RIPK2
ENSG00000104320	1084.8	-0.787735	0.0786082	-10.021	1.23e-23	3.03e-22	iEC_N1_H2O2 vs iEC_WT_H2O2	21.5189	NBN
ENSG00000104324	647.972	0.755884	0.118748	6.36545	1.95e-10	1.87e-09	iEC_N1_H2O2 vs iEC_WT_H2O2	8.7287	CPQ
ENSG00000104341	2913.5	-1.31499	0.0597119	-22.0222	1.76e-107	3.75e-105	iEC_N1_H2O2 vs iEC_WT_H2O2	104.425	LAPTM4B
ENSG00000104369	186.022	-1.26426	0.25472	-4.96334	6.93e-07	4.35e-06	iEC_N1_H2O2 vs iEC_WT_H2O2	5.36102	JPH1
ENSG00000104415	53.9569	-2.34526	0.430398	-5.44904	5.06e-08	3.74e-07	iEC_N1_H2O2 vs iEC_WT_H2O2	6.42705	CCN4
ENSG00000104419	388.559	1.039	0.123701	8.39929	4.49e-17	7.5e-16	iEC_N1_H2O2 vs iEC_WT_H2O2	15.1247	NDRG1
ENSG00000104447	40.6989	1.2894	0.474395	2.718	0.0065678	0.0191401	iEC_N1_H2O2 vs iEC_WT_H2O2	1.71806	TRPS1
ENSG00000104450	111.373	1.07028	0.235229	4.54994	5.37e-06	2.99e-05	iEC_N1_H2O2 vs iEC_WT_H2O2	4.52386	SPAG1
ENSG00000104490	107.124	1.27482	0.262094	4.86397	1.15e-06	7.05e-06	iEC_N1_H2O2 vs iEC_WT_H2O2	5.15193	NCALD
ENSG00000104518	1663.92	1.502	0.118538	12.6711	8.55e-37	3.47e-35	iEC_N1_H2O2 vs iEC_WT_H2O2	34.4602	GSDMD
ENSG00000104549	3367.7	1.11113	0.0626848	17.7257	2.66e-70	2.72e-68	iEC_N1_H2O2 vs iEC_WT_H2O2	67.5657	SQLE
ENSG00000104611	10.0986	4.36113	0.951695	4.58248	4.59e-06	2.59e-05	iEC_N1_H2O2 vs iEC_WT_H2O2	4.58636	SH2D4A
ENSG00000104626	226.92	-0.848023	0.163592	-5.18376	2.17e-07	1.48e-06	iEC_N1_H2O2 vs iEC_WT_H2O2	5.83038	ERI1
ENSG00000104722	46.6298	-1.5652	0.453889	-3.44842	0.000564	0.00215024	iEC_N1_H2O2 vs iEC_WT_H2O2	2.66751	NEFM
ENSG00000104738	1161.62	-1.14968	0.234614	-4.90032	9.57e-07	5.92e-06	iEC_N1_H2O2 vs iEC_WT_H2O2	5.22799	MCM4
ENSG00000104763	2354.84	1.44615	0.0764817	18.9085	9.71e-80	1.26e-77	iEC_N1_H2O2 vs iEC_WT_H2O2	76.8992	ASAH1
ENSG00000104856	544.283	1.14669	0.123233	9.30507	1.34e-20	2.76e-19	iEC_N1_H2O2 vs iEC_WT_H2O2	18.5592	RELB
ENSG00000104863	20.7822	1.50899	0.50943	2.96211	0.0030554	0.00970848	iEC_N1_H2O2 vs iEC_WT_H2O2	2.01285	LIN7B
ENSG00000104870	5157.87	1.07525	0.0861919	12.4751	1.02e-35	4.01e-34	iEC_N1_H2O2 vs iEC_WT_H2O2	33.3973	FCGRT
ENSG00000104889	382.657	-1.09354	0.156301	-6.99639	2.63e-12	3.02e-11	iEC_N1_H2O2 vs iEC_WT_H2O2	10.5204	RNASEH2A
ENSG00000104894	25.6189	1.49441	0.559619	2.67041	0.00757582	0.0216782	iEC_N1_H2O2 vs iEC_WT_H2O2	1.66398	CD37
ENSG00000104899	100.712	-2.12779	0.244163	-8.71465	2.92e-18	5.25e-17	iEC_N1_H2O2 vs iEC_WT_H2O2	16.2797	AMH
ENSG00000104938	37.6122	1.21097	0.368562	3.28566	0.00101743	0.00364313	iEC_N1_H2O2 vs iEC_WT_H2O2	2.43853	CLEC4M
ENSG00000104946	719.425	0.794581	0.120991	6.5673	5.12e-11	5.24e-10	iEC_N1_H2O2 vs iEC_WT_H2O2	9.28052	TBC1D17
ENSG00000104951	78.7732	1.54033	0.219082	7.03082	2.05e-12	2.39e-11	iEC_N1_H2O2 vs iEC_WT_H2O2	10.6213	IL4I1
ENSG00000104998	153.909	1.85723	0.188986	9.82738	8.58e-23	2.03e-21	iEC_N1_H2O2 vs iEC_WT_H2O2	20.693	IL27RA
ENSG00000105011	289.014	-3.56638	0.201845	-17.6689	7.28e-70	7.41e-68	iEC_N1_H2O2 vs iEC_WT_H2O2	67.1304	ASF1B
ENSG00000105088	42.9769	1.1264	0.287858	3.91305	9.11e-05	0.000408	iEC_N1_H2O2 vs iEC_WT_H2O2	3.3893	OLFM2
ENSG00000105173	85.1904	-0.902799	0.257	-3.51284	0.000443	0.00172872	iEC_N1_H2O2 vs iEC_WT_H2O2	2.76227	CCNE1
ENSG00000105202	1211.24	-0.852378	0.139359	-6.11641	9.57e-10	8.55e-09	iEC_N1_H2O2 vs iEC_WT_H2O2	8.06811	FBL
ENSG00000105246	124.744	1.74809	0.230234	7.59268	3.13e-14	4.24e-13	iEC_N1_H2O2 vs iEC_WT_H2O2	12.3725	EBI3
ENSG00000105255	72.4247	-2.53273	0.317716	-7.97169	1.57e-15	2.34e-14	iEC_N1_H2O2 vs iEC_WT_H2O2	13.6315	FSD1
ENSG00000105321	292.754	1.15139	0.14368	8.01358	1.11e-15	1.69e-14	iEC_N1_H2O2 vs iEC_WT_H2O2	13.7732	CCDC9
ENSG00000105327	397.733	1.62885	0.128756	12.6506	1.11e-36	4.44e-35	iEC_N1_H2O2 vs iEC_WT_H2O2	34.3523	BBC3
ENSG00000105339	1058.09	0.77889	0.114427	6.80687	9.97e-12	1.09e-10	iEC_N1_H2O2 vs iEC_WT_H2O2	9.96393	DENND3
ENSG00000105371	4.96166	3.1241	1.16198	2.6886	0.00717516	0.020665	iEC_N1_H2O2 vs iEC_WT_H2O2	1.68476	ICAM4
ENSG00000105419	5.94256	4.1538	1.23089	3.37464	0.000739	0.00273615	iEC_N1_H2O2 vs iEC_WT_H2O2	2.56286	MEIS3
ENSG00000105464	479.209	-2.81794	0.143348	-19.658	4.94e-86	7.44e-84	iEC_N1_H2O2 vs iEC_WT_H2O2	83.1285	GRIN2D
ENSG00000105612	199.365	2.08444	0.162508	12.8267	1.16e-37	4.87e-36	iEC_N1_H2O2 vs iEC_WT_H2O2	35.3123	DNASE2
ENSG00000105639	382.351	1.66868	0.152626	10.9331	8e-28	2.38e-26	iEC_N1_H2O2 vs iEC_WT_H2O2	25.6234	JAK3
ENSG00000105643	255.436	1.61119	0.155592	10.3552	3.96e-25	1.04e-23	iEC_N1_H2O2 vs iEC_WT_H2O2	22.9825	ARRDC2
ENSG00000105707	9.22127	3.50519	0.86283	4.06243	4.86e-05	0.000229	iEC_N1_H2O2 vs iEC_WT_H2O2	3.63981	HPN
ENSG00000105767	458.412	0.783156	0.129104	6.06608	1.31e-09	1.15e-08	iEC_N1_H2O2 vs iEC_WT_H2O2	7.9388	CADM4
ENSG00000105792	16.0659	-2.03352	0.669068	-3.03934	0.002371	0.00776555	iEC_N1_H2O2 vs iEC_WT_H2O2	2.10983	CFAP69
ENSG00000105851	87.6808	1.27862	0.306194	4.17585	2.97e-05	0.000146	iEC_N1_H2O2 vs iEC_WT_H2O2	3.8364	PIK3CG
ENSG00000105855	121.192	-1.68625	0.370899	-4.54637	5.46e-06	3.04e-05	iEC_N1_H2O2 vs iEC_WT_H2O2	4.51725	ITGB8
ENSG00000105889	120.697	-2.74041	0.250846	-10.9247	8.79e-28	2.6e-26	iEC_N1_H2O2 vs iEC_WT_H2O2	25.5844	STEAP1B
ENSG00000105926	205.68	-1.37266	0.244316	-5.6184	1.93e-08	1.49e-07	iEC_N1_H2O2 vs iEC_WT_H2O2	6.82664	PALS2
ENSG00000105967	363.036	0.958156	0.143328	6.68504	2.31e-11	2.42e-10	iEC_N1_H2O2 vs iEC_WT_H2O2	9.61575	TFEC
ENSG00000105983	799.662	0.786076	0.178599	4.40134	1.08e-05	5.72e-05	iEC_N1_H2O2 vs iEC_WT_H2O2	4.24289	LMBR1
ENSG00000106003	895.534	1.20074	0.097092	12.367	3.94e-35	1.52e-33	iEC_N1_H2O2 vs iEC_WT_H2O2	32.819	LFNG
ENSG00000106066	165.071	1.64859	0.190862	8.6376	5.74e-18	1.01e-16	iEC_N1_H2O2 vs iEC_WT_H2O2	15.9968	CPVL
ENSG00000106089	178.709	0.993911	0.19086	5.20754	1.91e-07	1.31e-06	iEC_N1_H2O2 vs iEC_WT_H2O2	5.88294	STX1A
ENSG00000106123	3.47592	5.47927	1.47049	3.72615	0.000194	0.000816	iEC_N1_H2O2 vs iEC_WT_H2O2	3.0884	EPHB6
ENSG00000106153	878.079	-12.8427	1.17977	-10.8857	1.35e-27	3.96e-26	iEC_N1_H2O2 vs iEC_WT_H2O2	25.4026	CHCHD2
ENSG00000106258	37.8557	-0.907571	0.372505	-2.4364	0.0148343	0.038334	iEC_N1_H2O2 vs iEC_WT_H2O2	1.41642	CYP3A5
ENSG00000106266	1097.38	1.02929	0.152112	6.7667	1.32e-11	1.42e-10	iEC_N1_H2O2 vs iEC_WT_H2O2	9.84836	SNX8
ENSG00000106268	115.681	-1.08667	0.23498	-4.62453	3.75e-06	2.15e-05	iEC_N1_H2O2 vs iEC_WT_H2O2	4.66853	NUDT1
ENSG00000106336	4.25029	2.95459	1.19383	2.47488	0.0133282	0.0350893	iEC_N1_H2O2 vs iEC_WT_H2O2	1.45482	FBXO24
ENSG00000106351	927.406	1.28675	0.0886961	14.5074	1.09e-47	6.66e-46	iEC_N1_H2O2 vs iEC_WT_H2O2	45.1767	AGFG2
ENSG00000106355	300.233	-0.818662	0.19889	-4.11616	3.85e-05	0.000186	iEC_N1_H2O2 vs iEC_WT_H2O2	3.7304	LSM5
ENSG00000106366	89806.5	-1.13589	0.0498457	-22.7881	6.01e-115	1.52e-112	iEC_N1_H2O2 vs iEC_WT_H2O2	111.817	SERPINE1
ENSG00000106462	364.832	-1.10281	0.108611	-10.1538	3.19e-24	8.08e-23	iEC_N1_H2O2 vs iEC_WT_H2O2	22.0927	EZH2
ENSG00000106511	94.2334	-0.833204	0.26164	-3.18454	0.00144982	0.00499323	iEC_N1_H2O2 vs iEC_WT_H2O2	2.30162	MEOX2
ENSG00000106536	37.4806	-1.70868	0.348411	-4.90422	9.38e-07	5.8e-06	iEC_N1_H2O2 vs iEC_WT_H2O2	5.23644	POU6F2
ENSG00000106546	1656.33	1.09415	0.17535	6.2398	4.38e-10	4.06e-09	iEC_N1_H2O2 vs iEC_WT_H2O2	8.39137	AHR
ENSG00000106688	56.3038	-3.11888	0.391151	-7.9736	1.54e-15	2.31e-14	iEC_N1_H2O2 vs iEC_WT_H2O2	13.637	SLC1A1
ENSG00000106852	17.2017	1.6998	0.439732	3.86553	0.000111	0.000488	iEC_N1_H2O2 vs iEC_WT_H2O2	3.31164	LHX6
ENSG00000106993	111.646	0.769554	0.187712	4.09966	4.14e-05	0.000199	iEC_N1_H2O2 vs iEC_WT_H2O2	3.70214	CDC37L1
ENSG00000107099	87.0808	0.982958	0.422713	2.32536	0.0200529	0.0497353	iEC_N1_H2O2 vs iEC_WT_H2O2	1.30334	DOCK8
ENSG00000107443	732.034	-0.765257	0.117525	-6.51144	7.44e-11	7.5e-10	iEC_N1_H2O2 vs iEC_WT_H2O2	9.12521	CCNJ
ENSG00000107485	672.772	-0.942351	0.0973452	-9.6805	3.65e-22	8.22e-21	iEC_N1_H2O2 vs iEC_WT_H2O2	20.0851	GATA3
ENSG00000107537	215.355	0.794371	0.152252	5.21748	1.81e-07	1.25e-06	iEC_N1_H2O2 vs iEC_WT_H2O2	5.90474	PHYH
ENSG00000107566	1478.39	-1.15948	0.0966733	-11.9938	3.83e-33	1.38e-31	iEC_N1_H2O2 vs iEC_WT_H2O2	30.859	ERLIN1
ENSG00000107611	142.208	-1.19337	0.327338	-3.64569	0.000267	0.00108642	iEC_N1_H2O2 vs iEC_WT_H2O2	2.964	CUBN
ENSG00000107731	511.192	0.980236	0.112223	8.73474	2.44e-18	4.44e-17	iEC_N1_H2O2 vs iEC_WT_H2O2	16.3529	UNC5B
ENSG00000107736	7.90353	2.69783	0.896891	3.00798	0.00262989	0.00850707	iEC_N1_H2O2 vs iEC_WT_H2O2	2.07022	CDH23
ENSG00000107738	390.66	2.15586	0.219549	9.8195	9.28e-23	2.18e-21	iEC_N1_H2O2 vs iEC_WT_H2O2	20.661	VSIR
ENSG00000107779	45.6627	1.11645	0.294527	3.79067	0.00015	0.000645	iEC_N1_H2O2 vs iEC_WT_H2O2	3.19068	BMPR1A
ENSG00000107796	1009.73	0.950904	0.0888011	10.7082	9.31e-27	2.65e-25	iEC_N1_H2O2 vs iEC_WT_H2O2	24.5774	ACTA2
ENSG00000107798	3054.88	1.19272	0.0534422	22.3179	2.48e-110	5.73e-108	iEC_N1_H2O2 vs iEC_WT_H2O2	107.242	LIPA
ENSG00000107821	59.3696	-2.49602	0.346885	-7.19554	6.22e-13	7.53e-12	iEC_N1_H2O2 vs iEC_WT_H2O2	11.123	KAZALD1
ENSG00000107833	310.306	-1.34399	0.157748	-8.51988	1.6e-17	2.73e-16	iEC_N1_H2O2 vs iEC_WT_H2O2	15.5646	NPM3
ENSG00000107949	586.198	-0.828156	0.130522	-6.34496	2.22e-10	2.12e-09	iEC_N1_H2O2 vs iEC_WT_H2O2	8.67316	BCCIP
ENSG00000107968	144.406	2.16047	0.249072	8.67407	4.17e-18	7.41e-17	iEC_N1_H2O2 vs iEC_WT_H2O2	16.1304	MAP3K8
ENSG00000107984	622.936	-1.82693	0.130122	-14.0402	8.85e-45	4.84e-43	iEC_N1_H2O2 vs iEC_WT_H2O2	42.3151	DKK1
ENSG00000108370	46.0907	1.00619	0.356403	2.82317	0.00475508	0.0143714	iEC_N1_H2O2 vs iEC_WT_H2O2	1.8425	RGS9
ENSG00000108423	79.4815	-0.755058	0.309806	-2.4372	0.0148016	0.0382741	iEC_N1_H2O2 vs iEC_WT_H2O2	1.4171	TUBD1
ENSG00000108439	402.089	0.811749	0.181905	4.46248	8.1e-06	4.4e-05	iEC_N1_H2O2 vs iEC_WT_H2O2	4.35647	PNPO
ENSG00000108551	470.472	2.53072	0.145946	17.3401	2.34e-67	2.27e-65	iEC_N1_H2O2 vs iEC_WT_H2O2	64.6445	RASD1
ENSG00000108576	60.2164	2.36504	0.321993	7.34502	2.06e-13	2.6e-12	iEC_N1_H2O2 vs iEC_WT_H2O2	11.5855	SLC6A4
ENSG00000108669	834.781	0.798283	0.0811884	9.83248	8.16e-23	1.93e-21	iEC_N1_H2O2 vs iEC_WT_H2O2	20.7144	CYTH1
ENSG00000108679	71.6666	3.1857	0.326505	9.75698	1.72e-22	3.94e-21	iEC_N1_H2O2 vs iEC_WT_H2O2	20.4045	LGALS3BP
ENSG00000108691	3065.25	1.39605	0.11646	11.9875	4.13e-33	1.49e-31	iEC_N1_H2O2 vs iEC_WT_H2O2	30.8268	CCL2
ENSG00000108700	122.422	2.09019	0.233672	8.94497	3.72e-19	7.13e-18	iEC_N1_H2O2 vs iEC_WT_H2O2	17.1467	CCL8
ENSG00000108784	1609.14	1.06816	0.0539247	19.8083	2.52e-87	3.84e-85	iEC_N1_H2O2 vs iEC_WT_H2O2	84.4159	NAGLU
ENSG00000108821	3287.16	4.80154	0.17905	26.8168	2.06e-158	1.03e-155	iEC_N1_H2O2 vs iEC_WT_H2O2	154.989	COL1A1
ENSG00000108932	48.2159	2.76344	0.360598	7.66351	1.81e-14	2.49e-13	iEC_N1_H2O2 vs iEC_WT_H2O2	12.6033	SLC16A6
ENSG00000109072	157.521	-1.58493	0.245729	-6.4499	1.12e-10	1.1e-09	iEC_N1_H2O2 vs iEC_WT_H2O2	8.95755	VTN
ENSG00000109670	393.616	0.869787	0.240744	3.61292	0.000303	0.00121918	iEC_N1_H2O2 vs iEC_WT_H2O2	2.91393	FBXW7
ENSG00000109674	56.7936	-3.53601	0.468818	-7.54241	4.61e-14	6.18e-13	iEC_N1_H2O2 vs iEC_WT_H2O2	12.2093	NEIL3
ENSG00000109685	2314.13	-0.862211	0.092562	-9.31496	1.22e-20	2.53e-19	iEC_N1_H2O2 vs iEC_WT_H2O2	18.5974	NSD2
ENSG00000109738	53.9322	-2.3784	0.4192	-5.67366	1.4e-08	1.1e-07	iEC_N1_H2O2 vs iEC_WT_H2O2	6.96004	GLRB
ENSG00000109771	12.3691	-1.80954	0.724652	-2.49712	0.0125208	0.033304	iEC_N1_H2O2 vs iEC_WT_H2O2	1.4775	LRP2BP
ENSG00000109805	633.828	-2.82833	0.160511	-17.6208	1.71e-69	1.72e-67	iEC_N1_H2O2 vs iEC_WT_H2O2	66.7633	NCAPG
ENSG00000109846	11.7882	3.35352	0.849177	3.94914	7.84e-05	0.000356	iEC_N1_H2O2 vs iEC_WT_H2O2	3.44861	CRYAB
ENSG00000109854	816.965	0.840547	0.0889737	9.44713	3.48e-21	7.45e-20	iEC_N1_H2O2 vs iEC_WT_H2O2	19.1276	HTATIP2
ENSG00000109861	5132.15	-1.4853	0.0773589	-19.2002	3.69e-82	5.21e-80	iEC_N1_H2O2 vs iEC_WT_H2O2	79.283	CTSC
ENSG00000109881	156.921	-0.852026	0.170794	-4.98861	6.08e-07	3.87e-06	iEC_N1_H2O2 vs iEC_WT_H2O2	5.41254	CCDC34
ENSG00000109906	136.238	0.849494	0.290423	2.92502	0.00344431	0.0108045	iEC_N1_H2O2 vs iEC_WT_H2O2	1.9664	ZBTB16
ENSG00000109956	6.01488	-4.15375	1.22278	-3.39698	0.000681	0.0025423	iEC_N1_H2O2 vs iEC_WT_H2O2	2.59477	B3GAT1
ENSG00000110318	132.563	-3.61451	0.298116	-12.1245	7.83e-34	2.9e-32	iEC_N1_H2O2 vs iEC_WT_H2O2	31.5383	CEP126
ENSG00000110328	476.913	1.23137	0.102296	12.0373	2.26e-33	8.23e-32	iEC_N1_H2O2 vs iEC_WT_H2O2	31.0847	GALNT18
ENSG00000110427	1396.31	-0.903839	0.182161	-4.96176	6.99e-07	4.39e-06	iEC_N1_H2O2 vs iEC_WT_H2O2	5.35782	KIAA1549L
ENSG00000110455	184.364	1.09868	0.238592	4.60486	4.13e-06	2.34e-05	iEC_N1_H2O2 vs iEC_WT_H2O2	4.63019	ACCS
ENSG00000110628	36.6453	2.09233	0.37603	5.56426	2.63e-08	2e-07	iEC_N1_H2O2 vs iEC_WT_H2O2	6.69874	SLC22A18
ENSG00000110660	839.047	-1.44867	0.101068	-14.3337	1.35e-46	7.91e-45	iEC_N1_H2O2 vs iEC_WT_H2O2	44.1016	SLC35F2
ENSG00000110700	4033.83	-0.754379	0.112848	-6.6849	2.31e-11	2.42e-10	iEC_N1_H2O2 vs iEC_WT_H2O2	9.61563	RPS13
ENSG00000110848	369.653	-0.956166	0.145616	-6.56637	5.16e-11	5.27e-10	iEC_N1_H2O2 vs iEC_WT_H2O2	9.27809	CD69
ENSG00000110881	20.4817	-1.4048	0.47141	-2.97999	0.00288254	0.00923083	iEC_N1_H2O2 vs iEC_WT_H2O2	2.03476	ASIC1
ENSG00000111052	199.015	-1.76855	0.319334	-5.53825	3.06e-08	2.3e-07	iEC_N1_H2O2 vs iEC_WT_H2O2	6.6382	LIN7A
ENSG00000111058	29.6845	-1.29819	0.495717	-2.61882	0.00882356	0.02466	iEC_N1_H2O2 vs iEC_WT_H2O2	1.60801	ACSS3
ENSG00000111186	26.6757	3.60815	0.483092	7.46886	8.09e-14	1.06e-12	iEC_N1_H2O2 vs iEC_WT_H2O2	11.9734	WNT5B
ENSG00000111199	144.251	1.43255	0.171312	8.36222	6.16e-17	1.02e-15	iEC_N1_H2O2 vs iEC_WT_H2O2	14.992	TRPV4
ENSG00000111206	1210.81	-2.67508	0.0898527	-29.7719	9.03e-195	6.56e-192	iEC_N1_H2O2 vs iEC_WT_H2O2	191.183	FOXM1
ENSG00000111231	262.144	-0.76789	0.15628	-4.91357	8.94e-07	5.55e-06	iEC_N1_H2O2 vs iEC_WT_H2O2	5.2558	GPN3
ENSG00000111247	166.013	-2.83153	0.253455	-11.1717	5.61e-29	1.72e-27	iEC_N1_H2O2 vs iEC_WT_H2O2	26.764	RAD51AP1
ENSG00000111266	411.314	0.823469	0.146253	5.63046	1.8e-08	1.39e-07	iEC_N1_H2O2 vs iEC_WT_H2O2	6.85593	DUSP16
ENSG00000111321	1720.17	0.890651	0.0757881	11.7518	6.91e-32	2.39e-30	iEC_N1_H2O2 vs iEC_WT_H2O2	29.6219	LTBR
ENSG00000111331	661.856	1.50335	0.106102	14.1689	1.43e-45	8.03e-44	iEC_N1_H2O2 vs iEC_WT_H2O2	43.0954	OAS3
ENSG00000111335	206.292	1.82766	0.25746	7.09881	1.26e-12	1.49e-11	iEC_N1_H2O2 vs iEC_WT_H2O2	10.8282	OAS2
ENSG00000111341	25.5003	-3.95349	0.854923	-4.62438	3.76e-06	2.15e-05	iEC_N1_H2O2 vs iEC_WT_H2O2	4.66837	MGP
ENSG00000111348	7291.46	-0.963939	0.0525908	-18.329	4.85e-75	5.78e-73	iEC_N1_H2O2 vs iEC_WT_H2O2	72.2377	ARHGDIB
ENSG00000111445	206.743	-1.22983	0.166857	-7.37057	1.7e-13	2.16e-12	iEC_N1_H2O2 vs iEC_WT_H2O2	11.6655	RFC5
ENSG00000111581	777.829	-0.761936	0.129937	-5.86388	4.52e-09	3.75e-08	iEC_N1_H2O2 vs iEC_WT_H2O2	7.42606	NUP107
ENSG00000111602	665.048	-0.758345	0.0888289	-8.53715	1.38e-17	2.37e-16	iEC_N1_H2O2 vs iEC_WT_H2O2	15.6262	TIMELESS
ENSG00000111665	194.769	-2.59342	0.199037	-13.0298	8.28e-39	3.62e-37	iEC_N1_H2O2 vs iEC_WT_H2O2	36.441	CDCA3
ENSG00000111674	169.475	0.773072	0.224397	3.44512	0.000571	0.00217356	iEC_N1_H2O2 vs iEC_WT_H2O2	2.66283	ENO2
ENSG00000111684	490.822	0.992776	0.0861557	11.523	1.01e-30	3.31e-29	iEC_N1_H2O2 vs iEC_WT_H2O2	28.48	LPCAT3
ENSG00000111801	118.035	1.24051	0.222048	5.58667	2.31e-08	1.77e-07	iEC_N1_H2O2 vs iEC_WT_H2O2	6.75195	BTN3A3
ENSG00000111817	593.78	-0.851001	0.137497	-6.18923	6.05e-10	5.53e-09	iEC_N1_H2O2 vs iEC_WT_H2O2	8.25727	DSE
ENSG00000111859	1303.58	3.05566	0.115012	26.5681	1.59e-155	7.24e-153	iEC_N1_H2O2 vs iEC_WT_H2O2	152.14	NEDD9
ENSG00000111885	237.446	2.13365	0.149207	14.2999	2.19e-46	1.27e-44	iEC_N1_H2O2 vs iEC_WT_H2O2	43.8968	MAN1A1
ENSG00000111912	920.539	0.784328	0.146537	5.35243	8.68e-08	6.21e-07	iEC_N1_H2O2 vs iEC_WT_H2O2	6.20677	NCOA7
ENSG00000111913	19.386	-1.38393	0.576367	-2.40113	0.0163446	0.0416969	iEC_N1_H2O2 vs iEC_WT_H2O2	1.3799	RIPOR2
ENSG00000112029	163.137	-1.92899	0.186899	-10.321	5.66e-25	1.47e-23	iEC_N1_H2O2 vs iEC_WT_H2O2	22.832	FBXO5
ENSG00000112118	1159.75	-1.12111	0.0727483	-15.4108	1.39e-53	1.02e-51	iEC_N1_H2O2 vs iEC_WT_H2O2	50.9895	MCM3
ENSG00000112149	98.2513	0.824985	0.20305	4.06296	4.85e-05	0.000229	iEC_N1_H2O2 vs iEC_WT_H2O2	3.64053	CD83
ENSG00000112175	15.3732	3.31945	0.648541	5.11833	3.08e-07	2.04e-06	iEC_N1_H2O2 vs iEC_WT_H2O2	5.68944	BMP5
ENSG00000112276	164.597	-0.955415	0.166872	-5.72543	1.03e-08	8.19e-08	iEC_N1_H2O2 vs iEC_WT_H2O2	7.08675	BVES
ENSG00000112297	295.379	-0.928106	0.173921	-5.33638	9.48e-08	6.75e-07	iEC_N1_H2O2 vs iEC_WT_H2O2	6.171	CRYBG1
ENSG00000112306	7507.63	-0.766667	0.11033	-6.94884	3.68e-12	4.18e-11	iEC_N1_H2O2 vs iEC_WT_H2O2	10.3788	RPS12
ENSG00000112312	305.491	-1.16599	0.14208	-8.20662	2.27e-16	3.62e-15	iEC_N1_H2O2 vs iEC_WT_H2O2	14.4415	GMNN
ENSG00000112320	80.7354	-3.53171	0.469616	-7.52042	5.46e-14	7.25e-13	iEC_N1_H2O2 vs iEC_WT_H2O2	12.1394	SOBP
ENSG00000112378	773.144	-0.905891	0.107846	-8.39982	4.47e-17	7.48e-16	iEC_N1_H2O2 vs iEC_WT_H2O2	15.1263	PERP
ENSG00000112379	109.793	-2.02316	0.258611	-7.8232	5.15e-15	7.41e-14	iEC_N1_H2O2 vs iEC_WT_H2O2	13.1302	ARFGEF3
ENSG00000112406	962.86	0.793287	0.0694746	11.4184	3.38e-30	1.09e-28	iEC_N1_H2O2 vs iEC_WT_H2O2	27.9635	HECA
ENSG00000112541	130.519	-1.6304	0.276266	-5.90156	3.6e-09	3.02e-08	iEC_N1_H2O2 vs iEC_WT_H2O2	7.51975	PDE10A
ENSG00000112699	254.57	-1.19218	0.192742	-6.18536	6.2e-10	5.66e-09	iEC_N1_H2O2 vs iEC_WT_H2O2	8.24688	GMDS
ENSG00000112742	218.088	-4.05623	0.334869	-12.1129	9.03e-34	3.33e-32	iEC_N1_H2O2 vs iEC_WT_H2O2	31.4777	TTK
ENSG00000112769	8004.92	-1.03464	0.0685319	-15.0972	1.69e-51	1.16e-49	iEC_N1_H2O2 vs iEC_WT_H2O2	48.9346	LAMA4
ENSG00000112773	24.6159	3.00052	0.495593	6.05441	1.41e-09	1.23e-08	iEC_N1_H2O2 vs iEC_WT_H2O2	7.90848	TENT5A
ENSG00000112964	75.4452	1.3372	0.247571	5.40128	6.62e-08	4.82e-07	iEC_N1_H2O2 vs iEC_WT_H2O2	6.31669	GHR
ENSG00000112972	3259.12	0.920629	0.0789861	11.6556	2.15e-31	7.24e-30	iEC_N1_H2O2 vs iEC_WT_H2O2	29.1403	HMGCS1
ENSG00000112984	828.341	-3.973	0.145541	-27.2981	4.47e-164	2.64e-161	iEC_N1_H2O2 vs iEC_WT_H2O2	160.578	KIF20A
ENSG00000113083	598.65	1.3715	0.140104	9.78917	1.25e-22	2.9e-21	iEC_N1_H2O2 vs iEC_WT_H2O2	20.5375	LOX
ENSG00000113108	162.467	0.906504	0.229069	3.95734	7.58e-05	0.000345	iEC_N1_H2O2 vs iEC_WT_H2O2	3.46239	APBB3
ENSG00000113205	48.2405	-0.763917	0.315097	-2.42439	0.0153342	0.0394915	iEC_N1_H2O2 vs iEC_WT_H2O2	1.4035	PCDHB3
ENSG00000113209	1480.93	-1.23821	0.0637769	-19.4148	5.79e-84	8.33e-82	iEC_N1_H2O2 vs iEC_WT_H2O2	81.0794	PCDHB5
ENSG00000113212	24.104	1.17386	0.332763	3.52762	0.000419	0.00164369	iEC_N1_H2O2 vs iEC_WT_H2O2	2.78418	PCDHB7
ENSG00000113240	123.862	0.794678	0.192356	4.13128	3.61e-05	0.000175	iEC_N1_H2O2 vs iEC_WT_H2O2	3.75728	CLK4
ENSG00000113248	351.288	-1.36068	0.117639	-11.5666	6.09e-31	2.02e-29	iEC_N1_H2O2 vs iEC_WT_H2O2	28.6945	PCDHB15
ENSG00000113368	1379.67	-1.98687	0.118401	-16.7809	3.37e-63	3.02e-61	iEC_N1_H2O2 vs iEC_WT_H2O2	60.5197	LMNB1
ENSG00000113369	1898.59	1.7392	0.0696965	24.9539	1.94e-137	6.59e-135	iEC_N1_H2O2 vs iEC_WT_H2O2	134.181	ARRDC3
ENSG00000113389	182.906	-2.96355	0.369995	-8.00971	1.15e-15	1.74e-14	iEC_N1_H2O2 vs iEC_WT_H2O2	13.7602	NPR3
ENSG00000113504	880.372	1.19899	0.12124	9.88942	4.63e-23	1.11e-21	iEC_N1_H2O2 vs iEC_WT_H2O2	20.9562	SLC12A7
ENSG00000113555	1416.13	1.07352	0.100678	10.6629	1.52e-26	4.23e-25	iEC_N1_H2O2 vs iEC_WT_H2O2	24.3736	PCDH12
ENSG00000113578	11.3821	4.6374	1.09124	4.24965	2.14e-05	0.000108	iEC_N1_H2O2 vs iEC_WT_H2O2	3.96814	FGF1
ENSG00000113645	38.2021	-1.22623	0.514042	-2.38548	0.017057	0.0432932	iEC_N1_H2O2 vs iEC_WT_H2O2	1.36358	WWC1
ENSG00000113716	1323.44	0.7628	0.0806422	9.45907	3.11e-21	6.67e-20	iEC_N1_H2O2 vs iEC_WT_H2O2	19.1759	HMGXB3
ENSG00000113721	46.2991	2.6111	0.513468	5.08523	3.67e-07	2.41e-06	iEC_N1_H2O2 vs iEC_WT_H2O2	5.61849	PDGFRB
ENSG00000113739	347.177	1.13278	0.245456	4.61498	3.93e-06	2.24e-05	iEC_N1_H2O2 vs iEC_WT_H2O2	4.65009	STC2
ENSG00000113742	345.378	1.22213	0.225	5.4317	5.58e-08	4.1e-07	iEC_N1_H2O2 vs iEC_WT_H2O2	6.38717	CPEB4
ENSG00000113810	1555.83	-1.35091	0.152684	-8.84776	8.93e-19	1.66e-17	iEC_N1_H2O2 vs iEC_WT_H2O2	16.7789	SMC4
ENSG00000114115	63.7886	2.10945	0.249414	8.45761	2.73e-17	4.62e-16	iEC_N1_H2O2 vs iEC_WT_H2O2	15.3352	RBP1
ENSG00000114166	338.631	0.868249	0.156071	5.56318	2.65e-08	2.01e-07	iEC_N1_H2O2 vs iEC_WT_H2O2	6.69665	KAT2B
ENSG00000114251	171.797	2.26973	0.277305	8.18497	2.72e-16	4.32e-15	iEC_N1_H2O2 vs iEC_WT_H2O2	14.365	WNT5A
ENSG00000114315	3427.09	-0.816222	0.142195	-5.74014	9.46e-09	7.53e-08	iEC_N1_H2O2 vs iEC_WT_H2O2	7.12294	HES1
ENSG00000114346	579.09	-1.1584	0.140327	-8.25501	1.52e-16	2.43e-15	iEC_N1_H2O2 vs iEC_WT_H2O2	14.6147	ECT2
ENSG00000114378	25.2891	1.75643	0.54756	3.20774	0.0013378	0.00465563	iEC_N1_H2O2 vs iEC_WT_H2O2	2.33202	HYAL1
ENSG00000114446	341.823	-0.757242	0.130817	-5.78854	7.1e-09	5.76e-08	iEC_N1_H2O2 vs iEC_WT_H2O2	7.23994	IFT57
ENSG00000114654	136.222	1.52471	0.145182	10.502	8.45e-26	2.28e-24	iEC_N1_H2O2 vs iEC_WT_H2O2	23.6412	EFCC1
ENSG00000114656	27.1965	0.92068	0.395126	2.33009	0.0198012	0.0492485	iEC_N1_H2O2 vs iEC_WT_H2O2	1.30761	CFAP92
ENSG00000114686	816.154	-0.915528	0.0852659	-10.7373	6.8e-27	1.95e-25	iEC_N1_H2O2 vs iEC_WT_H2O2	24.7102	MRPL3
ENSG00000114796	793.899	1.57907	0.226511	6.97125	3.14e-12	3.58e-11	iEC_N1_H2O2 vs iEC_WT_H2O2	10.446	KLHL24
ENSG00000114812	126.907	-0.785248	0.172273	-4.55817	5.16e-06	2.89e-05	iEC_N1_H2O2 vs iEC_WT_H2O2	4.53948	VIPR1
ENSG00000114861	788.711	-1.42177	0.176242	-8.06718	7.19e-16	1.1e-14	iEC_N1_H2O2 vs iEC_WT_H2O2	13.9567	FOXP1
ENSG00000114942	4101.58	-0.76801	0.0913091	-8.41109	4.06e-17	6.82e-16	iEC_N1_H2O2 vs iEC_WT_H2O2	15.1661	EEF1B2
ENSG00000115008	320.307	1.80341	0.128671	14.0156	1.25e-44	6.77e-43	iEC_N1_H2O2 vs iEC_WT_H2O2	42.1692	IL1A
ENSG00000115009	11.2668	4.44492	0.838324	5.30215	1.14e-07	8.06e-07	iEC_N1_H2O2 vs iEC_WT_H2O2	6.09374	CCL20
ENSG00000115163	116.377	-4.269	0.396451	-10.768	4.87e-27	1.4e-25	iEC_N1_H2O2 vs iEC_WT_H2O2	24.8524	CENPA
ENSG00000115232	1221.79	-2.55861	0.195287	-13.1018	3.21e-39	1.43e-37	iEC_N1_H2O2 vs iEC_WT_H2O2	36.8459	ITGA4
ENSG00000115252	28.587	-1.05682	0.401495	-2.6322	0.00848334	0.0238729	iEC_N1_H2O2 vs iEC_WT_H2O2	1.62209	PDE1A
ENSG00000115266	13.2846	1.38391	0.593035	2.33361	0.0196163	0.0488191	iEC_N1_H2O2 vs iEC_WT_H2O2	1.31141	APC2
ENSG00000115267	272.436	0.757221	0.135988	5.56829	2.57e-08	1.96e-07	iEC_N1_H2O2 vs iEC_WT_H2O2	6.70794	IFIH1
ENSG00000115290	69.563	-0.93202	0.319766	-2.91469	0.00356038	0.0111292	iEC_N1_H2O2 vs iEC_WT_H2O2	1.95353	GRB14
ENSG00000115295	146.242	-0.80782	0.176328	-4.58135	4.62e-06	2.6e-05	iEC_N1_H2O2 vs iEC_WT_H2O2	4.58433	CLIP4
ENSG00000115318	29.0001	1.56907	0.384403	4.08184	4.47e-05	0.000213	iEC_N1_H2O2 vs iEC_WT_H2O2	3.67253	LOXL3
ENSG00000115363	471.115	-1.05789	0.166021	-6.37202	1.87e-10	1.79e-09	iEC_N1_H2O2 vs iEC_WT_H2O2	8.74627	EVA1A
ENSG00000115380	21229.4	-4.19849	0.0513493	-81.7634	0	6.91e-291	iEC_N1_H2O2 vs iEC_WT_H2O2	290.161	EFEMP1
ENSG00000115414	114242	-1.15323	0.0849961	-13.568	6.2e-42	2.97e-40	iEC_N1_H2O2 vs iEC_WT_H2O2	39.5271	FN1
ENSG00000115468	7.00431	2.80385	0.876821	3.19774	0.00138507	0.00479505	iEC_N1_H2O2 vs iEC_WT_H2O2	2.31921	EFHD1
ENSG00000115548	990.059	0.795282	0.135133	5.88517	3.98e-09	3.32e-08	iEC_N1_H2O2 vs iEC_WT_H2O2	7.47824	KDM3A
ENSG00000115594	1042.51	1.06237	0.112154	9.47244	2.73e-21	5.89e-20	iEC_N1_H2O2 vs iEC_WT_H2O2	19.2298	IL1R1
ENSG00000115602	681.04	-3.45861	0.168032	-20.583	3.9e-94	6.69e-92	iEC_N1_H2O2 vs iEC_WT_H2O2	91.1745	IL1RL1
ENSG00000115648	14.4052	4.24441	0.662837	6.4034	1.52e-10	1.48e-09	iEC_N1_H2O2 vs iEC_WT_H2O2	8.83061	MLPH
ENSG00000115738	832.27	1.84543	0.0833962	22.1284	1.68e-108	3.73e-106	iEC_N1_H2O2 vs iEC_WT_H2O2	105.428	ID2
ENSG00000115844	55.0069	4.76116	0.429364	11.0889	1.42e-28	4.32e-27	iEC_N1_H2O2 vs iEC_WT_H2O2	26.3643	DLX2
ENSG00000116016	28974.9	0.938815	0.0883687	10.6238	2.31e-26	6.36e-25	iEC_N1_H2O2 vs iEC_WT_H2O2	24.1968	EPAS1
ENSG00000116117	450.306	-0.82033	0.223665	-3.66767	0.000245	0.00100386	iEC_N1_H2O2 vs iEC_WT_H2O2	2.99833	PARD3B
ENSG00000116120	696.069	-1.23986	0.0845068	-14.6718	9.78e-49	6.2e-47	iEC_N1_H2O2 vs iEC_WT_H2O2	46.2078	FARSB
ENSG00000116132	80.0745	-1.54153	0.309699	-4.97751	6.44e-07	4.07e-06	iEC_N1_H2O2 vs iEC_WT_H2O2	5.39019	PRRX1
ENSG00000116396	1068.92	0.863746	0.0986817	8.75285	2.08e-18	3.81e-17	iEC_N1_H2O2 vs iEC_WT_H2O2	16.4186	KCNC4
ENSG00000116525	211.927	-0.804813	0.21528	-3.73845	0.000185	0.000781	iEC_N1_H2O2 vs iEC_WT_H2O2	3.10744	TRIM62
ENSG00000116574	176.842	1.02591	0.151551	6.7694	1.29e-11	1.39e-10	iEC_N1_H2O2 vs iEC_WT_H2O2	9.85588	RHOU
ENSG00000116604	2267.88	1.00367	0.113241	8.86314	7.78e-19	1.46e-17	iEC_N1_H2O2 vs iEC_WT_H2O2	16.8362	MEF2D
ENSG00000116678	419.942	-0.869396	0.157409	-5.52317	3.33e-08	2.5e-07	iEC_N1_H2O2 vs iEC_WT_H2O2	6.60291	LEPR
ENSG00000116679	1213.94	0.871092	0.0803431	10.8422	2.17e-27	6.34e-26	iEC_N1_H2O2 vs iEC_WT_H2O2	25.1976	IVNS1ABP
ENSG00000116711	46.6795	-3.68364	0.507945	-7.25204	4.11e-13	5.03e-12	iEC_N1_H2O2 vs iEC_WT_H2O2	11.2983	PLA2G4A
ENSG00000116771	49.5238	-1.90662	0.354072	-5.38484	7.25e-08	5.25e-07	iEC_N1_H2O2 vs iEC_WT_H2O2	6.27992	AGMAT
ENSG00000116830	350.665	-1.42944	0.422591	-3.38256	0.000718	0.00266585	iEC_N1_H2O2 vs iEC_WT_H2O2	2.57416	TTF2
ENSG00000116991	720.502	0.901023	0.122057	7.38196	1.56e-13	1.99e-12	iEC_N1_H2O2 vs iEC_WT_H2O2	11.7016	SIPA1L2
ENSG00000117036	743.983	0.843245	0.117033	7.20521	5.8e-13	7.03e-12	iEC_N1_H2O2 vs iEC_WT_H2O2	11.1529	ETV3
ENSG00000117122	701.971	-0.786477	0.119862	-6.56152	5.33e-11	5.44e-10	iEC_N1_H2O2 vs iEC_WT_H2O2	9.26452	MFAP2
ENSG00000117228	40.822	1.37279	0.354165	3.87614	0.000106	0.000469	iEC_N1_H2O2 vs iEC_WT_H2O2	3.32897	GBP1
ENSG00000117245	34.9192	3.14484	0.357179	8.80466	1.31e-18	2.43e-17	iEC_N1_H2O2 vs iEC_WT_H2O2	16.6146	KIF17
ENSG00000117394	1161.4	-1.74808	0.169756	-10.2976	7.23e-25	1.87e-23	iEC_N1_H2O2 vs iEC_WT_H2O2	22.7273	SLC2A1
ENSG00000117399	953.253	-3.49888	0.123796	-28.2632	9.8e-176	6.26e-173	iEC_N1_H2O2 vs iEC_WT_H2O2	172.204	CDC20
ENSG00000117477	5.10392	-2.94523	1.17438	-2.5079	0.0121453	0.032451	iEC_N1_H2O2 vs iEC_WT_H2O2	1.48877	CCDC181
ENSG00000117525	169.389	3.55685	0.287547	12.3696	3.82e-35	1.47e-33	iEC_N1_H2O2 vs iEC_WT_H2O2	32.8321	F3
ENSG00000117543	296.211	-0.788269	0.204258	-3.85919	0.000114	0.0005	iEC_N1_H2O2 vs iEC_WT_H2O2	3.3012	DPH5
ENSG00000117586	196.498	1.44015	0.20566	7.0026	2.51e-12	2.89e-11	iEC_N1_H2O2 vs iEC_WT_H2O2	10.5393	TNFSF4
ENSG00000117595	99.369	-1.66139	0.305642	-5.43574	5.46e-08	4.01e-07	iEC_N1_H2O2 vs iEC_WT_H2O2	6.3966	IRF6
ENSG00000117643	2003.17	0.884857	0.101362	8.72969	2.55e-18	4.63e-17	iEC_N1_H2O2 vs iEC_WT_H2O2	16.3345	MAN1C1
ENSG00000117650	132.784	-3.17322	0.355701	-8.92102	4.62e-19	8.8e-18	iEC_N1_H2O2 vs iEC_WT_H2O2	17.0553	NEK2
ENSG00000117676	127.524	0.897644	0.187802	4.77974	1.76e-06	1.04e-05	iEC_N1_H2O2 vs iEC_WT_H2O2	4.98115	RPS6KA1
ENSG00000117691	196.625	0.759233	0.185966	4.08263	4.45e-05	0.000212	iEC_N1_H2O2 vs iEC_WT_H2O2	3.67388	NENF
ENSG00000117707	34.4106	1.4843	0.397512	3.73396	0.000188	0.000793	iEC_N1_H2O2 vs iEC_WT_H2O2	3.10051	PROX1
ENSG00000117724	861.123	-4.0218	0.244958	-16.4183	1.41e-60	1.21e-58	iEC_N1_H2O2 vs iEC_WT_H2O2	57.9156	CENPF
ENSG00000117984	13976.8	1.72044	0.0848241	20.2825	1.84e-91	3.06e-89	iEC_N1_H2O2 vs iEC_WT_H2O2	88.5148	CTSD
ENSG00000118193	217.454	-2.83556	0.210079	-13.4976	1.62e-41	7.63e-40	iEC_N1_H2O2 vs iEC_WT_H2O2	39.1174	KIF14
ENSG00000118263	1248.83	1.45103	0.179387	8.08885	6.02e-16	9.28e-15	iEC_N1_H2O2 vs iEC_WT_H2O2	14.0322	KLF7
ENSG00000118402	148.523	0.862166	0.156104	5.52302	3.33e-08	2.5e-07	iEC_N1_H2O2 vs iEC_WT_H2O2	6.60275	ELOVL4
ENSG00000118495	2081.69	1.03298	0.100752	10.2527	1.15e-24	2.96e-23	iEC_N1_H2O2 vs iEC_WT_H2O2	22.5281	PLAGL1
ENSG00000118503	610.203	2.67036	0.140873	18.9558	3.96e-80	5.22e-78	iEC_N1_H2O2 vs iEC_WT_H2O2	77.282	TNFAIP3
ENSG00000118515	9602.98	1.70692	0.0631208	27.0422	4.72e-161	2.51e-158	iEC_N1_H2O2 vs iEC_WT_H2O2	157.6	SGK1
ENSG00000118523	106053	-1.20895	0.0649937	-18.601	3.15e-77	3.97e-75	iEC_N1_H2O2 vs iEC_WT_H2O2	74.4015	CCN2
ENSG00000118655	170.254	-0.865589	0.199055	-4.34848	1.37e-05	7.13e-05	iEC_N1_H2O2 vs iEC_WT_H2O2	4.14685	DCLRE1B
ENSG00000118777	570.261	1.19513	0.124593	9.59224	8.62e-22	1.91e-20	iEC_N1_H2O2 vs iEC_WT_H2O2	19.7185	ABCG2
ENSG00000118785	16.5716	1.98621	0.512282	3.87717	0.000106	0.000467	iEC_N1_H2O2 vs iEC_WT_H2O2	3.33058	SPP1
ENSG00000118946	861.995	-1.56535	0.161443	-9.696	3.14e-22	7.11e-21	iEC_N1_H2O2 vs iEC_WT_H2O2	20.148	PCDH17
ENSG00000118971	1299.72	-1.0044	0.103594	-9.69556	3.15e-22	7.12e-21	iEC_N1_H2O2 vs iEC_WT_H2O2	20.1473	CCND2
ENSG00000119283	8.1318	4.0537	0.912566	4.44209	8.91e-06	4.8e-05	iEC_N1_H2O2 vs iEC_WT_H2O2	4.31919	TRIM67
ENSG00000119397	369.953	-0.937066	0.256991	-3.6463	0.000266	0.00108415	iEC_N1_H2O2 vs iEC_WT_H2O2	2.96491	CNTRL
ENSG00000119403	1123.15	-0.970945	0.113373	-8.56416	1.09e-17	1.88e-16	iEC_N1_H2O2 vs iEC_WT_H2O2	15.7255	PHF19
ENSG00000119508	170.734	5.17821	0.36226	14.2942	2.38e-46	1.37e-44	iEC_N1_H2O2 vs iEC_WT_H2O2	43.8628	NR4A3
ENSG00000119537	600.665	1.0018	0.135197	7.4099	1.26e-13	1.63e-12	iEC_N1_H2O2 vs iEC_WT_H2O2	11.7887	KDSR
ENSG00000119630	668.014	0.78241	0.143045	5.46967	4.51e-08	3.34e-07	iEC_N1_H2O2 vs iEC_WT_H2O2	6.47589	PGF
ENSG00000119632	68.8169	0.752741	0.266121	2.82857	0.00467567	0.0141623	iEC_N1_H2O2 vs iEC_WT_H2O2	1.84887	IFI27L2
ENSG00000119655	1765.19	1.17152	0.0830708	14.1027	3.66e-45	2.01e-43	iEC_N1_H2O2 vs iEC_WT_H2O2	42.6961	NPC2
ENSG00000119681	13314.6	-1.24649	0.146027	-8.53602	1.39e-17	2.39e-16	iEC_N1_H2O2 vs iEC_WT_H2O2	15.6224	LTBP2
ENSG00000119711	500.231	0.883759	0.167449	5.27777	1.31e-07	9.13e-07	iEC_N1_H2O2 vs iEC_WT_H2O2	6.03947	ALDH6A1
ENSG00000119714	20.2035	1.3684	0.394197	3.47137	0.000518	0.00198978	iEC_N1_H2O2 vs iEC_WT_H2O2	2.7012	GPR68
ENSG00000119771	62.21	-1.9391	0.290794	-6.6683	2.59e-11	2.7e-10	iEC_N1_H2O2 vs iEC_WT_H2O2	9.56816	KLHL29
ENSG00000119866	31.176	-2.57147	0.466139	-5.51653	3.46e-08	2.59e-07	iEC_N1_H2O2 vs iEC_WT_H2O2	6.58691	BCL11A
ENSG00000119917	197.25	1.84367	0.220487	8.36184	6.17e-17	1.02e-15	iEC_N1_H2O2 vs iEC_WT_H2O2	14.9915	IFIT3
ENSG00000119919	514.573	1.73449	0.0954554	18.1707	8.81e-74	9.91e-72	iEC_N1_H2O2 vs iEC_WT_H2O2	71.0041	NKX2-3
ENSG00000119922	148.105	2.47346	0.176747	13.9944	1.69e-44	9.04e-43	iEC_N1_H2O2 vs iEC_WT_H2O2	42.0438	IFIT2
ENSG00000119969	195.143	-1.64267	0.232009	-7.08022	1.44e-12	1.7e-11	iEC_N1_H2O2 vs iEC_WT_H2O2	10.7708	HELLS
ENSG00000119986	70.7755	1.58874	0.248045	6.40504	1.5e-10	1.46e-09	iEC_N1_H2O2 vs iEC_WT_H2O2	8.83503	AVPI1
ENSG00000120068	295.238	0.896336	0.149968	5.97684	2.28e-09	1.95e-08	iEC_N1_H2O2 vs iEC_WT_H2O2	7.71038	HOXB8
ENSG00000120075	764.49	1.35689	0.11753	11.545	7.82e-31	2.58e-29	iEC_N1_H2O2 vs iEC_WT_H2O2	28.5882	HOXB5
ENSG00000120129	7600.17	-2.32707	0.0964226	-24.134	1.1e-128	3.25e-126	iEC_N1_H2O2 vs iEC_WT_H2O2	125.488	DUSP1
ENSG00000120254	1951.17	-0.828938	0.0751051	-11.037	2.53e-28	7.6e-27	iEC_N1_H2O2 vs iEC_WT_H2O2	26.1191	MTHFD1L
ENSG00000120256	359.88	-2.01531	0.164358	-12.2617	1.45e-34	5.5e-33	iEC_N1_H2O2 vs iEC_WT_H2O2	32.2594	LRP11
ENSG00000120322	23.816	1.38455	0.389893	3.5511	0.000384	0.00151121	iEC_N1_H2O2 vs iEC_WT_H2O2	2.82068	PCDHB8
ENSG00000120334	117.544	-0.838426	0.242861	-3.45228	0.000556	0.00212475	iEC_N1_H2O2 vs iEC_WT_H2O2	2.67269	CENPL
ENSG00000120337	293.719	0.996695	0.137279	7.26035	3.86e-13	4.75e-12	iEC_N1_H2O2 vs iEC_WT_H2O2	11.3233	TNFSF18
ENSG00000120539	237.002	-1.15047	0.133105	-8.64338	5.46e-18	9.61e-17	iEC_N1_H2O2 vs iEC_WT_H2O2	16.0173	MASTL
ENSG00000120594	86.2937	-5.81399	0.654833	-8.87858	6.77e-19	1.28e-17	iEC_N1_H2O2 vs iEC_WT_H2O2	16.8939	PLXDC2
ENSG00000120658	9.60106	-3.05344	0.896993	-3.40409	0.000664	0.00248403	iEC_N1_H2O2 vs iEC_WT_H2O2	2.60484	ENOX1
ENSG00000120708	237.341	3.38368	0.245642	13.7748	3.61e-43	1.84e-41	iEC_N1_H2O2 vs iEC_WT_H2O2	40.7357	TGFBI
ENSG00000120738	4495.35	-3.52178	0.141472	-24.8939	8.67e-137	2.88e-134	iEC_N1_H2O2 vs iEC_WT_H2O2	133.54	EGR1
ENSG00000120802	2169.62	-1.32474	0.107861	-12.2819	1.13e-34	4.31e-33	iEC_N1_H2O2 vs iEC_WT_H2O2	32.3655	TMPO
ENSG00000120868	1001.41	-0.849611	0.0856809	-9.91599	3.55e-23	8.51e-22	iEC_N1_H2O2 vs iEC_WT_H2O2	21.0703	APAF1
ENSG00000120885	757.938	-0.756482	0.163861	-4.61661	3.9e-06	2.22e-05	iEC_N1_H2O2 vs iEC_WT_H2O2	4.6532	CLU
ENSG00000121068	25.7985	4.9237	0.57003	8.63761	5.74e-18	1.01e-16	iEC_N1_H2O2 vs iEC_WT_H2O2	15.9968	TBX2
ENSG00000121152	284.296	-3.45155	0.226533	-15.2364	2.03e-52	1.43e-50	iEC_N1_H2O2 vs iEC_WT_H2O2	49.8458	NCAPH
ENSG00000121210	629.718	-0.947394	0.123682	-7.65991	1.86e-14	2.56e-13	iEC_N1_H2O2 vs iEC_WT_H2O2	12.5915	TMEM131L
ENSG00000121211	21.4089	-2.8444	0.687967	-4.1345	3.56e-05	0.000173	iEC_N1_H2O2 vs iEC_WT_H2O2	3.76251	MND1
ENSG00000121297	67.0645	-2.28167	0.28763	-7.93263	2.15e-15	3.17e-14	iEC_N1_H2O2 vs iEC_WT_H2O2	13.4986	TSHZ3
ENSG00000121316	8.99049	-2.58472	0.807164	-3.20222	0.00136373	0.00473555	iEC_N1_H2O2 vs iEC_WT_H2O2	2.32463	PLBD1
ENSG00000121570	46.4422	-2.76467	0.423435	-6.52915	6.61e-11	6.7e-10	iEC_N1_H2O2 vs iEC_WT_H2O2	9.17403	DPPA4
ENSG00000121621	122.217	-2.2145	0.240464	-9.20931	3.28e-20	6.58e-19	iEC_N1_H2O2 vs iEC_WT_H2O2	18.182	KIF18A
ENSG00000121743	3.73622	3.09255	1.10324	2.80315	0.00506058	0.0151827	iEC_N1_H2O2 vs iEC_WT_H2O2	1.81865	GJA3
ENSG00000121753	60.0396	-2.09235	0.334147	-6.26175	3.81e-10	3.55e-09	iEC_N1_H2O2 vs iEC_WT_H2O2	8.45016	ADGRB2
ENSG00000121769	16.8873	3.86103	0.661324	5.83833	5.27e-09	4.34e-08	iEC_N1_H2O2 vs iEC_WT_H2O2	7.36202	FABP3
ENSG00000121797	26.6473	1.32085	0.456781	2.89166	0.00383215	0.011865	iEC_N1_H2O2 vs iEC_WT_H2O2	1.92573	CCRL2
ENSG00000121897	99.9084	-0.873677	0.241218	-3.62194	0.000292	0.00118249	iEC_N1_H2O2 vs iEC_WT_H2O2	2.9272	LIAS
ENSG00000121898	411.009	1.33228	0.115865	11.4985	1.34e-30	4.38e-29	iEC_N1_H2O2 vs iEC_WT_H2O2	28.3583	CPXM2
ENSG00000121900	94.7105	-0.757102	0.226085	-3.34875	0.000812	0.00298093	iEC_N1_H2O2 vs iEC_WT_H2O2	2.52565	TMEM54
ENSG00000121933	7.34821	2.00962	0.823434	2.44054	0.0146653	0.0380141	iEC_N1_H2O2 vs iEC_WT_H2O2	1.42006	TMIGD3
ENSG00000121957	165.077	-1.55896	0.257837	-6.04629	1.48e-09	1.3e-08	iEC_N1_H2O2 vs iEC_WT_H2O2	7.8873	GPSM2
ENSG00000121966	191.243	0.968228	0.158871	6.09445	1.1e-09	9.75e-09	iEC_N1_H2O2 vs iEC_WT_H2O2	8.01106	CXCR4
ENSG00000122026	5383.73	-0.872022	0.113016	-7.7159	1.2e-14	1.68e-13	iEC_N1_H2O2 vs iEC_WT_H2O2	12.7747	RPL21
ENSG00000122378	5464.83	0.839879	0.0591335	14.2031	8.77e-46	4.95e-44	iEC_N1_H2O2 vs iEC_WT_H2O2	43.3057	PRXL2A
ENSG00000122483	116.098	-1.18111	0.292246	-4.0415	5.31e-05	0.000249	iEC_N1_H2O2 vs iEC_WT_H2O2	3.60324	CCDC18
ENSG00000122547	84.1583	1.18725	0.394982	3.00582	0.00264865	0.00855907	iEC_N1_H2O2 vs iEC_WT_H2O2	2.06757	EEPD1
ENSG00000122641	1723.56	-2.24832	0.160041	-14.0484	7.88e-45	4.32e-43	iEC_N1_H2O2 vs iEC_WT_H2O2	42.364	INHBA
ENSG00000122691	18.2435	3.70028	0.585167	6.32346	2.56e-10	2.42e-09	iEC_N1_H2O2 vs iEC_WT_H2O2	8.61649	TWIST1
ENSG00000122694	442.517	-2.02752	0.127016	-15.9627	2.32e-57	1.86e-55	iEC_N1_H2O2 vs iEC_WT_H2O2	54.7293	GLIPR2
ENSG00000122707	1425.43	-0.943552	0.0691289	-13.6492	2.04e-42	1e-40	iEC_N1_H2O2 vs iEC_WT_H2O2	39.9998	RECK
ENSG00000122783	406.428	0.937149	0.111868	8.37724	5.42e-17	8.99e-16	iEC_N1_H2O2 vs iEC_WT_H2O2	15.046	CYREN
ENSG00000122861	517.157	0.88719	0.151905	5.84044	5.21e-09	4.29e-08	iEC_N1_H2O2 vs iEC_WT_H2O2	7.3673	PLAU
ENSG00000122862	797.339	-1.95007	0.12097	-16.1203	1.84e-58	1.51e-56	iEC_N1_H2O2 vs iEC_WT_H2O2	55.82	SRGN
ENSG00000122863	550.812	1.20485	0.124225	9.69893	3.05e-22	6.92e-21	iEC_N1_H2O2 vs iEC_WT_H2O2	20.1598	CHST3
ENSG00000122877	218.347	-0.81845	0.275566	-2.97007	0.00297731	0.0094792	iEC_N1_H2O2 vs iEC_WT_H2O2	2.02323	EGR2
ENSG00000122952	407.336	-2.32793	0.175967	-13.2294	5.94e-40	2.66e-38	iEC_N1_H2O2 vs iEC_WT_H2O2	37.5744	ZWINT
ENSG00000122966	354.797	-3.28601	0.209101	-15.7149	1.2e-55	9.18e-54	iEC_N1_H2O2 vs iEC_WT_H2O2	53.0372	CIT
ENSG00000123080	70.5693	-2.13416	0.303721	-7.02672	2.11e-12	2.46e-11	iEC_N1_H2O2 vs iEC_WT_H2O2	10.6096	CDKN2C
ENSG00000123095	72.7378	1.92143	0.344059	5.5846	2.34e-08	1.79e-07	iEC_N1_H2O2 vs iEC_WT_H2O2	6.74719	BHLHE41
ENSG00000123130	1716.73	-0.762738	0.0920481	-8.2863	1.17e-16	1.9e-15	iEC_N1_H2O2 vs iEC_WT_H2O2	14.7221	ACOT9
ENSG00000123146	77.3918	0.825039	0.319416	2.58296	0.00979578	0.026935	iEC_N1_H2O2 vs iEC_WT_H2O2	1.56968	ADGRE5
ENSG00000123219	139.246	-1.81732	0.275827	-6.58862	4.44e-11	4.57e-10	iEC_N1_H2O2 vs iEC_WT_H2O2	9.33971	CENPK
ENSG00000123352	834.69	-0.839769	0.111714	-7.51711	5.6e-14	7.43e-13	iEC_N1_H2O2 vs iEC_WT_H2O2	12.1288	SPATS2
ENSG00000123358	2442.89	1.79442	0.122469	14.6521	1.31e-48	8.19e-47	iEC_N1_H2O2 vs iEC_WT_H2O2	46.0869	NR4A1
ENSG00000123384	189.625	2.61971	0.364782	7.18159	6.89e-13	8.32e-12	iEC_N1_H2O2 vs iEC_WT_H2O2	11.08	LRP1
ENSG00000123416	19815.2	-1.64009	0.0626117	-26.1947	3.06e-151	1.32e-148	iEC_N1_H2O2 vs iEC_WT_H2O2	147.88	TUBA1B
ENSG00000123473	292.49	-0.983048	0.157596	-6.23777	4.44e-10	4.11e-09	iEC_N1_H2O2 vs iEC_WT_H2O2	8.38625	STIL
ENSG00000123485	257.129	-2.73862	0.217861	-12.5705	3.07e-36	1.22e-34	iEC_N1_H2O2 vs iEC_WT_H2O2	33.9152	HJURP
ENSG00000123562	5116.59	-0.765144	0.0658025	-11.6279	2.97e-31	9.91e-30	iEC_N1_H2O2 vs iEC_WT_H2O2	29.0037	MORF4L2
ENSG00000123572	219.671	-2.55533	0.19685	-12.9811	1.57e-38	6.77e-37	iEC_N1_H2O2 vs iEC_WT_H2O2	36.1691	NRK
ENSG00000123575	1050.85	-0.867328	0.135998	-6.37751	1.8e-10	1.73e-09	iEC_N1_H2O2 vs iEC_WT_H2O2	8.76082	FAM199X
ENSG00000123700	300.458	2.4785	0.179472	13.8099	2.22e-43	1.14e-41	iEC_N1_H2O2 vs iEC_WT_H2O2	40.9415	KCNJ2
ENSG00000123737	339.858	-0.779197	0.135628	-5.74512	9.19e-09	7.33e-08	iEC_N1_H2O2 vs iEC_WT_H2O2	7.13497	EXOSC9
ENSG00000123836	96.8949	1.22444	0.323198	3.7885	0.000152	0.00065	iEC_N1_H2O2 vs iEC_WT_H2O2	3.18701	PFKFB2
ENSG00000123901	20.2569	-3.73983	0.736024	-5.08112	3.75e-07	2.46e-06	iEC_N1_H2O2 vs iEC_WT_H2O2	5.60963	GPR83
ENSG00000123989	99.1496	3.30629	0.331963	9.95982	2.28e-23	5.54e-22	iEC_N1_H2O2 vs iEC_WT_H2O2	21.2567	CHPF
ENSG00000124019	2268.62	-2.12121	0.069717	-30.4261	2.48e-203	2.48e-200	iEC_N1_H2O2 vs iEC_WT_H2O2	199.606	FAM124B
ENSG00000124143	4.49218	-3.5108	1.4018	-2.5045	0.0122626	0.0327142	iEC_N1_H2O2 vs iEC_WT_H2O2	1.48526	ARHGAP40
ENSG00000124201	941.281	0.781319	0.103873	7.5219	5.4e-14	7.19e-13	iEC_N1_H2O2 vs iEC_WT_H2O2	12.1432	ZNFX1
ENSG00000124207	2442.43	-0.986216	0.0667278	-14.7797	1.98e-49	1.28e-47	iEC_N1_H2O2 vs iEC_WT_H2O2	46.8925	CSE1L
ENSG00000124212	17.5414	-4.56249	1.05956	-4.30602	1.66e-05	8.49e-05	iEC_N1_H2O2 vs iEC_WT_H2O2	4.071	PTGIS
ENSG00000124406	1589.23	1.01668	0.146231	6.95257	3.59e-12	4.08e-11	iEC_N1_H2O2 vs iEC_WT_H2O2	10.3893	ATP8A1
ENSG00000124440	587.456	1.54669	0.240206	6.43902	1.2e-10	1.18e-09	iEC_N1_H2O2 vs iEC_WT_H2O2	8.92774	HIF3A
ENSG00000124613	65.649	-0.814974	0.316505	-2.57491	0.0100266	0.0274514	iEC_N1_H2O2 vs iEC_WT_H2O2	1.56144	ZNF391
ENSG00000124749	24.0009	3.17784	0.764006	4.15945	3.19e-05	0.000156	iEC_N1_H2O2 vs iEC_WT_H2O2	3.80716	COL21A1
ENSG00000124762	12498	1.72235	0.0442296	38.9412	0	6.91e-291	iEC_N1_H2O2 vs iEC_WT_H2O2	290.161	CDKN1A
ENSG00000124766	5288.19	0.891938	0.0656153	13.5934	4.38e-42	2.11e-40	iEC_N1_H2O2 vs iEC_WT_H2O2	39.675	SOX4
ENSG00000124787	173.956	-0.806037	0.201698	-3.99626	6.44e-05	0.000298	iEC_N1_H2O2 vs iEC_WT_H2O2	3.52558	RPP40
ENSG00000124795	1363.51	-0.793632	0.102878	-7.71427	1.22e-14	1.7e-13	iEC_N1_H2O2 vs iEC_WT_H2O2	12.7699	DEK
ENSG00000124802	297.946	-0.934545	0.138512	-6.74703	1.51e-11	1.62e-10	iEC_N1_H2O2 vs iEC_WT_H2O2	9.79148	EEF1E1
ENSG00000124882	2.86784	5.78492	1.83524	3.15214	0.00162079	0.00552371	iEC_N1_H2O2 vs iEC_WT_H2O2	2.25777	EREG
ENSG00000124920	79.0661	1.7588	0.282614	6.22334	4.87e-10	4.49e-09	iEC_N1_H2O2 vs iEC_WT_H2O2	8.34799	MYRF
ENSG00000125089	5860.22	0.914931	0.0726706	12.5901	2.39e-36	9.53e-35	iEC_N1_H2O2 vs iEC_WT_H2O2	34.0209	SH3TC1
ENSG00000125257	330.323	-1.90259	0.182952	-10.3994	2.5e-25	6.62e-24	iEC_N1_H2O2 vs iEC_WT_H2O2	23.179	ABCC4
ENSG00000125319	73.4311	-1.62725	0.270883	-6.0072	1.89e-09	1.63e-08	iEC_N1_H2O2 vs iEC_WT_H2O2	7.78773	HROB
ENSG00000125347	543.184	2.65687	0.408135	6.50978	7.53e-11	7.57e-10	iEC_N1_H2O2 vs iEC_WT_H2O2	9.12094	IRF1
ENSG00000125378	1103.77	-2.07185	0.100628	-20.5893	3.42e-94	5.94e-92	iEC_N1_H2O2 vs iEC_WT_H2O2	91.2261	BMP4
ENSG00000125398	5.55726	3.4146	0.97393	3.506	0.000455	0.00176971	iEC_N1_H2O2 vs iEC_WT_H2O2	2.7521	SOX9
ENSG00000125430	133.119	1.36517	0.197775	6.90267	5.1e-12	5.7e-11	iEC_N1_H2O2 vs iEC_WT_H2O2	10.2445	HS3ST3B1
ENSG00000125434	79.3318	1.04808	0.225621	4.64533	3.4e-06	1.95e-05	iEC_N1_H2O2 vs iEC_WT_H2O2	4.71017	SLC25A35
ENSG00000125482	237.044	-0.804392	0.240869	-3.33954	0.000839	0.00307375	iEC_N1_H2O2 vs iEC_WT_H2O2	2.51233	TTF1
ENSG00000125531	25.3238	1.82536	0.492603	3.70553	0.000211	0.000879	iEC_N1_H2O2 vs iEC_WT_H2O2	3.0559	FNDC11
ENSG00000125629	283.024	-1.0844	0.16199	-6.69419	2.17e-11	2.28e-10	iEC_N1_H2O2 vs iEC_WT_H2O2	9.64121	INSIG2
ENSG00000125657	32.2713	1.99648	0.379975	5.25423	1.49e-07	1.03e-06	iEC_N1_H2O2 vs iEC_WT_H2O2	5.98628	TNFSF9
ENSG00000125691	5620.84	-0.763797	0.106131	-7.19673	6.17e-13	7.47e-12	iEC_N1_H2O2 vs iEC_WT_H2O2	11.1265	RPL23
ENSG00000125731	9.85213	2.56531	1.04491	2.45506	0.0140862	0.0367635	iEC_N1_H2O2 vs iEC_WT_H2O2	1.43458	SH2D3A
ENSG00000125740	800.507	1.38317	0.227478	6.08048	1.2e-09	1.06e-08	iEC_N1_H2O2 vs iEC_WT_H2O2	7.97535	FOSB
ENSG00000125812	479.515	1.27471	0.220028	5.79338	6.9e-09	5.6e-08	iEC_N1_H2O2 vs iEC_WT_H2O2	7.25198	GZF1
ENSG00000125845	682.905	2.3947	0.108093	22.1541	9.53e-109	2.14e-106	iEC_N1_H2O2 vs iEC_WT_H2O2	105.669	BMP2
ENSG00000125872	15.3685	4.7977	0.70525	6.80284	1.03e-11	1.12e-10	iEC_N1_H2O2 vs iEC_WT_H2O2	9.95237	LRRN4
ENSG00000125885	176.335	-1.13307	0.196331	-5.77124	7.87e-09	6.34e-08	iEC_N1_H2O2 vs iEC_WT_H2O2	7.19811	MCM8
ENSG00000125898	144.493	1.22144	0.154467	7.90745	2.63e-15	3.86e-14	iEC_N1_H2O2 vs iEC_WT_H2O2	13.4134	FAM110A
ENSG00000125968	10527.2	1.49163	0.124702	11.9616	5.65e-33	2.02e-31	iEC_N1_H2O2 vs iEC_WT_H2O2	30.6943	ID1
ENSG00000126016	283.737	-1.52832	0.253916	-6.01901	1.75e-09	1.52e-08	iEC_N1_H2O2 vs iEC_WT_H2O2	7.81751	AMOT
ENSG00000126106	45.9563	1.13842	0.361915	3.14553	0.00165784	0.00563194	iEC_N1_H2O2 vs iEC_WT_H2O2	2.24934	TMEM53
ENSG00000126217	98.8972	1.24713	0.266	4.68846	2.75e-06	1.6e-05	iEC_N1_H2O2 vs iEC_WT_H2O2	4.79611	MCF2L
ENSG00000126391	1676.46	0.942831	0.114099	8.2633	1.42e-16	2.27e-15	iEC_N1_H2O2 vs iEC_WT_H2O2	14.6436	FRMD8
ENSG00000126453	339.72	-0.97318	0.133307	-7.30027	2.87e-13	3.57e-12	iEC_N1_H2O2 vs iEC_WT_H2O2	11.4468	BCL2L12
ENSG00000126562	155.008	-1.24629	0.223998	-5.56382	2.64e-08	2.01e-07	iEC_N1_H2O2 vs iEC_WT_H2O2	6.69783	WNK4
ENSG00000126603	411.2	1.31012	0.112628	11.6322	2.83e-31	9.46e-30	iEC_N1_H2O2 vs iEC_WT_H2O2	29.0239	GLIS2
ENSG00000126709	608.589	1.52638	0.249335	6.12181	9.25e-10	8.27e-09	iEC_N1_H2O2 vs iEC_WT_H2O2	8.08235	IFI6
ENSG00000126759	36.3908	1.3957	0.434351	3.21331	0.00131215	0.00457235	iEC_N1_H2O2 vs iEC_WT_H2O2	2.33986	CFP
ENSG00000126787	607.041	-4.34327	0.195835	-22.1783	5.57e-109	1.27e-106	iEC_N1_H2O2 vs iEC_WT_H2O2	105.896	DLGAP5
ENSG00000126803	605.445	0.843396	0.104387	8.07951	6.5e-16	1e-14	iEC_N1_H2O2 vs iEC_WT_H2O2	14.0002	HSPA2
ENSG00000126822	547.605	-3.26649	0.15728	-20.7687	8.31e-96	1.51e-93	iEC_N1_H2O2 vs iEC_WT_H2O2	92.8217	PLEKHG3
ENSG00000126861	23.2074	-2.49296	0.445644	-5.59406	2.22e-08	1.7e-07	iEC_N1_H2O2 vs iEC_WT_H2O2	6.76875	OMG
ENSG00000126882	2416.6	-1.80796	0.0808932	-22.35	1.21e-110	2.84e-108	iEC_N1_H2O2 vs iEC_WT_H2O2	107.547	FAM78A
ENSG00000126947	489.384	0.878102	0.100955	8.69798	3.38e-18	6.06e-17	iEC_N1_H2O2 vs iEC_WT_H2O2	16.2174	ARMCX1
ENSG00000126950	164.787	-2.61295	0.216462	-12.0712	1.5e-33	5.47e-32	iEC_N1_H2O2 vs iEC_WT_H2O2	31.262	TMEM35A
ENSG00000127080	424.681	1.90772	0.133767	14.2615	3.8e-46	2.17e-44	iEC_N1_H2O2 vs iEC_WT_H2O2	43.6637	IPPK
ENSG00000127152	7.51156	2.02864	0.702283	2.88864	0.00386916	0.0119587	iEC_N1_H2O2 vs iEC_WT_H2O2	1.92232	BCL11B
ENSG00000127241	1344.11	-1.16162	0.0978601	-11.8702	1.69e-32	5.94e-31	iEC_N1_H2O2 vs iEC_WT_H2O2	30.2259	MASP1
ENSG00000127252	32.8698	1.23457	0.310884	3.97116	7.15e-05	0.000328	iEC_N1_H2O2 vs iEC_WT_H2O2	3.4847	PLAAT1
ENSG00000127328	145.611	-1.35437	0.262224	-5.16495	2.41e-07	1.62e-06	iEC_N1_H2O2 vs iEC_WT_H2O2	5.78976	RAB3IP
ENSG00000127337	217.602	-0.890724	0.17461	-5.10121	3.37e-07	2.23e-06	iEC_N1_H2O2 vs iEC_WT_H2O2	5.65225	YEATS4
ENSG00000127415	438.035	0.94209	0.146078	6.44925	1.12e-10	1.11e-09	iEC_N1_H2O2 vs iEC_WT_H2O2	8.95595	IDUA
ENSG00000127423	40.887	-1.64268	0.371977	-4.41607	1.01e-05	5.36e-05	iEC_N1_H2O2 vs iEC_WT_H2O2	4.27045	AUNIP
ENSG00000127528	1122.14	1.0069	0.19762	5.09512	3.49e-07	2.29e-06	iEC_N1_H2O2 vs iEC_WT_H2O2	5.63954	KLF2
ENSG00000127533	225.226	4.43324	0.283622	15.6308	4.49e-55	3.43e-53	iEC_N1_H2O2 vs iEC_WT_H2O2	52.4646	F2RL3
ENSG00000127564	206.817	-1.51806	0.182924	-8.29887	1.05e-16	1.71e-15	iEC_N1_H2O2 vs iEC_WT_H2O2	14.7667	PKMYT1
ENSG00000127586	437.783	-1.14776	0.166517	-6.89276	5.47e-12	6.1e-11	iEC_N1_H2O2 vs iEC_WT_H2O2	10.2145	CHTF18
ENSG00000127863	50.0176	1.28795	0.314312	4.09769	4.17e-05	0.0002	iEC_N1_H2O2 vs iEC_WT_H2O2	3.69869	TNFRSF19
ENSG00000128016	1723.98	-1.25389	0.145326	-8.62812	6.24e-18	1.09e-16	iEC_N1_H2O2 vs iEC_WT_H2O2	15.9622	ZFP36
ENSG00000128050	2044.66	-1.15779	0.0948532	-12.2061	2.88e-34	1.08e-32	iEC_N1_H2O2 vs iEC_WT_H2O2	31.9653	PAICS
ENSG00000128052	33474.4	0.923607	0.108301	8.52815	1.49e-17	2.55e-16	iEC_N1_H2O2 vs iEC_WT_H2O2	15.5942	KDR
ENSG00000128059	296.691	-0.806023	0.149718	-5.38362	7.3e-08	5.28e-07	iEC_N1_H2O2 vs iEC_WT_H2O2	6.27736	PPAT
ENSG00000128165	26.5646	2.66743	0.525747	5.07359	3.9e-07	2.55e-06	iEC_N1_H2O2 vs iEC_WT_H2O2	5.59331	ADM2
ENSG00000128203	117.856	-1.89102	0.207292	-9.12247	7.34e-20	1.45e-18	iEC_N1_H2O2 vs iEC_WT_H2O2	17.8399	ASPHD2
ENSG00000128274	73.6975	-1.00175	0.325145	-3.08092	0.00206365	0.00686593	iEC_N1_H2O2 vs iEC_WT_H2O2	2.1633	A4GALT
ENSG00000128284	74.8649	1.21696	0.243518	4.99742	5.81e-07	3.71e-06	iEC_N1_H2O2 vs iEC_WT_H2O2	5.43096	APOL3
ENSG00000128294	1631.71	1.07839	0.0844191	12.7743	2.28e-37	9.5e-36	iEC_N1_H2O2 vs iEC_WT_H2O2	35.0225	TPST2
ENSG00000128342	12.5704	4.71797	1.00138	4.71145	2.46e-06	1.44e-05	iEC_N1_H2O2 vs iEC_WT_H2O2	4.84215	LIF
ENSG00000128510	58.6622	2.88773	0.52798	5.4694	4.52e-08	3.35e-07	iEC_N1_H2O2 vs iEC_WT_H2O2	6.47541	CPA4
ENSG00000128591	4661.84	-1.10761	0.14709	-7.53018	5.07e-14	6.77e-13	iEC_N1_H2O2 vs iEC_WT_H2O2	12.1693	FLNC
ENSG00000128594	716.834	2.55787	0.19051	13.4264	4.23e-41	1.96e-39	iEC_N1_H2O2 vs iEC_WT_H2O2	38.7079	LRRC4
ENSG00000128602	332.304	-1.08963	0.131783	-8.26837	1.36e-16	2.18e-15	iEC_N1_H2O2 vs iEC_WT_H2O2	14.6607	SMO
ENSG00000128606	31.5628	1.13015	0.419267	2.69554	0.00702738	0.0202833	iEC_N1_H2O2 vs iEC_WT_H2O2	1.69286	LRRC17
ENSG00000128645	577.48	0.859358	0.0975084	8.81316	1.22e-18	2.25e-17	iEC_N1_H2O2 vs iEC_WT_H2O2	16.647	HOXD1
ENSG00000128815	34.8928	-2.16946	0.679599	-3.19226	0.00141162	0.00487533	iEC_N1_H2O2 vs iEC_WT_H2O2	2.312	WDFY4
ENSG00000128833	253.179	1.1139	0.231204	4.81783	1.45e-06	8.74e-06	iEC_N1_H2O2 vs iEC_WT_H2O2	5.05835	MYO5C
ENSG00000128849	3534.98	-1.70176	0.122475	-13.8947	6.82e-44	3.63e-42	iEC_N1_H2O2 vs iEC_WT_H2O2	41.4401	CGNL1
ENSG00000128944	275.802	-0.995331	0.133337	-7.46478	8.34e-14	1.09e-12	iEC_N1_H2O2 vs iEC_WT_H2O2	11.9612	KNSTRN
ENSG00000128965	240.433	2.6081	0.170537	15.2934	8.46e-53	6.06e-51	iEC_N1_H2O2 vs iEC_WT_H2O2	50.2178	CHAC1
ENSG00000129038	758.1	-2.23289	0.116412	-19.1808	5.35e-82	7.43e-80	iEC_N1_H2O2 vs iEC_WT_H2O2	79.129	LOXL1
ENSG00000129173	108.628	-3.26137	0.372615	-8.75265	2.08e-18	3.82e-17	iEC_N1_H2O2 vs iEC_WT_H2O2	16.4183	E2F8
ENSG00000129195	285.797	-3.09081	0.215012	-14.3751	7.42e-47	4.39e-45	iEC_N1_H2O2 vs iEC_WT_H2O2	44.3578	PIMREG
ENSG00000129226	176.412	1.15212	0.240886	4.78283	1.73e-06	1.03e-05	iEC_N1_H2O2 vs iEC_WT_H2O2	4.9875	CD68
ENSG00000129295	48.427	-1.23791	0.382234	-3.23861	0.00120114	0.00422514	iEC_N1_H2O2 vs iEC_WT_H2O2	2.37416	DNAAF11
ENSG00000129353	5628.38	1.10567	0.102887	10.7464	6.16e-27	1.77e-25	iEC_N1_H2O2 vs iEC_WT_H2O2	24.7519	SLC44A2
ENSG00000129450	15.4135	3.22446	0.553681	5.82367	5.76e-09	4.72e-08	iEC_N1_H2O2 vs iEC_WT_H2O2	7.32586	SIGLEC9
ENSG00000129451	42.1554	3.28516	0.426369	7.70497	1.31e-14	1.82e-13	iEC_N1_H2O2 vs iEC_WT_H2O2	12.7394	KLK10
ENSG00000129465	26.5041	1.20805	0.465971	2.59254	0.00952699	0.026291	iEC_N1_H2O2 vs iEC_WT_H2O2	1.58019	RIPK3
ENSG00000129474	1877.17	-0.787408	0.0926929	-8.4948	1.98e-17	3.38e-16	iEC_N1_H2O2 vs iEC_WT_H2O2	15.4712	AJUBA
ENSG00000129484	264.307	-0.887326	0.165111	-5.37413	7.7e-08	5.55e-07	iEC_N1_H2O2 vs iEC_WT_H2O2	6.25544	PARP2
ENSG00000129596	30.8483	-1.7739	0.455042	-3.89833	9.69e-05	0.000431	iEC_N1_H2O2 vs iEC_WT_H2O2	3.36542	CDO1
ENSG00000129667	611.792	0.796592	0.130001	6.12759	8.92e-10	8e-09	iEC_N1_H2O2 vs iEC_WT_H2O2	8.09691	RHBDF2
ENSG00000129682	72.2585	-2.12839	0.335866	-6.33702	2.34e-10	2.23e-09	iEC_N1_H2O2 vs iEC_WT_H2O2	8.65233	FGF13
ENSG00000129691	1198.72	-1.11974	0.0744191	-15.0464	3.65e-51	2.47e-49	iEC_N1_H2O2 vs iEC_WT_H2O2	48.6076	ASH2L
ENSG00000129757	631.471	1.99689	0.115014	17.3621	1.6e-67	1.57e-65	iEC_N1_H2O2 vs iEC_WT_H2O2	64.803	CDKN1C
ENSG00000129810	75.7316	-2.57118	0.409158	-6.28407	3.3e-10	3.09e-09	iEC_N1_H2O2 vs iEC_WT_H2O2	8.51064	SGO1
ENSG00000129946	1018.09	0.956435	0.114044	8.38658	5e-17	8.33e-16	iEC_N1_H2O2 vs iEC_WT_H2O2	15.0791	SHC2
ENSG00000129951	107.329	-0.753949	0.228488	-3.29974	0.000968	0.00347927	iEC_N1_H2O2 vs iEC_WT_H2O2	2.45851	PLPPR3
ENSG00000130035	14.0569	-3.38771	0.766578	-4.41926	9.9e-06	5.29e-05	iEC_N1_H2O2 vs iEC_WT_H2O2	4.27627	GALNT8
ENSG00000130038	39.6006	-0.960409	0.353334	-2.71813	0.00656519	0.0191401	iEC_N1_H2O2 vs iEC_WT_H2O2	1.71806	CRACR2A
ENSG00000130054	17.8533	1.44721	0.532155	2.71953	0.00653743	0.019069	iEC_N1_H2O2 vs iEC_WT_H2O2	1.71967	NALF2
ENSG00000130164	5926.35	1.536	0.0511087	30.0536	1.96e-198	1.74e-195	iEC_N1_H2O2 vs iEC_WT_H2O2	194.76	LDLR
ENSG00000130176	65.1012	0.759457	0.317164	2.39452	0.0166419	0.0423675	iEC_N1_H2O2 vs iEC_WT_H2O2	1.37297	CNN1
ENSG00000130203	872.123	2.92711	0.126033	23.2249	2.55e-119	6.9e-117	iEC_N1_H2O2 vs iEC_WT_H2O2	116.161	APOE
ENSG00000130300	8878.86	1.14407	0.118738	9.63525	5.68e-22	1.27e-20	iEC_N1_H2O2 vs iEC_WT_H2O2	19.8964	PLVAP
ENSG00000130303	233.659	1.20449	0.283094	4.25473	2.09e-05	0.000105	iEC_N1_H2O2 vs iEC_WT_H2O2	3.97726	BST2
ENSG00000130304	372.101	0.993522	0.161621	6.14724	7.88e-10	7.12e-09	iEC_N1_H2O2 vs iEC_WT_H2O2	8.14767	SLC27A1
ENSG00000130305	123.077	-0.772392	0.218789	-3.5303	0.000415	0.00162794	iEC_N1_H2O2 vs iEC_WT_H2O2	2.78836	NSUN5
ENSG00000130413	38.1667	-1.63216	0.41632	-3.92045	8.84e-05	0.000397	iEC_N1_H2O2 vs iEC_WT_H2O2	3.40165	STK33
ENSG00000130433	69.9734	-1.78149	0.27409	-6.49963	8.05e-11	8.08e-10	iEC_N1_H2O2 vs iEC_WT_H2O2	9.09246	CACNG6
ENSG00000130513	3618.72	2.39842	0.0967145	24.799	9.2e-136	2.94e-133	iEC_N1_H2O2 vs iEC_WT_H2O2	132.532	GDF15
ENSG00000130522	2499.92	0.921562	0.137338	6.71019	1.94e-11	2.06e-10	iEC_N1_H2O2 vs iEC_WT_H2O2	9.68618	JUND
ENSG00000130529	546.899	0.920985	0.0960706	9.58655	9.11e-22	2.01e-20	iEC_N1_H2O2 vs iEC_WT_H2O2	19.6969	TRPM4
ENSG00000130540	25.2284	-3.18653	0.65753	-4.8462	1.26e-06	7.66e-06	iEC_N1_H2O2 vs iEC_WT_H2O2	5.11582	SULT4A1
ENSG00000130589	1399.58	1.34455	0.155927	8.62296	6.52e-18	1.14e-16	iEC_N1_H2O2 vs iEC_WT_H2O2	15.9436	HELZ2
ENSG00000130600	1959.51	1.36844	0.0989539	13.8291	1.7e-43	8.83e-42	iEC_N1_H2O2 vs iEC_WT_H2O2	41.0542	H19
ENSG00000130700	6.68758	-2.99769	1.04184	-2.87729	0.00401111	0.0123619	iEC_N1_H2O2 vs iEC_WT_H2O2	1.90791	GATA5
ENSG00000130713	388.122	-0.982286	0.131571	-7.4658	8.28e-14	1.09e-12	iEC_N1_H2O2 vs iEC_WT_H2O2	11.9636	EXOSC2
ENSG00000130741	5066.71	-1.26469	0.0400574	-31.5719	8.96e-219	1.19e-215	iEC_N1_H2O2 vs iEC_WT_H2O2	214.923	EIF2S3
ENSG00000130762	91.7604	1.04768	0.35101	2.98476	0.00283803	0.00910655	iEC_N1_H2O2 vs iEC_WT_H2O2	2.04065	ARHGEF16
ENSG00000130766	692.849	0.761309	0.0881909	8.63251	6e-18	1.05e-16	iEC_N1_H2O2 vs iEC_WT_H2O2	15.9779	SESN2
ENSG00000130940	85.6113	0.922295	0.291879	3.15985	0.00157848	0.00539678	iEC_N1_H2O2 vs iEC_WT_H2O2	2.26787	CASZ1
ENSG00000131016	3820.38	1.32789	0.124401	10.6742	1.34e-26	3.76e-25	iEC_N1_H2O2 vs iEC_WT_H2O2	24.4243	AKAP12
ENSG00000131149	1244.2	0.9762	0.181602	5.3755	7.64e-08	5.51e-07	iEC_N1_H2O2 vs iEC_WT_H2O2	6.25855	GSE1
ENSG00000131153	173.482	-2.10484	0.228456	-9.21331	3.16e-20	6.35e-19	iEC_N1_H2O2 vs iEC_WT_H2O2	18.1971	GINS2
ENSG00000131196	747.653	1.66194	0.090734	18.3167	6.09e-75	7.16e-73	iEC_N1_H2O2 vs iEC_WT_H2O2	72.1453	NFATC1
ENSG00000131351	87.7698	-0.99389	0.258477	-3.84518	0.00012	0.000527	iEC_N1_H2O2 vs iEC_WT_H2O2	3.27848	HAUS8
ENSG00000131370	1882.62	1.155	0.0613672	18.8212	5.07e-79	6.53e-77	iEC_N1_H2O2 vs iEC_WT_H2O2	76.1854	SH3BP5
ENSG00000131386	8.58379	3.16406	0.731315	4.32653	1.51e-05	7.82e-05	iEC_N1_H2O2 vs iEC_WT_H2O2	4.10688	GALNT15
ENSG00000131389	696.128	0.756116	0.164843	4.58689	4.5e-06	2.54e-05	iEC_N1_H2O2 vs iEC_WT_H2O2	4.59461	SLC6A6
ENSG00000131409	128.11	-3.03948	0.328452	-9.25395	2.16e-20	4.4e-19	iEC_N1_H2O2 vs iEC_WT_H2O2	18.3569	LRRC4B
ENSG00000131469	5259.51	-0.858869	0.116282	-7.38606	1.51e-13	1.93e-12	iEC_N1_H2O2 vs iEC_WT_H2O2	11.7136	RPL27
ENSG00000131470	60.5239	-1.16826	0.357171	-3.27088	0.00107215	0.00381851	iEC_N1_H2O2 vs iEC_WT_H2O2	2.41811	PSMC3IP
ENSG00000131669	1064.85	1.2483	0.0933275	13.3754	8.42e-41	3.86e-39	iEC_N1_H2O2 vs iEC_WT_H2O2	38.4131	NINJ1
ENSG00000131747	1329.65	-3.66587	0.148775	-24.6403	4.67e-134	1.46e-131	iEC_N1_H2O2 vs iEC_WT_H2O2	130.835	TOP2A
ENSG00000131831	92.292	-1.05418	0.195528	-5.39148	6.99e-08	5.07e-07	iEC_N1_H2O2 vs iEC_WT_H2O2	6.29457	RAI2
ENSG00000131979	139.485	1.80422	0.184347	9.7871	1.28e-22	2.96e-21	iEC_N1_H2O2 vs iEC_WT_H2O2	20.5293	GCH1
ENSG00000131981	42.3423	1.52819	0.354948	4.30538	1.67e-05	8.51e-05	iEC_N1_H2O2 vs iEC_WT_H2O2	4.07002	LGALS3
ENSG00000132016	12.2066	-1.82846	0.709007	-2.5789	0.00991159	0.0271926	iEC_N1_H2O2 vs iEC_WT_H2O2	1.56555	BRME1
ENSG00000132170	61.539	1.53824	0.212034	7.25471	4.03e-13	4.94e-12	iEC_N1_H2O2 vs iEC_WT_H2O2	11.3059	PPARG
ENSG00000132182	219.962	-2.10295	0.153897	-13.6647	1.65e-42	8.13e-41	iEC_N1_H2O2 vs iEC_WT_H2O2	40.0897	NUP210
ENSG00000132196	174.08	0.8192	0.178651	4.58546	4.53e-06	2.56e-05	iEC_N1_H2O2 vs iEC_WT_H2O2	4.59225	HSD17B7
ENSG00000132205	103.219	0.922331	0.252027	3.65965	0.000253	0.0010332	iEC_N1_H2O2 vs iEC_WT_H2O2	2.98582	EMILIN2
ENSG00000132321	14.4405	-1.58824	0.674956	-2.3531	0.0186179	0.0466469	iEC_N1_H2O2 vs iEC_WT_H2O2	1.33118	IQCA1
ENSG00000132329	28.5711	2.28128	0.452811	5.03804	4.7e-07	3.03e-06	iEC_N1_H2O2 vs iEC_WT_H2O2	5.51823	RAMP1
ENSG00000132423	70.3256	-1.15808	0.303345	-3.8177	0.000135	0.000584	iEC_N1_H2O2 vs iEC_WT_H2O2	3.23388	COQ3
ENSG00000132429	41.0264	-1.11742	0.380973	-2.93307	0.00335625	0.010549	iEC_N1_H2O2 vs iEC_WT_H2O2	1.97679	POPDC3
ENSG00000132436	268.851	-1.50842	0.162689	-9.27181	1.83e-20	3.74e-19	iEC_N1_H2O2 vs iEC_WT_H2O2	18.4268	FIGNL1
ENSG00000132481	1683.56	1.29192	0.0912538	14.1575	1.68e-45	9.41e-44	iEC_N1_H2O2 vs iEC_WT_H2O2	43.0265	TRIM47
ENSG00000132510	965.67	1.49032	0.185038	8.05415	8e-16	1.23e-14	iEC_N1_H2O2 vs iEC_WT_H2O2	13.9117	KDM6B
ENSG00000132563	127.632	-1.10951	0.252335	-4.39697	1.1e-05	5.82e-05	iEC_N1_H2O2 vs iEC_WT_H2O2	4.23512	REEP2
ENSG00000132613	2442.13	0.874789	0.139311	6.2794	3.4e-10	3.18e-09	iEC_N1_H2O2 vs iEC_WT_H2O2	8.49786	MTSS2
ENSG00000132622	11.2024	1.53616	0.557154	2.75716	0.00583053	0.0172464	iEC_N1_H2O2 vs iEC_WT_H2O2	1.7633	HSPA12B
ENSG00000132623	66.0231	-1.07497	0.282645	-3.80324	0.000143	0.000616	iEC_N1_H2O2 vs iEC_WT_H2O2	3.21036	ANKEF1
ENSG00000132688	6296.39	-0.820799	0.059446	-13.8075	2.3e-43	1.18e-41	iEC_N1_H2O2 vs iEC_WT_H2O2	40.9295	NES
ENSG00000132702	5.79367	-2.13144	0.90209	-2.36278	0.0181382	0.0455953	iEC_N1_H2O2 vs iEC_WT_H2O2	1.34108	HAPLN2
ENSG00000132793	78.8762	-1.18391	0.317223	-3.73209	0.00019	0.000799	iEC_N1_H2O2 vs iEC_WT_H2O2	3.0975	LPIN3
ENSG00000132967	39.785	-1.12041	0.332804	-3.36658	0.000761	0.00281153	iEC_N1_H2O2 vs iEC_WT_H2O2	2.55106	HMGB1P5
ENSG00000133065	848.766	0.769636	0.152009	5.0631	4.12e-07	2.68e-06	iEC_N1_H2O2 vs iEC_WT_H2O2	5.57134	SLC41A1
ENSG00000133083	200.02	-2.3851	0.201863	-11.8155	3.25e-32	1.14e-30	iEC_N1_H2O2 vs iEC_WT_H2O2	29.9441	DCLK1
ENSG00000133101	18.6099	-2.99227	0.64217	-4.65963	3.17e-06	1.83e-05	iEC_N1_H2O2 vs iEC_WT_H2O2	4.73842	CCNA1
ENSG00000133106	84.3683	1.20084	0.400457	2.99868	0.00271151	0.00873922	iEC_N1_H2O2 vs iEC_WT_H2O2	2.05853	EPSTI1
ENSG00000133107	17.6635	3.05193	0.58702	5.19902	2e-07	1.37e-06	iEC_N1_H2O2 vs iEC_WT_H2O2	5.86432	TRPC4
ENSG00000133110	1578.47	-1.7609	0.0832668	-21.1476	2.9e-99	5.65e-97	iEC_N1_H2O2 vs iEC_WT_H2O2	96.2479	POSTN
ENSG00000133116	72.101	1.42526	0.212774	6.69849	2.11e-11	2.22e-10	iEC_N1_H2O2 vs iEC_WT_H2O2	9.6534	KL
ENSG00000133119	229.553	-1.43791	0.164704	-8.73023	2.54e-18	4.61e-17	iEC_N1_H2O2 vs iEC_WT_H2O2	16.3361	RFC3
ENSG00000133131	434.043	-0.834996	0.130438	-6.4015	1.54e-10	1.49e-09	iEC_N1_H2O2 vs iEC_WT_H2O2	8.82574	MORC4
ENSG00000133169	361.569	-2.41027	0.164698	-14.6345	1.69e-48	1.05e-46	iEC_N1_H2O2 vs iEC_WT_H2O2	45.9781	BEX1
ENSG00000133302	77.8654	-0.995016	0.385959	-2.57804	0.00993634	0.0272511	iEC_N1_H2O2 vs iEC_WT_H2O2	1.56462	SLF1
ENSG00000133393	471.86	-0.810416	0.112311	-7.21581	5.36e-13	6.52e-12	iEC_N1_H2O2 vs iEC_WT_H2O2	11.1857	CEP20
ENSG00000133401	647.581	-0.991785	0.231971	-4.27547	1.91e-05	9.63e-05	iEC_N1_H2O2 vs iEC_WT_H2O2	4.01623	PDZD2
ENSG00000133561	1418.48	0.781142	0.105712	7.38934	1.48e-13	1.89e-12	iEC_N1_H2O2 vs iEC_WT_H2O2	11.7239	GIMAP6
ENSG00000133627	78.5883	-0.875111	0.321236	-2.7242	0.00644579	0.0188499	iEC_N1_H2O2 vs iEC_WT_H2O2	1.72469	ACTR3B
ENSG00000133687	35.6626	1.13503	0.436345	2.60123	0.00928913	0.0257423	iEC_N1_H2O2 vs iEC_WT_H2O2	1.58935	TMTC1
ENSG00000133740	301.994	-0.773946	0.118743	-6.5178	7.13e-11	7.2e-10	iEC_N1_H2O2 vs iEC_WT_H2O2	9.1428	E2F5
ENSG00000133800	6554.67	2.61203	0.0674702	38.7138	0	6.91e-291	iEC_N1_H2O2 vs iEC_WT_H2O2	290.161	LYVE1
ENSG00000133816	4151.24	-2.16848	0.160147	-13.5405	9.02e-42	4.31e-40	iEC_N1_H2O2 vs iEC_WT_H2O2	39.3655	MICAL2
ENSG00000133818	1098.41	-1.08281	0.083454	-12.9749	1.7e-38	7.33e-37	iEC_N1_H2O2 vs iEC_WT_H2O2	36.135	RRAS2
ENSG00000133863	34.9835	-4.16007	0.614499	-6.76985	1.29e-11	1.39e-10	iEC_N1_H2O2 vs iEC_WT_H2O2	9.85696	TEX15
ENSG00000133874	271.073	1.28373	0.117499	10.9254	8.71e-28	2.59e-26	iEC_N1_H2O2 vs iEC_WT_H2O2	25.5874	RNF122
ENSG00000133985	244.453	0.904479	0.156758	5.76989	7.93e-09	6.38e-08	iEC_N1_H2O2 vs iEC_WT_H2O2	7.19505	TTC9
ENSG00000134057	1083.17	-2.91417	0.0996343	-29.2487	4.67e-188	3.24e-185	iEC_N1_H2O2 vs iEC_WT_H2O2	184.489	CCNB1
ENSG00000134070	380.526	0.843631	0.104167	8.09883	5.55e-16	8.57e-15	iEC_N1_H2O2 vs iEC_WT_H2O2	14.067	IRAK2
ENSG00000134109	1533.99	0.802894	0.190869	4.20653	2.59e-05	0.000129	iEC_N1_H2O2 vs iEC_WT_H2O2	3.89085	EDEM1
ENSG00000134222	93.3323	-1.96732	0.333408	-5.90063	3.62e-09	3.04e-08	iEC_N1_H2O2 vs iEC_WT_H2O2	7.51774	PSRC1
ENSG00000134243	1105.79	1.43195	0.0992764	14.4238	3.66e-47	2.22e-45	iEC_N1_H2O2 vs iEC_WT_H2O2	44.6543	SORT1
ENSG00000134250	262.716	-0.803611	0.267011	-3.00965	0.00261545	0.00846894	iEC_N1_H2O2 vs iEC_WT_H2O2	2.07217	NOTCH2
ENSG00000134285	233.08	-0.916789	0.189519	-4.83746	1.32e-06	7.98e-06	iEC_N1_H2O2 vs iEC_WT_H2O2	5.09799	FKBP11
ENSG00000134317	12.0685	1.7484	0.558704	3.12938	0.00175176	0.00592077	iEC_N1_H2O2 vs iEC_WT_H2O2	2.22762	GRHL1
ENSG00000134326	61.8049	0.953327	0.375539	2.53856	0.011131	0.0300834	iEC_N1_H2O2 vs iEC_WT_H2O2	1.52167	CMPK2
ENSG00000134333	5780.85	-1.12347	0.0763185	-14.7208	4.74e-49	3.03e-47	iEC_N1_H2O2 vs iEC_WT_H2O2	46.5187	LDHA
ENSG00000134363	17.9576	3.66525	0.602143	6.087	1.15e-09	1.02e-08	iEC_N1_H2O2 vs iEC_WT_H2O2	7.99231	FST
ENSG00000134490	146.462	-0.76708	0.23814	-3.22113	0.00127686	0.004463	iEC_N1_H2O2 vs iEC_WT_H2O2	2.35037	TMEM241
ENSG00000134516	23.3117	-2.44584	0.785361	-3.11428	0.00184392	0.0062099	iEC_N1_H2O2 vs iEC_WT_H2O2	2.20692	DOCK2
ENSG00000134569	237.997	0.957962	0.222268	4.30995	1.63e-05	8.36e-05	iEC_N1_H2O2 vs iEC_WT_H2O2	4.07788	LRP4
ENSG00000134574	1075.36	0.770493	0.0924838	8.33111	8.01e-17	1.32e-15	iEC_N1_H2O2 vs iEC_WT_H2O2	14.8808	DDB2
ENSG00000134690	436.591	-3.42772	0.162588	-21.0823	1.16e-98	2.23e-96	iEC_N1_H2O2 vs iEC_WT_H2O2	95.6526	CDCA8
ENSG00000134775	32.3378	1.19033	0.490607	2.42623	0.0152567	0.0393173	iEC_N1_H2O2 vs iEC_WT_H2O2	1.40542	FHOD3
ENSG00000134780	212.321	0.967477	0.171502	5.64119	1.69e-08	1.32e-07	iEC_N1_H2O2 vs iEC_WT_H2O2	6.88089	DAGLA
ENSG00000134817	2087.08	4.84941	0.0845256	57.372	0	6.91e-291	iEC_N1_H2O2 vs iEC_WT_H2O2	290.161	APLNR
ENSG00000135045	210.678	-1.00204	0.174037	-5.75766	8.53e-09	6.83e-08	iEC_N1_H2O2 vs iEC_WT_H2O2	7.16553	C9orf40
ENSG00000135047	1859.89	0.924127	0.0944307	9.78629	1.29e-22	2.98e-21	iEC_N1_H2O2 vs iEC_WT_H2O2	20.5264	CTSL
ENSG00000135069	782.315	-1.58286	0.105989	-14.9341	1.98e-50	1.32e-48	iEC_N1_H2O2 vs iEC_WT_H2O2	47.881	PSAT1
ENSG00000135077	17.6753	3.32372	0.478906	6.94024	3.91e-12	4.41e-11	iEC_N1_H2O2 vs iEC_WT_H2O2	10.3551	HAVCR2
ENSG00000135111	976.135	2.79761	0.114899	24.3485	6.01e-131	1.85e-128	iEC_N1_H2O2 vs iEC_WT_H2O2	127.734	TBX3
ENSG00000135124	1419.98	0.757124	0.0900407	8.40868	4.15e-17	6.95e-16	iEC_N1_H2O2 vs iEC_WT_H2O2	15.1581	P2RX4
ENSG00000135218	589.42	5.51771	0.243687	22.6426	1.65e-113	4.05e-111	iEC_N1_H2O2 vs iEC_WT_H2O2	110.392	CD36
ENSG00000135312	610.341	-5.09147	0.200253	-25.4252	1.33e-142	5.17e-140	iEC_N1_H2O2 vs iEC_WT_H2O2	139.286	HTR1B
ENSG00000135324	64.0279	-4.2839	0.433421	-9.88391	4.89e-23	1.17e-21	iEC_N1_H2O2 vs iEC_WT_H2O2	20.9329	MRAP2
ENSG00000135363	1765.19	1.12535	0.0687003	16.3805	2.63e-60	2.25e-58	iEC_N1_H2O2 vs iEC_WT_H2O2	57.6478	LMO2
ENSG00000135451	207.515	-3.96025	0.304329	-13.0131	1.03e-38	4.5e-37	iEC_N1_H2O2 vs iEC_WT_H2O2	36.3469	TROAP
ENSG00000135476	356.008	-2.93913	0.249813	-11.7653	5.89e-32	2.04e-30	iEC_N1_H2O2 vs iEC_WT_H2O2	29.6902	ESPL1
ENSG00000135486	12851.7	-0.919233	0.0772206	-11.904	1.13e-32	3.99e-31	iEC_N1_H2O2 vs iEC_WT_H2O2	30.3994	HNRNPA1
ENSG00000135596	164.255	-0.980564	0.198447	-4.94118	7.76e-07	4.85e-06	iEC_N1_H2O2 vs iEC_WT_H2O2	5.31395	MICAL1
ENSG00000135604	49.6324	1.64755	0.319486	5.15688	2.51e-07	1.69e-06	iEC_N1_H2O2 vs iEC_WT_H2O2	5.77215	STX11
ENSG00000135625	37.0304	2.66154	0.423054	6.29125	3.15e-10	2.95e-09	iEC_N1_H2O2 vs iEC_WT_H2O2	8.52946	EGR4
ENSG00000135678	310.567	2.02013	0.298582	6.76576	1.33e-11	1.43e-10	iEC_N1_H2O2 vs iEC_WT_H2O2	9.84585	CPM
ENSG00000135679	3492.46	1.59851	0.155455	10.2828	8.43e-25	2.17e-23	iEC_N1_H2O2 vs iEC_WT_H2O2	22.6628	MDM2
ENSG00000135835	133.959	-0.925095	0.284065	-3.25663	0.00112744	0.00398963	iEC_N1_H2O2 vs iEC_WT_H2O2	2.39907	KIAA1614
ENSG00000135838	204.239	4.11964	0.279394	14.7449	3.32e-49	2.13e-47	iEC_N1_H2O2 vs iEC_WT_H2O2	46.6722	NPL
ENSG00000135905	129.219	-1.85679	0.44201	-4.20078	2.66e-05	0.000132	iEC_N1_H2O2 vs iEC_WT_H2O2	3.88089	DOCK10
ENSG00000135912	669.521	-0.773858	0.212883	-3.63513	0.000278	0.00112761	iEC_N1_H2O2 vs iEC_WT_H2O2	2.94784	TTLL4
ENSG00000135914	178.197	1.74004	0.157585	11.042	2.4e-28	7.22e-27	iEC_N1_H2O2 vs iEC_WT_H2O2	26.1412	HTR2B
ENSG00000135916	4342.44	-1.02848	0.0744926	-13.8064	2.33e-43	1.19e-41	iEC_N1_H2O2 vs iEC_WT_H2O2	40.9247	ITM2C
ENSG00000135919	807.907	-0.827675	0.124558	-6.6449	3.03e-11	3.15e-10	iEC_N1_H2O2 vs iEC_WT_H2O2	9.50215	SERPINE2
ENSG00000136002	18.8998	-2.56546	1.02276	-2.50837	0.0121291	0.0324134	iEC_N1_H2O2 vs iEC_WT_H2O2	1.48928	ARHGEF4
ENSG00000136011	1401.25	2.61069	0.228413	11.4297	2.97e-30	9.61e-29	iEC_N1_H2O2 vs iEC_WT_H2O2	28.0174	STAB2
ENSG00000136104	100.718	-1.15367	0.288792	-3.99481	6.47e-05	0.000299	iEC_N1_H2O2 vs iEC_WT_H2O2	3.52367	RNASEH2B
ENSG00000136108	998.582	-1.033	0.0830068	-12.4447	1.49e-35	5.83e-34	iEC_N1_H2O2 vs iEC_WT_H2O2	33.2341	CKAP2
ENSG00000136111	3326.54	1.05789	0.0694477	15.2329	2.14e-52	1.5e-50	iEC_N1_H2O2 vs iEC_WT_H2O2	49.8245	TBC1D4
ENSG00000136122	129.77	-1.95139	0.25417	-7.67748	1.62e-14	2.24e-13	iEC_N1_H2O2 vs iEC_WT_H2O2	12.6491	BORA
ENSG00000136158	1531.9	-0.926011	0.101174	-9.15267	5.55e-20	1.1e-18	iEC_N1_H2O2 vs iEC_WT_H2O2	17.9573	SPRY2
ENSG00000136235	14.56	2.13718	0.669065	3.19428	0.00140182	0.00484567	iEC_N1_H2O2 vs iEC_WT_H2O2	2.31465	GPNMB
ENSG00000136237	1578.07	1.04735	0.203816	5.13872	2.77e-07	1.85e-06	iEC_N1_H2O2 vs iEC_WT_H2O2	5.73249	RAPGEF5
ENSG00000136244	31.364	-1.31964	0.376922	-3.50108	0.000463	0.00180051	iEC_N1_H2O2 vs iEC_WT_H2O2	2.7446	IL6
ENSG00000136274	95.2844	-1.03017	0.209256	-4.92301	8.52e-07	5.3e-06	iEC_N1_H2O2 vs iEC_WT_H2O2	5.2759	NACAD
ENSG00000136378	3566.95	0.808424	0.0607437	13.3088	2.06e-40	9.37e-39	iEC_N1_H2O2 vs iEC_WT_H2O2	38.0284	ADAMTS7
ENSG00000136383	3478.37	1.08617	0.17918	6.06186	1.35e-09	1.18e-08	iEC_N1_H2O2 vs iEC_WT_H2O2	7.92805	ALPK3
ENSG00000136404	505.363	-0.999992	0.0948642	-10.5413	5.57e-26	1.52e-24	iEC_N1_H2O2 vs iEC_WT_H2O2	23.8178	TM6SF1
ENSG00000136492	136.732	-2.37398	0.308868	-7.68606	1.52e-14	2.11e-13	iEC_N1_H2O2 vs iEC_WT_H2O2	12.6767	BRIP1
ENSG00000136603	1962.29	1.35274	0.155752	8.68524	3.78e-18	6.75e-17	iEC_N1_H2O2 vs iEC_WT_H2O2	16.1706	SKIL
ENSG00000136630	1139.77	2.43832	0.0961448	25.3609	6.82e-142	2.59e-139	iEC_N1_H2O2 vs iEC_WT_H2O2	138.586	HLX
ENSG00000136698	7.50205	-5.87331	1.36705	-4.29635	1.74e-05	8.83e-05	iEC_N1_H2O2 vs iEC_WT_H2O2	4.05399	CFC1
ENSG00000136824	584.905	-1.32544	0.135931	-9.75077	1.83e-22	4.18e-21	iEC_N1_H2O2 vs iEC_WT_H2O2	20.3791	SMC2
ENSG00000136826	365.785	1.20934	0.228483	5.2929	1.2e-07	8.43e-07	iEC_N1_H2O2 vs iEC_WT_H2O2	6.07404	KLF4
ENSG00000136828	98.5237	0.927099	0.353734	2.62089	0.00876993	0.0245437	iEC_N1_H2O2 vs iEC_WT_H2O2	1.61006	RALGPS1
ENSG00000136842	144.735	-1.40686	0.215799	-6.51929	7.06e-11	7.14e-10	iEC_N1_H2O2 vs iEC_WT_H2O2	9.14658	TMOD1
ENSG00000136859	942.553	0.889477	0.139768	6.36397	1.97e-10	1.88e-09	iEC_N1_H2O2 vs iEC_WT_H2O2	8.72478	ANGPTL2
ENSG00000136866	38.1099	-1.32707	0.376741	-3.52248	0.000428	0.00167218	iEC_N1_H2O2 vs iEC_WT_H2O2	2.77672	ZFP37
ENSG00000136867	60.2818	1.40747	0.264661	5.31803	1.05e-07	7.41e-07	iEC_N1_H2O2 vs iEC_WT_H2O2	6.13004	SLC31A2
ENSG00000136928	22.8252	-2.35784	0.612953	-3.84669	0.00012	0.000524	iEC_N1_H2O2 vs iEC_WT_H2O2	3.28057	GABBR2
ENSG00000136943	83.6059	-1.36333	0.263997	-5.16421	2.41e-07	1.63e-06	iEC_N1_H2O2 vs iEC_WT_H2O2	5.78823	CTSV
ENSG00000136960	1067.85	3.10742	0.0981498	31.66	5.53e-220	8.03e-217	iEC_N1_H2O2 vs iEC_WT_H2O2	216.095	ENPP2
ENSG00000136982	48.3003	-1.69449	0.326165	-5.19518	2.05e-07	1.39e-06	iEC_N1_H2O2 vs iEC_WT_H2O2	5.85573	DSCC1
ENSG00000136997	2099.33	-0.862822	0.0755943	-11.4139	3.57e-30	1.14e-28	iEC_N1_H2O2 vs iEC_WT_H2O2	27.9418	MYC
ENSG00000137033	1469.63	-1.14165	0.0797813	-14.3097	1.9e-46	1.11e-44	iEC_N1_H2O2 vs iEC_WT_H2O2	43.955	IL33
ENSG00000137054	178.938	-0.865787	0.164052	-5.27752	1.31e-07	9.14e-07	iEC_N1_H2O2 vs iEC_WT_H2O2	6.03906	POLR1E
ENSG00000137124	445.159	-0.831887	0.116875	-7.11775	1.1e-12	1.3e-11	iEC_N1_H2O2 vs iEC_WT_H2O2	10.8855	ALDH1B1
ENSG00000137135	43.1269	-2.57224	0.430894	-5.96953	2.38e-09	2.03e-08	iEC_N1_H2O2 vs iEC_WT_H2O2	7.69185	ARHGEF39
ENSG00000137168	602.816	-0.796743	0.103151	-7.72402	1.13e-14	1.58e-13	iEC_N1_H2O2 vs iEC_WT_H2O2	12.8012	PPIL1
ENSG00000137185	128.574	0.769659	0.171314	4.49269	7.03e-06	3.86e-05	iEC_N1_H2O2 vs iEC_WT_H2O2	4.4139	ZSCAN9
ENSG00000137193	133.034	-1.21021	0.279992	-4.32232	1.54e-05	7.95e-05	iEC_N1_H2O2 vs iEC_WT_H2O2	4.09955	PIM1
ENSG00000137216	705.258	0.914952	0.124941	7.32309	2.42e-13	3.04e-12	iEC_N1_H2O2 vs iEC_WT_H2O2	11.5168	TMEM63B
ENSG00000137225	98.877	1.1836	0.185721	6.37301	1.85e-10	1.78e-09	iEC_N1_H2O2 vs iEC_WT_H2O2	8.74882	CAPN11
ENSG00000137309	7615.47	-1.27135	0.0694163	-18.3149	6.29e-75	7.33e-73	iEC_N1_H2O2 vs iEC_WT_H2O2	72.1347	HMGA1
ENSG00000137310	403.703	-2.14276	0.142142	-15.0748	2.37e-51	1.62e-49	iEC_N1_H2O2 vs iEC_WT_H2O2	48.7907	TCF19
ENSG00000137331	1213.13	-1.1991	0.092257	-12.9973	1.27e-38	5.51e-37	iEC_N1_H2O2 vs iEC_WT_H2O2	36.2587	IER3
ENSG00000137393	2372.18	-1.42695	0.0974087	-14.6491	1.37e-48	8.52e-47	iEC_N1_H2O2 vs iEC_WT_H2O2	46.0696	RNF144B
ENSG00000137449	882.193	1.18558	0.128443	9.23035	2.7e-20	5.45e-19	iEC_N1_H2O2 vs iEC_WT_H2O2	18.2634	CPEB2
ENSG00000137463	95.1248	-4.17158	0.395399	-10.5503	5.06e-26	1.38e-24	iEC_N1_H2O2 vs iEC_WT_H2O2	23.8587	MGARP
ENSG00000137474	1413.61	1.01612	0.110551	9.19139	3.88e-20	7.75e-19	iEC_N1_H2O2 vs iEC_WT_H2O2	18.1109	MYO7A
ENSG00000137507	7163.61	1.43769	0.0539368	26.655	1.56e-156	7.35e-154	iEC_N1_H2O2 vs iEC_WT_H2O2	153.134	LRRC32
ENSG00000137563	535.611	-1.26135	0.121672	-10.3668	3.51e-25	9.25e-24	iEC_N1_H2O2 vs iEC_WT_H2O2	23.0339	GGH
ENSG00000137575	5872.8	0.917613	0.0560437	16.3732	2.97e-60	2.53e-58	iEC_N1_H2O2 vs iEC_WT_H2O2	57.5976	SDCBP
ENSG00000137642	58.9223	-1.58089	0.394132	-4.01105	6.04e-05	0.000281	iEC_N1_H2O2 vs iEC_WT_H2O2	3.55071	SORL1
ENSG00000137693	1178.11	-2.0004	0.182913	-10.9363	7.73e-28	2.3e-26	iEC_N1_H2O2 vs iEC_WT_H2O2	25.638	YAP1
ENSG00000137726	170.189	1.80281	0.17424	10.3468	4.33e-25	1.13e-23	iEC_N1_H2O2 vs iEC_WT_H2O2	22.9464	FXYD6
ENSG00000137752	13.1634	1.26369	0.541965	2.33169	0.0197172	0.0490474	iEC_N1_H2O2 vs iEC_WT_H2O2	1.30938	CASP1
ENSG00000137804	463.458	-2.71719	0.250747	-10.8364	2.32e-27	6.73e-26	iEC_N1_H2O2 vs iEC_WT_H2O2	25.1717	NUSAP1
ENSG00000137807	482.474	-2.39146	0.181611	-13.168	1.34e-39	5.96e-38	iEC_N1_H2O2 vs iEC_WT_H2O2	37.2246	KIF23
ENSG00000137812	375.22	-3.65945	0.240113	-15.2406	1.9e-52	1.34e-50	iEC_N1_H2O2 vs iEC_WT_H2O2	49.8715	KNL1
ENSG00000137819	9.28552	2.14928	0.640258	3.3569	0.000788	0.00290313	iEC_N1_H2O2 vs iEC_WT_H2O2	2.53713	PAQR5
ENSG00000137831	7373.89	0.984244	0.0780747	12.6064	1.95e-36	7.77e-35	iEC_N1_H2O2 vs iEC_WT_H2O2	34.1097	UACA
ENSG00000137834	2713.6	2.61856	0.0820158	31.9276	1.11e-223	1.77e-220	iEC_N1_H2O2 vs iEC_WT_H2O2	219.753	SMAD6
ENSG00000137868	7.08653	4.6464	1.13883	4.07997	4.5e-05	0.000214	iEC_N1_H2O2 vs iEC_WT_H2O2	3.66968	STRA6
ENSG00000137872	171.217	0.947404	0.341848	2.77142	0.00558123	0.016592	iEC_N1_H2O2 vs iEC_WT_H2O2	1.7801	SEMA6D
ENSG00000137878	147.959	-1.38611	0.334637	-4.14213	3.44e-05	0.000167	iEC_N1_H2O2 vs iEC_WT_H2O2	3.77629	GCOM1
ENSG00000137880	47.8817	1.6482	0.273826	6.01915	1.75e-09	1.52e-08	iEC_N1_H2O2 vs iEC_WT_H2O2	7.81766	GCHFR
ENSG00000137936	688.663	-1.10515	0.100283	-11.0203	3.05e-28	9.12e-27	iEC_N1_H2O2 vs iEC_WT_H2O2	26.04	BCAR3
ENSG00000138031	425.181	-0.7936	0.169969	-4.6691	3.03e-06	1.75e-05	iEC_N1_H2O2 vs iEC_WT_H2O2	4.757	ADCY3
ENSG00000138035	595.401	-0.837281	0.221385	-3.78202	0.000156	0.000666	iEC_N1_H2O2 vs iEC_WT_H2O2	3.17662	PNPT1
ENSG00000138061	22.0293	2.51322	0.512076	4.90791	9.21e-07	5.7e-06	iEC_N1_H2O2 vs iEC_WT_H2O2	5.24412	CYP1B1
ENSG00000138080	77.0737	1.52358	0.326632	4.66452	3.09e-06	1.78e-05	iEC_N1_H2O2 vs iEC_WT_H2O2	4.74842	EMILIN1
ENSG00000138092	516.97	-0.962126	0.154011	-6.24714	4.18e-10	3.88e-09	iEC_N1_H2O2 vs iEC_WT_H2O2	8.41076	CENPO
ENSG00000138135	3.80661	3.89354	1.0766	3.6165	0.000299	0.00120486	iEC_N1_H2O2 vs iEC_WT_H2O2	2.91906	CH25H
ENSG00000138160	629.229	-3.31764	0.153576	-21.6026	1.7e-103	3.52e-101	iEC_N1_H2O2 vs iEC_WT_H2O2	100.454	KIF11
ENSG00000138172	131.059	1.87841	0.196023	9.58262	9.46e-22	2.08e-20	iEC_N1_H2O2 vs iEC_WT_H2O2	19.6817	CALHM2
ENSG00000138180	461.679	-3.37657	0.176243	-19.1586	8.2e-82	1.13e-79	iEC_N1_H2O2 vs iEC_WT_H2O2	78.9474	CEP55
ENSG00000138182	285.529	-1.83236	0.186016	-9.85055	6.82e-23	1.62e-21	iEC_N1_H2O2 vs iEC_WT_H2O2	20.7911	KIF20B
ENSG00000138185	601.701	0.752828	0.147014	5.12078	3.04e-07	2.02e-06	iEC_N1_H2O2 vs iEC_WT_H2O2	5.69418	ENTPD1
ENSG00000138315	504.952	1.31233	0.0889098	14.7602	2.64e-49	1.7e-47	iEC_N1_H2O2 vs iEC_WT_H2O2	46.769	OIT3
ENSG00000138316	5.47741	3.87782	1.02271	3.7917	0.00015	0.000642	iEC_N1_H2O2 vs iEC_WT_H2O2	3.19226	ADAMTS14
ENSG00000138326	6732.53	-0.83605	0.112582	-7.42616	1.12e-13	1.44e-12	iEC_N1_H2O2 vs iEC_WT_H2O2	11.8403	RPS24
ENSG00000138336	98.8265	-0.946271	0.236679	-3.99812	6.38e-05	0.000296	iEC_N1_H2O2 vs iEC_WT_H2O2	3.52874	TET1
ENSG00000138346	138.467	-1.1619	0.27848	-4.17231	3.02e-05	0.000148	iEC_N1_H2O2 vs iEC_WT_H2O2	3.83033	DNA2
ENSG00000138376	115.519	-1.23177	0.279054	-4.41409	1.01e-05	5.41e-05	iEC_N1_H2O2 vs iEC_WT_H2O2	4.26676	BARD1
ENSG00000138386	368.667	0.796816	0.172985	4.60626	4.1e-06	2.33e-05	iEC_N1_H2O2 vs iEC_WT_H2O2	4.63279	NAB1
ENSG00000138430	1284.06	-0.791925	0.0891531	-8.88275	6.52e-19	1.23e-17	iEC_N1_H2O2 vs iEC_WT_H2O2	16.9091	OLA1
ENSG00000138442	510.807	-0.796224	0.254913	-3.12351	0.00178705	0.00603262	iEC_N1_H2O2 vs iEC_WT_H2O2	2.21949	WDR12
ENSG00000138587	34.8848	-2.0414	0.396684	-5.14615	2.66e-07	1.79e-06	iEC_N1_H2O2 vs iEC_WT_H2O2	5.74786	MNS1
ENSG00000138604	5512.84	-1.01153	0.0727043	-13.9129	5.29e-44	2.83e-42	iEC_N1_H2O2 vs iEC_WT_H2O2	41.5488	GLCE
ENSG00000138623	53.0066	-1.3175	0.300091	-4.39032	1.13e-05	5.98e-05	iEC_N1_H2O2 vs iEC_WT_H2O2	4.22349	SEMA7A
ENSG00000138639	940.555	-1.65031	0.099867	-16.5251	2.42e-61	2.1e-59	iEC_N1_H2O2 vs iEC_WT_H2O2	58.6776	ARHGAP24
ENSG00000138642	135.422	0.880788	0.296366	2.97197	0.002959	0.0094348	iEC_N1_H2O2 vs iEC_WT_H2O2	2.02527	HERC6
ENSG00000138646	29.9652	1.72461	0.338724	5.09149	3.55e-07	2.34e-06	iEC_N1_H2O2 vs iEC_WT_H2O2	5.63163	HERC5
ENSG00000138650	6372.63	-2.25095	0.0991457	-22.7035	4.14e-114	1.03e-111	iEC_N1_H2O2 vs iEC_WT_H2O2	110.986	PCDH10
ENSG00000138658	93.3299	-1.35843	0.311762	-4.35725	1.32e-05	6.86e-05	iEC_N1_H2O2 vs iEC_WT_H2O2	4.16338	ZGRF1
ENSG00000138696	9.9473	-4.44358	1.12887	-3.93629	8.28e-05	0.000373	iEC_N1_H2O2 vs iEC_WT_H2O2	3.4278	BMPR1B
ENSG00000138722	8553.97	-1.37812	0.0843276	-16.3425	4.92e-60	4.13e-58	iEC_N1_H2O2 vs iEC_WT_H2O2	57.3836	MMRN1
ENSG00000138767	903.263	1.04453	0.173597	6.01701	1.78e-09	1.54e-08	iEC_N1_H2O2 vs iEC_WT_H2O2	7.81237	CNOT6L
ENSG00000138778	499.73	-2.7203	0.214975	-12.6541	1.06e-36	4.26e-35	iEC_N1_H2O2 vs iEC_WT_H2O2	34.3703	CENPE
ENSG00000138780	221.106	-0.891841	0.193443	-4.61035	4.02e-06	2.29e-05	iEC_N1_H2O2 vs iEC_WT_H2O2	4.64072	GSTCD
ENSG00000138801	857.046	-1.20328	0.0866123	-13.8927	7.01e-44	3.72e-42	iEC_N1_H2O2 vs iEC_WT_H2O2	41.4294	PAPSS1
ENSG00000138829	3819.19	-2.38845	0.196409	-12.1606	5.04e-34	1.87e-32	iEC_N1_H2O2 vs iEC_WT_H2O2	31.7281	FBN2
ENSG00000139055	9.41825	-1.55677	0.632135	-2.46271	0.0137891	0.0361181	iEC_N1_H2O2 vs iEC_WT_H2O2	1.44227	ERP27
ENSG00000139116	55.6296	-1.32842	0.355979	-3.73175	0.00019	0.0008	iEC_N1_H2O2 vs iEC_WT_H2O2	3.09714	KIF21A
ENSG00000139173	146.859	0.879025	0.199381	4.40877	1.04e-05	5.54e-05	iEC_N1_H2O2 vs iEC_WT_H2O2	4.25681	TMEM117
ENSG00000139178	236.251	1.13963	0.191107	5.96327	2.47e-09	2.11e-08	iEC_N1_H2O2 vs iEC_WT_H2O2	7.67589	C1RL
ENSG00000139182	2027.19	1.50165	0.122184	12.2901	1.02e-34	3.9e-33	iEC_N1_H2O2 vs iEC_WT_H2O2	32.4086	CLSTN3
ENSG00000139192	91.2544	1.28685	0.239184	5.38016	7.44e-08	5.38e-07	iEC_N1_H2O2 vs iEC_WT_H2O2	6.2692	TAPBPL
ENSG00000139278	170.079	1.72048	0.265901	6.47036	9.78e-11	9.7e-10	iEC_N1_H2O2 vs iEC_WT_H2O2	9.01303	GLIPR1
ENSG00000139329	7.10362	2.4988	0.944329	2.64612	0.00814216	0.0230509	iEC_N1_H2O2 vs iEC_WT_H2O2	1.63731	LUM
ENSG00000139343	480.351	-0.789209	0.124869	-6.3203	2.61e-10	2.46e-09	iEC_N1_H2O2 vs iEC_WT_H2O2	8.60861	SNRPF
ENSG00000139354	403.664	1.14528	0.145189	7.88816	3.07e-15	4.49e-14	iEC_N1_H2O2 vs iEC_WT_H2O2	13.3482	GAS2L3
ENSG00000139508	61.9145	-1.40543	0.247764	-5.67244	1.41e-08	1.1e-07	iEC_N1_H2O2 vs iEC_WT_H2O2	6.95716	SLC46A3
ENSG00000139517	311.731	0.769582	0.10831	7.10535	1.2e-12	1.42e-11	iEC_N1_H2O2 vs iEC_WT_H2O2	10.8481	LNX2
ENSG00000139618	146.826	-2.37251	0.446357	-5.31528	1.06e-07	7.52e-07	iEC_N1_H2O2 vs iEC_WT_H2O2	6.12386	BRCA2
ENSG00000139629	740.605	-1.07721	0.196764	-5.47459	4.39e-08	3.26e-07	iEC_N1_H2O2 vs iEC_WT_H2O2	6.48735	GALNT6
ENSG00000139631	168.107	1.18032	0.20301	5.81409	6.1e-09	4.98e-08	iEC_N1_H2O2 vs iEC_WT_H2O2	7.30277	CSAD
ENSG00000139734	430.901	-2.19741	0.138746	-15.8376	1.71e-56	1.34e-54	iEC_N1_H2O2 vs iEC_WT_H2O2	53.8726	DIAPH3
ENSG00000139737	53.6141	-1.04672	0.421614	-2.48266	0.0130406	0.0344343	iEC_N1_H2O2 vs iEC_WT_H2O2	1.46301	SLAIN1
ENSG00000139800	13.8537	-4.54759	1.11082	-4.09392	4.24e-05	0.000203	iEC_N1_H2O2 vs iEC_WT_H2O2	3.69293	ZIC5
ENSG00000139832	152.598	1.44294	0.168254	8.57597	9.83e-18	1.71e-16	iEC_N1_H2O2 vs iEC_WT_H2O2	15.7681	RAB20
ENSG00000139973	32.705	-2.34734	0.757804	-3.09755	0.00195129	0.00652883	iEC_N1_H2O2 vs iEC_WT_H2O2	2.18516	SYT16
ENSG00000139977	2297.75	-0.968876	0.0831884	-11.6468	2.38e-31	8.01e-30	iEC_N1_H2O2 vs iEC_WT_H2O2	29.0962	NAA30
ENSG00000139998	629.67	-0.764743	0.0951471	-8.03749	9.17e-16	1.4e-14	iEC_N1_H2O2 vs iEC_WT_H2O2	13.8543	RAB15
ENSG00000140009	5.32446	3.16075	0.988042	3.19901	0.00137902	0.00477721	iEC_N1_H2O2 vs iEC_WT_H2O2	2.32083	ESR2
ENSG00000140044	107.541	1.38897	0.241404	5.7537	8.73e-09	6.98e-08	iEC_N1_H2O2 vs iEC_WT_H2O2	7.15622	JDP2
ENSG00000140105	5544.86	1.22292	0.0906462	13.4912	1.76e-41	8.26e-40	iEC_N1_H2O2 vs iEC_WT_H2O2	39.0832	WARS1
ENSG00000140263	442.994	-1.03498	0.135201	-7.65508	1.93e-14	2.65e-13	iEC_N1_H2O2 vs iEC_WT_H2O2	12.5767	SORD
ENSG00000140386	134.529	-0.83489	0.279042	-2.99198	0.00277172	0.00891529	iEC_N1_H2O2 vs iEC_WT_H2O2	2.04986	SCAPER
ENSG00000140416	9746.67	-1.00635	0.0486974	-20.6654	7.1e-95	1.25e-92	iEC_N1_H2O2 vs iEC_WT_H2O2	91.9045	TPM1
ENSG00000140451	96.5168	-2.93203	0.317251	-9.24196	2.42e-20	4.91e-19	iEC_N1_H2O2 vs iEC_WT_H2O2	18.3088	PIF1
ENSG00000140479	587.558	2.32132	0.161219	14.3986	5.28e-47	3.13e-45	iEC_N1_H2O2 vs iEC_WT_H2O2	44.5038	PCSK6
ENSG00000140511	479.718	-4.78649	0.196919	-24.3069	1.66e-130	4.99e-128	iEC_N1_H2O2 vs iEC_WT_H2O2	127.302	HAPLN3
ENSG00000140525	660.52	-1.54751	0.136438	-11.3422	8.1e-30	2.55e-28	iEC_N1_H2O2 vs iEC_WT_H2O2	27.5938	FANCI
ENSG00000140534	156.704	-2.47684	0.248932	-9.94988	2.52e-23	6.1e-22	iEC_N1_H2O2 vs iEC_WT_H2O2	21.2147	TICRR
ENSG00000140557	9.92385	2.2456	0.872194	2.57465	0.0100341	0.0274627	iEC_N1_H2O2 vs iEC_WT_H2O2	1.56126	ST8SIA2
ENSG00000140682	1429.67	-1.26492	0.075751	-16.6983	1.35e-62	1.2e-60	iEC_N1_H2O2 vs iEC_WT_H2O2	59.9223	TGFB1I1
ENSG00000140853	157.017	1.54821	0.341058	4.53942	5.64e-06	3.14e-05	iEC_N1_H2O2 vs iEC_WT_H2O2	4.50367	NLRC5
ENSG00000140873	141.876	-2.24728	0.442835	-5.07476	3.88e-07	2.54e-06	iEC_N1_H2O2 vs iEC_WT_H2O2	5.59563	ADAMTS18
ENSG00000140937	837.49	-1.17415	0.182035	-6.45016	1.12e-10	1.1e-09	iEC_N1_H2O2 vs iEC_WT_H2O2	8.95777	CDH11
ENSG00000140939	114.249	1.2596	0.270835	4.65079	3.31e-06	1.9e-05	iEC_N1_H2O2 vs iEC_WT_H2O2	4.72073	NOL3
ENSG00000140948	980.121	1.08509	0.148327	7.31555	2.56e-13	3.2e-12	iEC_N1_H2O2 vs iEC_WT_H2O2	11.4951	ZCCHC14
ENSG00000140955	5.5431	2.87484	1.07735	2.66844	0.00762034	0.0217783	iEC_N1_H2O2 vs iEC_WT_H2O2	1.66198	ADAD2
ENSG00000140961	125.224	1.66899	0.187651	8.89408	5.89e-19	1.12e-17	iEC_N1_H2O2 vs iEC_WT_H2O2	16.9524	OSGIN1
ENSG00000141013	123.497	1.55707	0.263072	5.91879	3.24e-09	2.74e-08	iEC_N1_H2O2 vs iEC_WT_H2O2	7.56264	GAS8
ENSG00000141052	6.49133	2.68849	1.07326	2.50497	0.012246	0.032678	iEC_N1_H2O2 vs iEC_WT_H2O2	1.48574	MYOCD
ENSG00000141219	417.676	-0.768613	0.110621	-6.94813	3.7e-12	4.2e-11	iEC_N1_H2O2 vs iEC_WT_H2O2	10.3772	C17orf80
ENSG00000141337	212.635	0.768694	0.154291	4.98211	6.29e-07	3.98e-06	iEC_N1_H2O2 vs iEC_WT_H2O2	5.39969	ARSG
ENSG00000141338	69.0909	1.33359	0.442946	3.01074	0.00260613	0.00844388	iEC_N1_H2O2 vs iEC_WT_H2O2	2.07346	ABCA8
ENSG00000141384	49.3369	-1.14727	0.267512	-4.28867	1.8e-05	9.11e-05	iEC_N1_H2O2 vs iEC_WT_H2O2	4.04047	TAF4B
ENSG00000141458	718.094	1.41913	0.162821	8.71592	2.88e-18	5.2e-17	iEC_N1_H2O2 vs iEC_WT_H2O2	16.2841	NPC1
ENSG00000141480	349.311	0.935541	0.147636	6.33683	2.35e-10	2.23e-09	iEC_N1_H2O2 vs iEC_WT_H2O2	8.65204	ARRB2
ENSG00000141497	13.2835	2.79626	0.579985	4.82126	1.43e-06	8.61e-06	iEC_N1_H2O2 vs iEC_WT_H2O2	5.06516	ZMYND15
ENSG00000141499	302.647	-0.849154	0.179671	-4.72616	2.29e-06	1.34e-05	iEC_N1_H2O2 vs iEC_WT_H2O2	4.87228	WRAP53
ENSG00000141524	2810.91	1.20898	0.0872601	13.8549	1.19e-43	6.2e-42	iEC_N1_H2O2 vs iEC_WT_H2O2	41.2078	TMC6
ENSG00000141540	26.2986	-1.53893	0.659185	-2.3346	0.0195645	0.0487129	iEC_N1_H2O2 vs iEC_WT_H2O2	1.31236	TTYH2
ENSG00000141579	6.99419	1.93804	0.828397	2.3395	0.0193093	0.0481979	iEC_N1_H2O2 vs iEC_WT_H2O2	1.31697	ZNF750
ENSG00000141655	274.428	-1.38873	0.19219	-7.22583	4.98e-13	6.07e-12	iEC_N1_H2O2 vs iEC_WT_H2O2	11.217	TNFRSF11A
ENSG00000141664	520.699	0.940626	0.162278	5.79638	6.78e-09	5.51e-08	iEC_N1_H2O2 vs iEC_WT_H2O2	7.25886	ZCCHC2
ENSG00000141668	551.708	-2.88503	0.120681	-23.9062	2.64e-126	7.67e-124	iEC_N1_H2O2 vs iEC_WT_H2O2	123.115	CBLN2
ENSG00000141682	609.468	1.87705	0.105571	17.7799	1.01e-70	1.06e-68	iEC_N1_H2O2 vs iEC_WT_H2O2	67.9766	PMAIP1
ENSG00000141736	737.713	-0.841424	0.0963894	-8.72942	2.56e-18	4.64e-17	iEC_N1_H2O2 vs iEC_WT_H2O2	16.3339	ERBB2
ENSG00000141753	28567.4	0.819783	0.0660685	12.4081	2.36e-35	9.16e-34	iEC_N1_H2O2 vs iEC_WT_H2O2	33.0382	IGFBP4
ENSG00000141934	104.991	1.20281	0.188793	6.37104	1.88e-10	1.8e-09	iEC_N1_H2O2 vs iEC_WT_H2O2	8.74374	PLPP2
ENSG00000142156	1824.27	0.977653	0.0763109	12.8114	1.41e-37	5.91e-36	iEC_N1_H2O2 vs iEC_WT_H2O2	35.2281	COL6A1
ENSG00000142173	3800.37	1.05088	0.0773054	13.5939	4.35e-42	2.11e-40	iEC_N1_H2O2 vs iEC_WT_H2O2	39.6767	COL6A2
ENSG00000142178	111.877	1.1715	0.1911	6.13032	8.77e-10	7.87e-09	iEC_N1_H2O2 vs iEC_WT_H2O2	8.10412	SIK1
ENSG00000142279	660.386	0.79946	0.137408	5.81815	5.95e-09	4.87e-08	iEC_N1_H2O2 vs iEC_WT_H2O2	7.31219	WTIP
ENSG00000142408	82.7391	-1.88688	0.253977	-7.42933	1.09e-13	1.41e-12	iEC_N1_H2O2 vs iEC_WT_H2O2	11.8504	CACNG8
ENSG00000142552	560.976	-0.828522	0.134591	-6.15586	7.47e-10	6.76e-09	iEC_N1_H2O2 vs iEC_WT_H2O2	8.17027	RCN3
ENSG00000142632	84.0599	0.970441	0.285865	3.39475	0.000687	0.00256126	iEC_N1_H2O2 vs iEC_WT_H2O2	2.59155	ARHGEF19
ENSG00000142731	210.218	-1.47269	0.284066	-5.18432	2.17e-07	1.47e-06	iEC_N1_H2O2 vs iEC_WT_H2O2	5.83152	PLK4
ENSG00000142733	351.616	1.28629	0.141756	9.07396	1.15e-19	2.24e-18	iEC_N1_H2O2 vs iEC_WT_H2O2	17.6502	MAP3K6
ENSG00000142748	32.5188	0.858578	0.349278	2.45815	0.0139654	0.036478	iEC_N1_H2O2 vs iEC_WT_H2O2	1.43797	FCN3
ENSG00000142856	95.9437	-2.12682	0.299119	-7.11028	1.16e-12	1.37e-11	iEC_N1_H2O2 vs iEC_WT_H2O2	10.863	ITGB3BP
ENSG00000142871	32000.3	-1.10643	0.0613199	-18.0436	8.86e-73	9.76e-71	iEC_N1_H2O2 vs iEC_WT_H2O2	70.0107	CCN1
ENSG00000142910	7651.21	1.18119	0.0591175	19.9803	8.17e-89	1.32e-86	iEC_N1_H2O2 vs iEC_WT_H2O2	85.8802	TINAGL1
ENSG00000142937	11901	-0.775711	0.0980505	-7.91134	2.55e-15	3.74e-14	iEC_N1_H2O2 vs iEC_WT_H2O2	13.4266	RPS8
ENSG00000142945	419.545	-3.15308	0.174216	-18.0987	3.26e-73	3.62e-71	iEC_N1_H2O2 vs iEC_WT_H2O2	70.4415	KIF2C
ENSG00000142949	11817.8	-0.987529	0.116779	-8.45637	2.76e-17	4.67e-16	iEC_N1_H2O2 vs iEC_WT_H2O2	15.331	PTPRF
ENSG00000142961	238.597	0.751372	0.122729	6.1222	9.23e-10	8.26e-09	iEC_N1_H2O2 vs iEC_WT_H2O2	8.08316	MOB3C
ENSG00000143067	1232.51	1.27291	0.0870288	14.6263	1.91e-48	1.18e-46	iEC_N1_H2O2 vs iEC_WT_H2O2	45.9277	ZNF697
ENSG00000143126	55.7163	1.68104	0.336492	4.99577	5.86e-07	3.73e-06	iEC_N1_H2O2 vs iEC_WT_H2O2	5.42778	CELSR2
ENSG00000143153	3473.23	1.01702	0.0650972	15.6231	5.06e-55	3.85e-53	iEC_N1_H2O2 vs iEC_WT_H2O2	52.4143	ATP1B1
ENSG00000143228	203.177	-3.35151	0.242693	-13.8097	2.23e-43	1.14e-41	iEC_N1_H2O2 vs iEC_WT_H2O2	40.9414	NUF2
ENSG00000143248	4301.62	-2.04269	0.0956921	-21.3465	4.2e-101	8.39e-99	iEC_N1_H2O2 vs iEC_WT_H2O2	98.0764	RGS5
ENSG00000143333	14.2121	3.55734	0.681879	5.21696	1.82e-07	1.25e-06	iEC_N1_H2O2 vs iEC_WT_H2O2	5.9037	RGS16
ENSG00000143341	314.589	-0.869221	0.288376	-3.0142	0.0025766	0.00836052	iEC_N1_H2O2 vs iEC_WT_H2O2	2.07777	HMCN1
ENSG00000143344	1032.01	0.81434	0.0783846	10.389	2.78e-25	7.35e-24	iEC_N1_H2O2 vs iEC_WT_H2O2	23.1335	RGL1
ENSG00000143369	455.878	2.24232	0.115175	19.4688	2.02e-84	2.93e-82	iEC_N1_H2O2 vs iEC_WT_H2O2	81.5331	ECM1
ENSG00000143375	21.1459	-4.68729	0.867452	-5.40352	6.53e-08	4.77e-07	iEC_N1_H2O2 vs iEC_WT_H2O2	6.32191	CGN
ENSG00000143382	33.235	1.34443	0.442424	3.03877	0.00237545	0.00777853	iEC_N1_H2O2 vs iEC_WT_H2O2	2.1091	ADAMTSL4
ENSG00000143387	132.906	-1.01548	0.185707	-5.46818	4.55e-08	3.37e-07	iEC_N1_H2O2 vs iEC_WT_H2O2	6.47285	CTSK
ENSG00000143457	431.65	-0.75109	0.121104	-6.20204	5.57e-10	5.12e-09	iEC_N1_H2O2 vs iEC_WT_H2O2	8.29085	GOLPH3L
ENSG00000143476	201.745	-2.00417	0.425013	-4.71554	2.41e-06	1.41e-05	iEC_N1_H2O2 vs iEC_WT_H2O2	4.85008	DTL
ENSG00000143479	260.698	0.934056	0.168168	5.5543	2.79e-08	2.11e-07	iEC_N1_H2O2 vs iEC_WT_H2O2	6.6756	DYRK3
ENSG00000143507	35.4064	1.47997	0.373246	3.96514	7.34e-05	0.000335	iEC_N1_H2O2 vs iEC_WT_H2O2	3.4751	DUSP10
ENSG00000143603	96.1037	1.58244	0.33775	4.68525	2.8e-06	1.62e-05	iEC_N1_H2O2 vs iEC_WT_H2O2	4.78961	KCNN3
ENSG00000143751	701.681	0.825006	0.0861455	9.57688	1e-21	2.2e-20	iEC_N1_H2O2 vs iEC_WT_H2O2	19.6581	SDE2
ENSG00000143772	2097.52	0.835262	0.106881	7.81489	5.5e-15	7.9e-14	iEC_N1_H2O2 vs iEC_WT_H2O2	13.1023	ITPKB
ENSG00000143819	312.42	1.12051	0.126614	8.84976	8.77e-19	1.64e-17	iEC_N1_H2O2 vs iEC_WT_H2O2	16.7861	EPHX1
ENSG00000143850	53.3464	-1.78997	0.523418	-3.41977	0.000627	0.00235563	iEC_N1_H2O2 vs iEC_WT_H2O2	2.62789	PLEKHA6
ENSG00000143869	3318.25	-2.14198	0.135261	-15.8359	1.76e-56	1.37e-54	iEC_N1_H2O2 vs iEC_WT_H2O2	53.8634	GDF7
ENSG00000143942	58.2667	-1.05299	0.288216	-3.65348	0.000259	0.00105669	iEC_N1_H2O2 vs iEC_WT_H2O2	2.97605	CHAC2
ENSG00000144031	12.1506	1.82114	0.661309	2.75383	0.00589018	0.0174035	iEC_N1_H2O2 vs iEC_WT_H2O2	1.75936	ANKRD53
ENSG00000144057	12.2479	-6.27263	1.45447	-4.31265	1.61e-05	8.27e-05	iEC_N1_H2O2 vs iEC_WT_H2O2	4.08264	ST6GAL2
ENSG00000144061	76.2923	-1.15119	0.244368	-4.71087	2.47e-06	1.44e-05	iEC_N1_H2O2 vs iEC_WT_H2O2	4.84107	NPHP1
ENSG00000144152	35.2167	1.04703	0.340277	3.077	0.00209099	0.00694965	iEC_N1_H2O2 vs iEC_WT_H2O2	2.15804	FBLN7
ENSG00000144218	27.687	-2.21331	0.65421	-3.38318	0.000717	0.00266111	iEC_N1_H2O2 vs iEC_WT_H2O2	2.57494	AFF3
ENSG00000144227	26.9809	-4.81774	0.811911	-5.93383	2.96e-09	2.51e-08	iEC_N1_H2O2 vs iEC_WT_H2O2	7.59986	NXPH2
ENSG00000144229	10.7782	-2.96773	0.854373	-3.47358	0.000514	0.00197441	iEC_N1_H2O2 vs iEC_WT_H2O2	2.70456	THSD7B
ENSG00000144230	6.89685	3.85282	0.918547	4.19447	2.74e-05	0.000135	iEC_N1_H2O2 vs iEC_WT_H2O2	3.86959	GPR17
ENSG00000144354	408.698	-2.1883	0.133942	-16.3377	5.33e-60	4.45e-58	iEC_N1_H2O2 vs iEC_WT_H2O2	57.3513	CDCA7
ENSG00000144355	5.44887	4.32417	1.17502	3.68009	0.000233	0.000961	iEC_N1_H2O2 vs iEC_WT_H2O2	3.01711	DLX1
ENSG00000144476	321.126	-1.76512	0.163765	-10.7784	4.35e-27	1.26e-25	iEC_N1_H2O2 vs iEC_WT_H2O2	24.9006	ACKR3
ENSG00000144485	41.0102	1.01801	0.36388	2.79765	0.00514758	0.0154234	iEC_N1_H2O2 vs iEC_WT_H2O2	1.81182	HES6
ENSG00000144554	263.957	-1.71067	0.318695	-5.36775	7.97e-08	5.74e-07	iEC_N1_H2O2 vs iEC_WT_H2O2	6.24125	FANCD2
ENSG00000144583	1094.41	-0.907799	0.0732229	-12.3977	2.69e-35	1.04e-33	iEC_N1_H2O2 vs iEC_WT_H2O2	32.9833	MARCHF4
ENSG00000144645	1270.57	1.06541	0.109225	9.75431	1.77e-22	4.04e-21	iEC_N1_H2O2 vs iEC_WT_H2O2	20.3937	OSBPL10
ENSG00000144724	974.67	-0.754487	0.174598	-4.32128	1.55e-05	7.99e-05	iEC_N1_H2O2 vs iEC_WT_H2O2	4.09765	PTPRG
ENSG00000144749	455.176	-4.05834	0.232041	-17.4898	1.71e-68	1.72e-66	iEC_N1_H2O2 vs iEC_WT_H2O2	65.7639	LRIG1
ENSG00000144802	776.454	0.881963	0.331664	2.6592	0.00783254	0.0223088	iEC_N1_H2O2 vs iEC_WT_H2O2	1.65152	NFKBIZ
ENSG00000144810	1445.54	-2.08087	0.219826	-9.46599	2.91e-21	6.25e-20	iEC_N1_H2O2 vs iEC_WT_H2O2	19.2041	COL8A1
ENSG00000145002	15.6704	-1.32995	0.550378	-2.41644	0.0156733	0.0402675	iEC_N1_H2O2 vs iEC_WT_H2O2	1.39505	FAM86B2
ENSG00000145113	83.4252	0.98851	0.336381	2.93866	0.00329634	0.0103872	iEC_N1_H2O2 vs iEC_WT_H2O2	1.9835	MUC4
ENSG00000145147	1649.84	-1.12103	0.149729	-7.48703	7.05e-14	9.3e-13	iEC_N1_H2O2 vs iEC_WT_H2O2	12.0316	SLIT2
ENSG00000145284	1174.85	-0.758561	0.0701503	-10.8134	2.98e-27	8.62e-26	iEC_N1_H2O2 vs iEC_WT_H2O2	25.0643	SCD5
ENSG00000145335	906.368	-0.999682	0.0891869	-11.2088	3.69e-29	1.14e-27	iEC_N1_H2O2 vs iEC_WT_H2O2	26.944	SNCA
ENSG00000145362	188.175	-0.827326	0.176169	-4.69621	2.65e-06	1.54e-05	iEC_N1_H2O2 vs iEC_WT_H2O2	4.81145	ANK2
ENSG00000145386	749.334	-3.58711	0.152214	-23.5663	8.54e-123	2.35e-120	iEC_N1_H2O2 vs iEC_WT_H2O2	119.629	CCNA2
ENSG00000145423	5.99217	7.71313	1.48971	5.17761	2.25e-07	1.52e-06	iEC_N1_H2O2 vs iEC_WT_H2O2	5.81772	SFRP2
ENSG00000145425	11685.2	-0.777654	0.116231	-6.69061	2.22e-11	2.34e-10	iEC_N1_H2O2 vs iEC_WT_H2O2	9.63114	RPS3A
ENSG00000145431	92.5268	-1.00012	0.356124	-2.80834	0.00497975	0.0149683	iEC_N1_H2O2 vs iEC_WT_H2O2	1.82483	PDGFC
ENSG00000145569	30.931	3.69047	0.474219	7.78222	7.13e-15	1.02e-13	iEC_N1_H2O2 vs iEC_WT_H2O2	12.9934	OTULINL
ENSG00000145675	816.894	1.28158	0.191781	6.68251	2.35e-11	2.46e-10	iEC_N1_H2O2 vs iEC_WT_H2O2	9.60884	PIK3R1
ENSG00000145681	208.158	-3.45869	0.353034	-9.79705	1.16e-22	2.7e-21	iEC_N1_H2O2 vs iEC_WT_H2O2	20.5682	HAPLN1
ENSG00000145685	1454.42	1.28709	0.173794	7.40584	1.3e-13	1.67e-12	iEC_N1_H2O2 vs iEC_WT_H2O2	11.7762	LHFPL2
ENSG00000145708	1690.64	-3.46669	0.0899653	-38.5336	0	6.91e-291	iEC_N1_H2O2 vs iEC_WT_H2O2	290.161	CRHBP
ENSG00000145736	35.1782	-1.22497	0.382512	-3.20242	0.00136276	0.00473526	iEC_N1_H2O2 vs iEC_WT_H2O2	2.32466	GTF2H2
ENSG00000145794	72.5287	1.09689	0.445914	2.45986	0.013899	0.0363463	iEC_N1_H2O2 vs iEC_WT_H2O2	1.43954	MEGF10
ENSG00000145819	497.417	0.823839	0.216627	3.80303	0.000143	0.000616	iEC_N1_H2O2 vs iEC_WT_H2O2	3.2101	ARHGAP26
ENSG00000145908	160.278	-1.46968	0.165787	-8.86485	7.66e-19	1.44e-17	iEC_N1_H2O2 vs iEC_WT_H2O2	16.8423	ZNF300
ENSG00000145990	1167.26	-1.0586	0.13854	-7.64113	2.15e-14	2.94e-13	iEC_N1_H2O2 vs iEC_WT_H2O2	12.5311	GFOD1
ENSG00000146006	16.2123	1.99169	0.717588	2.77553	0.0055112	0.0163991	iEC_N1_H2O2 vs iEC_WT_H2O2	1.78518	LRRTM2
ENSG00000146072	2578.33	-1.11451	0.082431	-13.5205	1.18e-41	5.64e-40	iEC_N1_H2O2 vs iEC_WT_H2O2	39.2487	TNFRSF21
ENSG00000146122	31.9087	2.91016	0.338305	8.60218	7.82e-18	1.36e-16	iEC_N1_H2O2 vs iEC_WT_H2O2	15.8658	DAAM2
ENSG00000146143	169.415	-0.773773	0.152688	-5.06766	4.03e-07	2.62e-06	iEC_N1_H2O2 vs iEC_WT_H2O2	5.58119	PRIM2
ENSG00000146197	114.891	-1.66193	0.217659	-7.63546	2.25e-14	3.07e-13	iEC_N1_H2O2 vs iEC_WT_H2O2	12.5134	SCUBE3
ENSG00000146232	727.659	1.51419	0.12191	12.4206	2.02e-35	7.85e-34	iEC_N1_H2O2 vs iEC_WT_H2O2	33.1049	NFKBIE
ENSG00000146281	187.561	-1.22484	0.194179	-6.30778	2.83e-10	2.66e-09	iEC_N1_H2O2 vs iEC_WT_H2O2	8.57475	PM20D2
ENSG00000146350	33.8184	-1.75143	0.574891	-3.04654	0.00231495	0.00760851	iEC_N1_H2O2 vs iEC_WT_H2O2	2.1187	TBC1D32
ENSG00000146409	584.973	1.0166	0.0764301	13.301	2.28e-40	1.03e-38	iEC_N1_H2O2 vs iEC_WT_H2O2	37.9855	SLC18B1
ENSG00000146410	54.087	-1.4535	0.341711	-4.25359	2.1e-05	0.000106	iEC_N1_H2O2 vs iEC_WT_H2O2	3.97531	MTFR2
ENSG00000146411	55.3539	-1.84101	0.26758	-6.88022	5.98e-12	6.63e-11	iEC_N1_H2O2 vs iEC_WT_H2O2	10.1783	SLC2A12
ENSG00000146426	166.747	-1.47191	0.221181	-6.65475	2.84e-11	2.95e-10	iEC_N1_H2O2 vs iEC_WT_H2O2	9.52982	TIAM2
ENSG00000146555	86.0449	-1.23478	0.409703	-3.01385	0.00257957	0.00836462	iEC_N1_H2O2 vs iEC_WT_H2O2	2.07755	SDK1
ENSG00000146670	326.931	-2.84469	0.188365	-15.102	1.57e-51	1.09e-49	iEC_N1_H2O2 vs iEC_WT_H2O2	48.9643	CDCA5
ENSG00000146674	1182.68	1.57439	0.0748877	21.0234	4.01e-98	7.62e-96	iEC_N1_H2O2 vs iEC_WT_H2O2	95.1181	IGFBP3
ENSG00000146833	189.314	1.74655	0.169696	10.2922	7.64e-25	1.98e-23	iEC_N1_H2O2 vs iEC_WT_H2O2	22.7038	TRIM4
ENSG00000146859	298.609	1.75707	0.127889	13.739	5.93e-43	2.98e-41	iEC_N1_H2O2 vs iEC_WT_H2O2	40.5262	TMEM140
ENSG00000146918	669.319	-1.75296	0.147204	-11.9084	1.07e-32	3.79e-31	iEC_N1_H2O2 vs iEC_WT_H2O2	30.4212	NCAPG2
ENSG00000146966	86.6676	-1.8857	0.361821	-5.21171	1.87e-07	1.28e-06	iEC_N1_H2O2 vs iEC_WT_H2O2	5.89215	DENND2A
ENSG00000147010	1007.06	0.770544	0.0666316	11.5642	6.25e-31	2.07e-29	iEC_N1_H2O2 vs iEC_WT_H2O2	28.6836	SH3KBP1
ENSG00000147044	882.592	-0.835386	0.174732	-4.78097	1.74e-06	1.04e-05	iEC_N1_H2O2 vs iEC_WT_H2O2	4.98363	CASK
ENSG00000147100	96.5549	-0.772606	0.233915	-3.30294	0.000957	0.00344448	iEC_N1_H2O2 vs iEC_WT_H2O2	2.46288	SLC16A2
ENSG00000147113	814.453	-0.768764	0.0884753	-8.68902	3.66e-18	6.55e-17	iEC_N1_H2O2 vs iEC_WT_H2O2	16.1841	DIPK2B
ENSG00000147119	763.36	1.17978	0.0916834	12.868	6.82e-38	2.89e-36	iEC_N1_H2O2 vs iEC_WT_H2O2	35.5394	CHST7
ENSG00000147145	20.1868	-2.483	0.654223	-3.79534	0.000147	0.000634	iEC_N1_H2O2 vs iEC_WT_H2O2	3.19792	LPAR4
ENSG00000147180	226.184	-0.892191	0.138741	-6.43064	1.27e-10	1.24e-09	iEC_N1_H2O2 vs iEC_WT_H2O2	8.90539	ZNF711
ENSG00000147381	4.11329	-3.27379	1.30774	-2.50339	0.0123008	0.0327898	iEC_N1_H2O2 vs iEC_WT_H2O2	1.48426	MAGEA4
ENSG00000147394	1475.72	-1.0021	0.0774589	-12.9372	2.77e-38	1.19e-36	iEC_N1_H2O2 vs iEC_WT_H2O2	35.9252	ZNF185
ENSG00000147471	846.171	-0.83335	0.240656	-3.46282	0.000535	0.00204813	iEC_N1_H2O2 vs iEC_WT_H2O2	2.68864	PLPBP
ENSG00000147509	45.7912	-1.05701	0.358075	-2.95192	0.0031581	0.00999699	iEC_N1_H2O2 vs iEC_WT_H2O2	2.00013	RGS20
ENSG00000147536	223.77	-1.74881	0.358759	-4.8746	1.09e-06	6.69e-06	iEC_N1_H2O2 vs iEC_WT_H2O2	5.1743	GINS4
ENSG00000147573	3.01848	6.70061	2.01525	3.32495	0.000884	0.00321705	iEC_N1_H2O2 vs iEC_WT_H2O2	2.49254	TRIM55
ENSG00000147576	41.9065	1.33136	0.380323	3.5006	0.000464	0.00180331	iEC_N1_H2O2 vs iEC_WT_H2O2	2.74393	ADHFE1
ENSG00000147676	74.2273	-1.18624	0.306345	-3.87223	0.000108	0.000476	iEC_N1_H2O2 vs iEC_WT_H2O2	3.32273	MAL2
ENSG00000147687	147.623	-0.788796	0.214558	-3.67637	0.000237	0.000974	iEC_N1_H2O2 vs iEC_WT_H2O2	3.01154	TATDN1
ENSG00000147813	435.641	1.84863	0.204692	9.03129	1.7e-19	3.28e-18	iEC_N1_H2O2 vs iEC_WT_H2O2	17.4841	NAPRT
ENSG00000147874	527.747	-1.10714	0.16189	-6.83885	7.98e-12	8.77e-11	iEC_N1_H2O2 vs iEC_WT_H2O2	10.0571	HAUS6
ENSG00000147883	307.741	0.94347	0.186329	5.06345	4.12e-07	2.68e-06	iEC_N1_H2O2 vs iEC_WT_H2O2	5.57196	CDKN2B
ENSG00000147889	251.504	-1.12136	0.159444	-7.03294	2.02e-12	2.36e-11	iEC_N1_H2O2 vs iEC_WT_H2O2	10.6273	CDKN2A
ENSG00000147894	124.416	0.786959	0.199197	3.95065	7.79e-05	0.000354	iEC_N1_H2O2 vs iEC_WT_H2O2	3.45124	C9orf72
ENSG00000148082	130.326	-1.2607	0.309682	-4.07095	4.68e-05	0.000222	iEC_N1_H2O2 vs iEC_WT_H2O2	3.65426	SHC3
ENSG00000148288	116.392	-2.3003	0.229877	-10.0066	1.43e-23	3.49e-22	iEC_N1_H2O2 vs iEC_WT_H2O2	21.457	GBGT1
ENSG00000148386	8.05598	-3.31664	0.894862	-3.70631	0.00021	0.000877	iEC_N1_H2O2 vs iEC_WT_H2O2	3.05706	LCN9
ENSG00000148426	100.126	0.985565	0.326976	3.01418	0.00257674	0.00836052	iEC_N1_H2O2 vs iEC_WT_H2O2	2.07777	PROSER2
ENSG00000148459	91.0964	-1.19666	0.233658	-5.12142	3.03e-07	2.02e-06	iEC_N1_H2O2 vs iEC_WT_H2O2	5.69511	PDSS1
ENSG00000148488	12.9717	-5.70153	1.22461	-4.65578	3.23e-06	1.86e-05	iEC_N1_H2O2 vs iEC_WT_H2O2	4.73046	ST8SIA6
ENSG00000148541	206.414	1.17855	0.174957	6.73625	1.63e-11	1.74e-10	iEC_N1_H2O2 vs iEC_WT_H2O2	9.76013	FAM13C
ENSG00000148600	22.2923	1.15765	0.465088	2.48909	0.0128069	0.0339294	iEC_N1_H2O2 vs iEC_WT_H2O2	1.46942	CDHR1
ENSG00000148655	62.5892	1.75235	0.322145	5.43962	5.34e-08	3.93e-07	iEC_N1_H2O2 vs iEC_WT_H2O2	6.40526	LRMDA
ENSG00000148677	24950.4	-1.04962	0.0621221	-16.8962	4.8e-64	4.38e-62	iEC_N1_H2O2 vs iEC_WT_H2O2	61.3583	ANKRD1
ENSG00000148680	21.3422	1.63929	0.486737	3.36792	0.000757	0.00279922	iEC_N1_H2O2 vs iEC_WT_H2O2	2.55296	HTR7
ENSG00000148773	1399.7	-4.04912	0.160521	-25.2249	2.14e-140	7.76e-138	iEC_N1_H2O2 vs iEC_WT_H2O2	137.11	MKI67
ENSG00000148841	2638.14	0.87816	0.114377	7.67775	1.62e-14	2.24e-13	iEC_N1_H2O2 vs iEC_WT_H2O2	12.6497	ITPRIP
ENSG00000148848	452.885	-1.19331	0.185234	-6.44213	1.18e-10	1.16e-09	iEC_N1_H2O2 vs iEC_WT_H2O2	8.93638	ADAM12
ENSG00000148926	992.076	-1.3729	0.103611	-13.2506	4.48e-40	2.02e-38	iEC_N1_H2O2 vs iEC_WT_H2O2	37.6946	ADM
ENSG00000149054	52.4158	-1.52872	0.345406	-4.42588	9.61e-06	5.14e-05	iEC_N1_H2O2 vs iEC_WT_H2O2	4.2887	ZNF215
ENSG00000149090	15.4743	2.30056	0.651889	3.52907	0.000417	0.00163514	iEC_N1_H2O2 vs iEC_WT_H2O2	2.78645	PAMR1
ENSG00000149131	193.27	0.757834	0.186443	4.06469	4.81e-05	0.000227	iEC_N1_H2O2 vs iEC_WT_H2O2	3.64362	SERPING1
ENSG00000149256	19.7322	-3.0177	0.835938	-3.60996	0.000306	0.00123254	iEC_N1_H2O2 vs iEC_WT_H2O2	2.9092	TENM4
ENSG00000149269	256.023	-0.88038	0.184502	-4.77166	1.83e-06	1.08e-05	iEC_N1_H2O2 vs iEC_WT_H2O2	4.96474	PAK1
ENSG00000149289	641.169	1.88931	0.176378	10.7117	8.97e-27	2.56e-25	iEC_N1_H2O2 vs iEC_WT_H2O2	24.5921	ZC3H12C
ENSG00000149294	37.5238	-2.51175	0.519394	-4.83592	1.33e-06	8.04e-06	iEC_N1_H2O2 vs iEC_WT_H2O2	5.09482	NCAM1
ENSG00000149328	15.6407	-1.71082	0.664077	-2.57624	0.00998813	0.0273603	iEC_N1_H2O2 vs iEC_WT_H2O2	1.56288	GLB1L2
ENSG00000149403	37.6471	-1.52147	0.348628	-4.36417	1.28e-05	6.68e-05	iEC_N1_H2O2 vs iEC_WT_H2O2	4.1754	GRIK4
ENSG00000149485	2692.53	1.1371	0.155654	7.30529	2.77e-13	3.45e-12	iEC_N1_H2O2 vs iEC_WT_H2O2	11.4626	FADS1
ENSG00000149489	58.8375	1.06868	0.363104	2.94317	0.00324868	0.0102533	iEC_N1_H2O2 vs iEC_WT_H2O2	1.98914	ROM1
ENSG00000149503	568.357	-1.26709	0.171663	-7.38123	1.57e-13	2e-12	iEC_N1_H2O2 vs iEC_WT_H2O2	11.6995	INCENP
ENSG00000149531	14.8004	-7.15563	1.25385	-5.70693	1.15e-08	9.09e-08	iEC_N1_H2O2 vs iEC_WT_H2O2	7.04167	FRG1BP
ENSG00000149548	70.7396	-0.78078	0.300433	-2.59885	0.00935361	0.0258796	iEC_N1_H2O2 vs iEC_WT_H2O2	1.58704	CCDC15
ENSG00000149554	358.238	-1.32233	0.156654	-8.44109	3.14e-17	5.31e-16	iEC_N1_H2O2 vs iEC_WT_H2O2	15.2751	CHEK1
ENSG00000149573	43.6446	-1.15621	0.363387	-3.18177	0.00146378	0.00503804	iEC_N1_H2O2 vs iEC_WT_H2O2	2.29774	MPZL2
ENSG00000149596	444.34	-0.859264	0.168324	-5.10483	3.31e-07	2.19e-06	iEC_N1_H2O2 vs iEC_WT_H2O2	5.65969	JPH2
ENSG00000149636	287.346	-0.807098	0.134418	-6.00438	1.92e-09	1.66e-08	iEC_N1_H2O2 vs iEC_WT_H2O2	7.78043	DSN1
ENSG00000149809	509.362	1.10614	0.13526	8.17787	2.89e-16	4.55e-15	iEC_N1_H2O2 vs iEC_WT_H2O2	14.3416	TM7SF2
ENSG00000150347	157.702	2.68436	0.262916	10.21	1.79e-24	4.56e-23	iEC_N1_H2O2 vs iEC_WT_H2O2	22.3406	ARID5B
ENSG00000150471	30.196	-2.44787	0.636446	-3.84615	0.00012	0.000525	iEC_N1_H2O2 vs iEC_WT_H2O2	3.27986	ADGRL3
ENSG00000150551	115.887	-2.69216	0.440996	-6.10473	1.03e-09	9.15e-09	iEC_N1_H2O2 vs iEC_WT_H2O2	8.03852	LYPD1
ENSG00000150594	24.1718	2.28345	0.433888	5.26277	1.42e-07	9.88e-07	iEC_N1_H2O2 vs iEC_WT_H2O2	6.00529	ADRA2A
ENSG00000150625	16.0228	1.81113	0.542608	3.33783	0.000844	0.00308923	iEC_N1_H2O2 vs iEC_WT_H2O2	2.51015	GPM6A
ENSG00000150722	5.81712	-2.44506	1.00916	-2.42287	0.0153983	0.0396375	iEC_N1_H2O2 vs iEC_WT_H2O2	1.40189	PPP1R1C
ENSG00000151014	424.098	1.05177	0.163264	6.44215	1.18e-10	1.16e-09	iEC_N1_H2O2 vs iEC_WT_H2O2	8.93638	NOCT
ENSG00000151079	69.2379	-1.85697	0.308958	-6.01041	1.85e-09	1.6e-08	iEC_N1_H2O2 vs iEC_WT_H2O2	7.79611	KCNA6
ENSG00000151117	149.635	1.65465	0.270747	6.11144	9.87e-10	8.79e-09	iEC_N1_H2O2 vs iEC_WT_H2O2	8.0558	TMEM86A
ENSG00000151136	136.705	-1.63267	0.304644	-5.35928	8.36e-08	5.99e-07	iEC_N1_H2O2 vs iEC_WT_H2O2	6.22244	ABTB3
ENSG00000151151	181.132	1.02751	0.167361	6.13948	8.28e-10	7.45e-09	iEC_N1_H2O2 vs iEC_WT_H2O2	8.1279	IPMK
ENSG00000151276	819.007	0.937621	0.148298	6.32256	2.57e-10	2.43e-09	iEC_N1_H2O2 vs iEC_WT_H2O2	8.61446	MAGI1
ENSG00000151338	235.307	-1.2092	0.245026	-4.935	8.01e-07	5e-06	iEC_N1_H2O2 vs iEC_WT_H2O2	5.3012	MIPOL1
ENSG00000151388	1801.25	-1.12171	0.127059	-8.82827	1.06e-18	1.97e-17	iEC_N1_H2O2 vs iEC_WT_H2O2	16.7051	ADAMTS12
ENSG00000151468	1563.97	-2.53617	0.0699001	-36.2828	3.03e-288	6.91e-285	iEC_N1_H2O2 vs iEC_WT_H2O2	284.161	CCDC3
ENSG00000151474	3241.16	0.760477	0.28212	2.69558	0.00702658	0.0202833	iEC_N1_H2O2 vs iEC_WT_H2O2	1.69286	FRMD4A
ENSG00000151503	679.452	-1.00405	0.105254	-9.5393	1.44e-21	3.13e-20	iEC_N1_H2O2 vs iEC_WT_H2O2	19.5046	NCAPD3
ENSG00000151575	33.8706	-0.810375	0.346436	-2.33917	0.0193264	0.0482329	iEC_N1_H2O2 vs iEC_WT_H2O2	1.31666	TEX9
ENSG00000151690	21.4827	4.35324	0.681249	6.39009	1.66e-10	1.6e-09	iEC_N1_H2O2 vs iEC_WT_H2O2	8.79488	MFSD6
ENSG00000151692	1778.86	0.784339	0.116671	6.72265	1.78e-11	1.9e-10	iEC_N1_H2O2 vs iEC_WT_H2O2	9.72041	RNF144A
ENSG00000151725	205.232	-3.31483	0.266389	-12.4435	1.52e-35	5.91e-34	iEC_N1_H2O2 vs iEC_WT_H2O2	33.2287	CENPU
ENSG00000151748	750.294	2.0192	0.100019	20.1882	1.24e-90	2.03e-88	iEC_N1_H2O2 vs iEC_WT_H2O2	87.6932	SAV1
ENSG00000151849	205.012	-1.14666	0.191712	-5.98117	2.22e-09	1.9e-08	iEC_N1_H2O2 vs iEC_WT_H2O2	7.72095	CENPJ
ENSG00000151882	6.03758	-4.62076	1.27879	-3.61339	0.000302	0.00121787	iEC_N1_H2O2 vs iEC_WT_H2O2	2.9144	CCL28
ENSG00000151892	114.91	-0.871367	0.307446	-2.83421	0.00459387	0.0139449	iEC_N1_H2O2 vs iEC_WT_H2O2	1.85558	GFRA1
ENSG00000152078	206.935	-1.19828	0.216719	-5.52919	3.22e-08	2.42e-07	iEC_N1_H2O2 vs iEC_WT_H2O2	6.61679	TLCD4
ENSG00000152128	403.348	-0.856523	0.0975253	-8.78258	1.6e-18	2.95e-17	iEC_N1_H2O2 vs iEC_WT_H2O2	16.5302	TMEM163
ENSG00000152192	15.359	1.47916	0.452859	3.26627	0.00108973	0.0038725	iEC_N1_H2O2 vs iEC_WT_H2O2	2.41201	POU4F1
ENSG00000152193	496.732	-0.894321	0.0896613	-9.97444	1.97e-23	4.8e-22	iEC_N1_H2O2 vs iEC_WT_H2O2	21.3187	OBI1
ENSG00000152207	69.9769	1.4214	0.272374	5.21857	1.8e-07	1.24e-06	iEC_N1_H2O2 vs iEC_WT_H2O2	5.9071	CYSLTR2
ENSG00000152208	22.2055	2.21281	0.62015	3.56819	0.000359	0.00142553	iEC_N1_H2O2 vs iEC_WT_H2O2	2.84602	GRID2
ENSG00000152213	11.8654	1.68207	0.523044	3.21593	0.00130024	0.00453678	iEC_N1_H2O2 vs iEC_WT_H2O2	2.34325	ARL11
ENSG00000152217	604.01	-1.3516	0.211399	-6.39358	1.62e-10	1.57e-09	iEC_N1_H2O2 vs iEC_WT_H2O2	8.80428	SETBP1
ENSG00000152253	89.3074	-2.8949	0.356074	-8.13007	4.29e-16	6.67e-15	iEC_N1_H2O2 vs iEC_WT_H2O2	14.1758	SPC25
ENSG00000152359	88.3151	-1.05426	0.243525	-4.32915	1.5e-05	7.74e-05	iEC_N1_H2O2 vs iEC_WT_H2O2	4.11133	POC5
ENSG00000152377	25.0098	-2.25274	0.893194	-2.52211	0.0116652	0.0313732	iEC_N1_H2O2 vs iEC_WT_H2O2	1.50344	SPOCK1
ENSG00000152402	470.183	-1.5965	0.176537	-9.04345	1.52e-19	2.94e-18	iEC_N1_H2O2 vs iEC_WT_H2O2	17.5313	GUCY1A2
ENSG00000152518	2637.51	1.34686	0.07403	18.1935	5.81e-74	6.63e-72	iEC_N1_H2O2 vs iEC_WT_H2O2	71.1785	ZFP36L2
ENSG00000152527	10.6317	-1.88007	0.765429	-2.45624	0.0140401	0.0366613	iEC_N1_H2O2 vs iEC_WT_H2O2	1.43579	PLEKHH2
ENSG00000152558	8319.6	-0.839217	0.122391	-6.85684	7.04e-12	7.77e-11	iEC_N1_H2O2 vs iEC_WT_H2O2	10.1096	TMEM123
ENSG00000152684	936.003	1.06934	0.133149	8.0312	9.65e-16	1.47e-14	iEC_N1_H2O2 vs iEC_WT_H2O2	13.8328	PELO
ENSG00000152778	173.654	1.00105	0.228805	4.37511	1.21e-05	6.38e-05	iEC_N1_H2O2 vs iEC_WT_H2O2	4.19503	IFIT5
ENSG00000152952	1632.88	-1.56105	0.0871672	-17.9087	1.01e-71	1.08e-69	iEC_N1_H2O2 vs iEC_WT_H2O2	68.966	PLOD2
ENSG00000152977	19.48	-2.27118	0.777399	-2.92151	0.00348336	0.010912	iEC_N1_H2O2 vs iEC_WT_H2O2	1.9621	ZIC1
ENSG00000152990	794.178	-0.851735	0.165966	-5.132	2.87e-07	1.91e-06	iEC_N1_H2O2 vs iEC_WT_H2O2	5.7186	ADGRA3
ENSG00000153044	122.406	-2.28835	0.334237	-6.84649	7.57e-12	8.34e-11	iEC_N1_H2O2 vs iEC_WT_H2O2	10.0788	CENPH
ENSG00000153094	359.983	1.81849	0.149688	12.1485	5.84e-34	2.16e-32	iEC_N1_H2O2 vs iEC_WT_H2O2	31.6646	BCL2L11
ENSG00000153132	51.6352	-1.70058	0.338189	-5.02848	4.94e-07	3.18e-06	iEC_N1_H2O2 vs iEC_WT_H2O2	5.49778	CLGN
ENSG00000153233	8.00216	-4.78278	1.28531	-3.7211	0.000198	0.00083	iEC_N1_H2O2 vs iEC_WT_H2O2	3.08075	PTPRR
ENSG00000153234	79.3942	1.13506	0.373261	3.04093	0.00235845	0.00772921	iEC_N1_H2O2 vs iEC_WT_H2O2	2.11187	NR4A2
ENSG00000153246	196.924	-1.44689	0.192319	-7.52335	5.34e-14	7.12e-13	iEC_N1_H2O2 vs iEC_WT_H2O2	12.1477	PLA2R1
ENSG00000153707	330.797	-2.00348	0.491019	-4.08026	4.5e-05	0.000214	iEC_N1_H2O2 vs iEC_WT_H2O2	3.66996	PTPRD
ENSG00000153721	170.912	1.04832	0.21629	4.84683	1.25e-06	7.64e-06	iEC_N1_H2O2 vs iEC_WT_H2O2	5.1167	CNKSR3
ENSG00000153790	80.0829	-1.02477	0.269086	-3.80835	0.00014	0.000605	iEC_N1_H2O2 vs iEC_WT_H2O2	3.21851	C7orf31
ENSG00000153933	471.951	1.64403	0.180072	9.12984	6.86e-20	1.35e-18	iEC_N1_H2O2 vs iEC_WT_H2O2	17.8689	DGKE
ENSG00000154016	655.902	0.845952	0.107096	7.89897	2.81e-15	4.12e-14	iEC_N1_H2O2 vs iEC_WT_H2O2	13.3851	GRAP
ENSG00000154027	300.891	-2.92673	0.263523	-11.1062	1.17e-28	3.57e-27	iEC_N1_H2O2 vs iEC_WT_H2O2	26.4468	AK5
ENSG00000154040	28.4368	-0.969231	0.405998	-2.38728	0.0169735	0.0431154	iEC_N1_H2O2 vs iEC_WT_H2O2	1.36537	CABYR
ENSG00000154133	13550.5	0.79049	0.065954	11.9855	4.23e-33	1.52e-31	iEC_N1_H2O2 vs iEC_WT_H2O2	30.8173	ROBO4
ENSG00000154134	265.681	-2.18434	0.223033	-9.79378	1.2e-22	2.79e-21	iEC_N1_H2O2 vs iEC_WT_H2O2	20.5548	ROBO3
ENSG00000154146	516.201	-1.36091	0.139431	-9.76043	1.66e-22	3.82e-21	iEC_N1_H2O2 vs iEC_WT_H2O2	20.4174	NRGN
ENSG00000154175	19.9259	2.60583	0.868878	2.99907	0.00270806	0.00873339	iEC_N1_H2O2 vs iEC_WT_H2O2	2.05882	ABI3BP
ENSG00000154222	659.371	0.845202	0.103983	8.12829	4.35e-16	6.76e-15	iEC_N1_H2O2 vs iEC_WT_H2O2	14.1698	CC2D1B
ENSG00000154237	140.532	-0.885762	0.269	-3.2928	0.000992	0.00355829	iEC_N1_H2O2 vs iEC_WT_H2O2	2.44876	LRRK1
ENSG00000154319	14.3776	2.94966	0.62136	4.7471	2.06e-06	1.22e-05	iEC_N1_H2O2 vs iEC_WT_H2O2	4.91504	FAM167A
ENSG00000154380	1412.03	-0.872178	0.14139	-6.16858	6.89e-10	6.26e-09	iEC_N1_H2O2 vs iEC_WT_H2O2	8.20322	ENAH
ENSG00000154556	3781.96	-1.24709	0.117392	-10.6233	2.32e-26	6.38e-25	iEC_N1_H2O2 vs iEC_WT_H2O2	24.1949	SORBS2
ENSG00000154589	59.9594	1.05229	0.23934	4.39664	1.1e-05	5.83e-05	iEC_N1_H2O2 vs iEC_WT_H2O2	4.23469	LY96
ENSG00000154639	131.454	-1.24408	0.284335	-4.37539	1.21e-05	6.38e-05	iEC_N1_H2O2 vs iEC_WT_H2O2	4.19545	CXADR
ENSG00000154654	313.041	-1.51311	0.264159	-5.72803	1.02e-08	8.07e-08	iEC_N1_H2O2 vs iEC_WT_H2O2	7.09299	NCAM2
ENSG00000154710	277.87	0.90205	0.200156	4.50673	6.58e-06	3.62e-05	iEC_N1_H2O2 vs iEC_WT_H2O2	4.44079	RABGEF1
ENSG00000154721	33.65	1.40485	0.41524	3.38322	0.000716	0.00266111	iEC_N1_H2O2 vs iEC_WT_H2O2	2.57494	JAM2
ENSG00000154734	191.09	1.88069	0.175371	10.7241	7.85e-27	2.25e-25	iEC_N1_H2O2 vs iEC_WT_H2O2	24.6486	ADAMTS1
ENSG00000154803	885.906	0.894167	0.154257	5.79659	6.77e-09	5.51e-08	iEC_N1_H2O2 vs iEC_WT_H2O2	7.25918	FLCN
ENSG00000154839	138.869	-3.83891	0.311147	-12.3379	5.66e-35	2.16e-33	iEC_N1_H2O2 vs iEC_WT_H2O2	32.6651	SKA1
ENSG00000154920	61.9818	-1.87147	0.372075	-5.02981	4.91e-07	3.16e-06	iEC_N1_H2O2 vs iEC_WT_H2O2	5.50046	EME1
ENSG00000154928	392.466	1.34982	0.180931	7.46039	8.63e-14	1.13e-12	iEC_N1_H2O2 vs iEC_WT_H2O2	11.9472	EPHB1
ENSG00000155011	4.36347	-5.20385	1.56605	-3.32291	0.000891	0.00323776	iEC_N1_H2O2 vs iEC_WT_H2O2	2.48976	DKK2
ENSG00000155093	386.528	0.904946	0.101479	8.91755	4.77e-19	9.05e-18	iEC_N1_H2O2 vs iEC_WT_H2O2	17.0432	PTPRN2
ENSG00000155307	230.697	-0.934779	0.159883	-5.84664	5.02e-09	4.14e-08	iEC_N1_H2O2 vs iEC_WT_H2O2	7.38303	SAMSN1
ENSG00000155367	24.8579	-1.29665	0.447042	-2.9005	0.00372564	0.0115823	iEC_N1_H2O2 vs iEC_WT_H2O2	1.9362	PPM1J
ENSG00000155511	20.9574	1.52698	0.5205	2.93369	0.00334961	0.0105343	iEC_N1_H2O2 vs iEC_WT_H2O2	1.97739	GRIA1
ENSG00000155755	739.999	-1.19222	0.127219	-9.37134	7.16e-21	1.51e-19	iEC_N1_H2O2 vs iEC_WT_H2O2	18.8208	TMEM237
ENSG00000155760	19.1186	1.91214	0.565983	3.37844	0.000729	0.00270179	iEC_N1_H2O2 vs iEC_WT_H2O2	2.56835	FZD7
ENSG00000155816	20.5514	1.82996	0.651608	2.80838	0.00497913	0.0149683	iEC_N1_H2O2 vs iEC_WT_H2O2	1.82483	FMN2
ENSG00000155966	23.1432	-2.19106	0.471179	-4.65017	3.32e-06	1.91e-05	iEC_N1_H2O2 vs iEC_WT_H2O2	4.71957	AFF2
ENSG00000156030	1465.97	0.814996	0.15491	5.26108	1.43e-07	9.96e-07	iEC_N1_H2O2 vs iEC_WT_H2O2	6.00168	MIDEAS
ENSG00000156113	41.7991	3.41778	0.465991	7.33444	2.23e-13	2.8e-12	iEC_N1_H2O2 vs iEC_WT_H2O2	11.5525	KCNMA1
ENSG00000156140	28.8346	-2.27065	0.566826	-4.0059	6.18e-05	0.000287	iEC_N1_H2O2 vs iEC_WT_H2O2	3.54189	ADAMTS3
ENSG00000156218	67.8492	-3.39636	0.441796	-7.68763	1.5e-14	2.08e-13	iEC_N1_H2O2 vs iEC_WT_H2O2	12.6816	ADAMTSL3
ENSG00000156299	521.496	-1.64461	0.190346	-8.64011	5.62e-18	9.88e-17	iEC_N1_H2O2 vs iEC_WT_H2O2	16.0054	TIAM1
ENSG00000156345	41.1671	1.18122	0.356973	3.30898	0.000936	0.00338166	iEC_N1_H2O2 vs iEC_WT_H2O2	2.47087	CDK20
ENSG00000156381	540.337	0.794224	0.153928	5.1597	2.47e-07	1.67e-06	iEC_N1_H2O2 vs iEC_WT_H2O2	5.77813	ANKRD9
ENSG00000156466	329.111	-4.07426	0.184711	-22.0575	8.09e-108	1.77e-105	iEC_N1_H2O2 vs iEC_WT_H2O2	104.752	GDF6
ENSG00000156469	163.697	-0.778698	0.158126	-4.92455	8.46e-07	5.26e-06	iEC_N1_H2O2 vs iEC_WT_H2O2	5.27898	MTERF3
ENSG00000156509	11.468	-3.79404	0.970736	-3.90841	9.29e-05	0.000415	iEC_N1_H2O2 vs iEC_WT_H2O2	3.38218	FBXO43
ENSG00000156587	496.919	1.05247	0.0937065	11.2315	2.86e-29	8.85e-28	iEC_N1_H2O2 vs iEC_WT_H2O2	27.0529	UBE2L6
ENSG00000156711	184.192	1.32677	0.174799	7.59028	3.19e-14	4.32e-13	iEC_N1_H2O2 vs iEC_WT_H2O2	12.3649	MAPK13
ENSG00000156802	491.452	-1.9894	0.131874	-15.0856	2.01e-51	1.38e-49	iEC_N1_H2O2 vs iEC_WT_H2O2	48.8602	ATAD2
ENSG00000156876	71.8606	-1.6308	0.251052	-6.49587	8.26e-11	8.27e-10	iEC_N1_H2O2 vs iEC_WT_H2O2	9.08271	SASS6
ENSG00000156925	167.486	-5.02222	0.35229	-14.2559	4.12e-46	2.34e-44	iEC_N1_H2O2 vs iEC_WT_H2O2	43.6308	ZIC3
ENSG00000156966	22.0932	3.19955	0.536795	5.96046	2.52e-09	2.14e-08	iEC_N1_H2O2 vs iEC_WT_H2O2	7.66865	B3GNT7
ENSG00000156970	495.687	-3.65057	0.27446	-13.3009	2.29e-40	1.03e-38	iEC_N1_H2O2 vs iEC_WT_H2O2	37.9855	BUB1B
ENSG00000157103	18.9494	-4.64731	0.925437	-5.02175	5.12e-07	3.29e-06	iEC_N1_H2O2 vs iEC_WT_H2O2	5.48308	SLC6A1
ENSG00000157150	20.3256	2.80102	0.515822	5.43021	5.63e-08	4.13e-07	iEC_N1_H2O2 vs iEC_WT_H2O2	6.38395	TIMP4
ENSG00000157168	771.416	-1.14903	0.140972	-8.15077	3.62e-16	5.68e-15	iEC_N1_H2O2 vs iEC_WT_H2O2	14.2458	NRG1
ENSG00000157214	73.1427	-1.32032	0.293531	-4.49807	6.86e-06	3.76e-05	iEC_N1_H2O2 vs iEC_WT_H2O2	4.42444	STEAP2
ENSG00000157224	241.209	-0.829164	0.205753	-4.02991	5.58e-05	0.000261	iEC_N1_H2O2 vs iEC_WT_H2O2	3.58346	CLDN12
ENSG00000157399	121.143	-1.34391	0.220642	-6.0909	1.12e-09	9.95e-09	iEC_N1_H2O2 vs iEC_WT_H2O2	8.00215	ARSL
ENSG00000157456	419.638	-3.68064	0.198931	-18.502	1.99e-76	2.41e-74	iEC_N1_H2O2 vs iEC_WT_H2O2	73.6188	CCNB2
ENSG00000157551	34.1087	1.24733	0.419679	2.97209	0.00295775	0.0094348	iEC_N1_H2O2 vs iEC_WT_H2O2	2.02527	KCNJ15
ENSG00000157557	2326.88	0.86586	0.0508872	17.0153	6.33e-65	5.94e-63	iEC_N1_H2O2 vs iEC_WT_H2O2	62.2259	ETS2
ENSG00000157613	179.275	1.00991	0.146675	6.88534	5.76e-12	6.42e-11	iEC_N1_H2O2 vs iEC_WT_H2O2	10.1928	CREB3L1
ENSG00000157653	17.616	1.54235	0.602746	2.55887	0.0105013	0.0285749	iEC_N1_H2O2 vs iEC_WT_H2O2	1.54402	C9orf43
ENSG00000157778	203.736	1.02951	0.21412	4.80808	1.52e-06	9.14e-06	iEC_N1_H2O2 vs iEC_WT_H2O2	5.03896	PSMG3
ENSG00000157827	1735.74	1.13933	0.106475	10.7005	1.01e-26	2.85e-25	iEC_N1_H2O2 vs iEC_WT_H2O2	24.5448	FMNL2
ENSG00000157833	88.2627	0.979021	0.401202	2.44022	0.0146783	0.0380293	iEC_N1_H2O2 vs iEC_WT_H2O2	1.41988	GAREM2
ENSG00000157873	289.049	1.04224	0.199113	5.23442	1.66e-07	1.14e-06	iEC_N1_H2O2 vs iEC_WT_H2O2	5.94262	TNFRSF14
ENSG00000158006	190.817	-1.42517	0.356947	-3.99268	6.53e-05	0.000302	iEC_N1_H2O2 vs iEC_WT_H2O2	3.52015	PAFAH2
ENSG00000158050	40.632	1.62758	0.352203	4.62113	3.82e-06	2.18e-05	iEC_N1_H2O2 vs iEC_WT_H2O2	4.66203	DUSP2
ENSG00000158106	209.076	1.09054	0.161835	6.73861	1.6e-11	1.71e-10	iEC_N1_H2O2 vs iEC_WT_H2O2	9.76689	RHPN1
ENSG00000158164	13.4257	-3.69241	0.901166	-4.09737	4.18e-05	0.0002	iEC_N1_H2O2 vs iEC_WT_H2O2	3.69849	TMSB15A
ENSG00000158246	131.126	-2.23662	0.182489	-12.2562	1.56e-34	5.87e-33	iEC_N1_H2O2 vs iEC_WT_H2O2	32.231	TENT5B
ENSG00000158286	71.3055	1.44278	0.461617	3.12548	0.00177513	0.00599594	iEC_N1_H2O2 vs iEC_WT_H2O2	2.22214	RNF207
ENSG00000158321	575.082	-0.806082	0.230963	-3.4901	0.000483	0.00186753	iEC_N1_H2O2 vs iEC_WT_H2O2	2.72873	AUTS2
ENSG00000158373	41.0023	0.798141	0.317344	2.51507	0.0119009	0.0318996	iEC_N1_H2O2 vs iEC_WT_H2O2	1.49621	H2BC5
ENSG00000158402	86.8802	-4.12782	0.437437	-9.43638	3.86e-21	8.25e-20	iEC_N1_H2O2 vs iEC_WT_H2O2	19.0836	CDC25C
ENSG00000158406	28.8565	1.81229	0.519565	3.48808	0.000486	0.00188119	iEC_N1_H2O2 vs iEC_WT_H2O2	2.72557	H4C8
ENSG00000158683	374.95	1.07394	0.160387	6.69593	2.14e-11	2.26e-10	iEC_N1_H2O2 vs iEC_WT_H2O2	9.64608	PKD1L1
ENSG00000158715	260.237	-0.750644	0.136819	-5.48641	4.1e-08	3.05e-07	iEC_N1_H2O2 vs iEC_WT_H2O2	6.51535	SLC45A3
ENSG00000158764	8.36815	-3.57201	0.993137	-3.5967	0.000322	0.00129026	iEC_N1_H2O2 vs iEC_WT_H2O2	2.88932	ITLN2
ENSG00000158792	273.341	0.840398	0.167946	5.00397	5.62e-07	3.59e-06	iEC_N1_H2O2 vs iEC_WT_H2O2	5.44501	SPATA2L
ENSG00000158966	503.866	-0.968466	0.134105	-7.2217	5.13e-13	6.25e-12	iEC_N1_H2O2 vs iEC_WT_H2O2	11.2042	CACHD1
ENSG00000159055	116.176	-1.27701	0.218247	-5.85121	4.88e-09	4.04e-08	iEC_N1_H2O2 vs iEC_WT_H2O2	7.39405	MIS18A
ENSG00000159164	31.3178	1.78731	0.343419	5.20444	1.95e-07	1.33e-06	iEC_N1_H2O2 vs iEC_WT_H2O2	5.87606	SV2A
ENSG00000159167	102.811	2.34994	0.264907	8.87084	7.26e-19	1.37e-17	iEC_N1_H2O2 vs iEC_WT_H2O2	16.8642	STC1
ENSG00000159184	10.4863	-6.75003	1.32269	-5.10327	3.34e-07	2.2e-06	iEC_N1_H2O2 vs iEC_WT_H2O2	5.65663	HOXB13
ENSG00000159200	2011.57	2.26002	0.0842494	26.8254	1.64e-158	8.43e-156	iEC_N1_H2O2 vs iEC_WT_H2O2	155.074	RCAN1
ENSG00000159208	30.4095	1.30808	0.315693	4.1435	3.42e-05	0.000166	iEC_N1_H2O2 vs iEC_WT_H2O2	3.77876	CIART
ENSG00000159259	184.517	-1.59204	0.212362	-7.49682	6.54e-14	8.64e-13	iEC_N1_H2O2 vs iEC_WT_H2O2	12.0633	CHAF1B
ENSG00000159307	675.987	-2.59282	0.200831	-12.9105	3.93e-38	1.67e-36	iEC_N1_H2O2 vs iEC_WT_H2O2	35.7765	SCUBE1
ENSG00000159314	786.813	1.47284	0.149456	9.85474	6.54e-23	1.55e-21	iEC_N1_H2O2 vs iEC_WT_H2O2	20.8086	ARHGAP27
ENSG00000159388	1312.04	1.15793	0.100815	11.4857	1.56e-30	5.07e-29	iEC_N1_H2O2 vs iEC_WT_H2O2	28.2948	BTG2
ENSG00000159399	246.389	-1.78005	0.157526	-11.3	1.31e-29	4.1e-28	iEC_N1_H2O2 vs iEC_WT_H2O2	27.3873	HK2
ENSG00000159423	987.65	0.776584	0.0798521	9.72528	2.35e-22	5.35e-21	iEC_N1_H2O2 vs iEC_WT_H2O2	20.2715	ALDH4A1
ENSG00000159433	297.459	0.768229	0.20628	3.7242	0.000196	0.000822	iEC_N1_H2O2 vs iEC_WT_H2O2	3.08528	STARD9
ENSG00000159674	6.45274	3.45464	0.913742	3.78076	0.000156	0.000669	iEC_N1_H2O2 vs iEC_WT_H2O2	3.17454	SPON2
ENSG00000159714	264.011	0.879206	0.164961	5.3298	9.83e-08	6.98e-07	iEC_N1_H2O2 vs iEC_WT_H2O2	6.15642	ZDHHC1
ENSG00000159733	185.034	0.761919	0.240026	3.17431	0.00150191	0.00515264	iEC_N1_H2O2 vs iEC_WT_H2O2	2.28797	ZFYVE28
ENSG00000159899	342.253	-1.12253	0.170471	-6.58486	4.55e-11	4.69e-10	iEC_N1_H2O2 vs iEC_WT_H2O2	9.32926	NPR2
ENSG00000159915	30.5455	-1.01078	0.316092	-3.19775	0.00138505	0.00479505	iEC_N1_H2O2 vs iEC_WT_H2O2	2.31921	ZNF233
ENSG00000160111	108.744	1.76673	0.272313	6.48786	8.71e-11	8.71e-10	iEC_N1_H2O2 vs iEC_WT_H2O2	9.06017	CPAMD8
ENSG00000160145	1105.51	0.766498	0.151203	5.06933	3.99e-07	2.6e-06	iEC_N1_H2O2 vs iEC_WT_H2O2	5.58466	KALRN
ENSG00000160179	668.781	1.69405	0.08864	19.1116	2.02e-81	2.76e-79	iEC_N1_H2O2 vs iEC_WT_H2O2	78.5591	ABCG1
ENSG00000160219	213.792	0.825251	0.285035	2.89526	0.00378842	0.0117455	iEC_N1_H2O2 vs iEC_WT_H2O2	1.93013	GAB3
ENSG00000160282	11.4858	2.10426	0.645992	3.25741	0.00112433	0.00398038	iEC_N1_H2O2 vs iEC_WT_H2O2	2.40008	FTCD
ENSG00000160285	3777.55	0.847284	0.0767106	11.0452	2.31e-28	6.98e-27	iEC_N1_H2O2 vs iEC_WT_H2O2	26.1561	LSS
ENSG00000160298	72.7358	-1.28644	0.256914	-5.00728	5.52e-07	3.53e-06	iEC_N1_H2O2 vs iEC_WT_H2O2	5.45214	C21orf58
ENSG00000160325	281.645	1.09809	0.154646	7.10067	1.24e-12	1.47e-11	iEC_N1_H2O2 vs iEC_WT_H2O2	10.8337	CACFD1
ENSG00000160352	194.615	-1.23781	0.205609	-6.02021	1.74e-09	1.51e-08	iEC_N1_H2O2 vs iEC_WT_H2O2	7.82002	ZNF714
ENSG00000160447	399.347	-1.26749	0.135455	-9.35728	8.18e-21	1.72e-19	iEC_N1_H2O2 vs iEC_WT_H2O2	18.7647	PKN3
ENSG00000160539	8.84451	-2.72123	0.785585	-3.46396	0.000532	0.00204049	iEC_N1_H2O2 vs iEC_WT_H2O2	2.69027	PLPP7
ENSG00000160886	20.7079	2.61796	0.667318	3.9231	8.74e-05	0.000393	iEC_N1_H2O2 vs iEC_WT_H2O2	3.40582	LY6K
ENSG00000160932	730.985	0.993388	0.141437	7.02356	2.16e-12	2.51e-11	iEC_N1_H2O2 vs iEC_WT_H2O2	10.6003	LY6E
ENSG00000160949	360.132	-0.821509	0.118208	-6.94969	3.66e-12	4.16e-11	iEC_N1_H2O2 vs iEC_WT_H2O2	10.3811	TONSL
ENSG00000160957	309.516	-1.45216	0.250715	-5.7921	6.95e-09	5.64e-08	iEC_N1_H2O2 vs iEC_WT_H2O2	7.24887	RECQL4
ENSG00000160999	50.3729	1.68127	0.277325	6.06246	1.34e-09	1.18e-08	iEC_N1_H2O2 vs iEC_WT_H2O2	7.92924	SH2B2
ENSG00000161010	421.163	1.08446	0.124113	8.73768	2.38e-18	4.33e-17	iEC_N1_H2O2 vs iEC_WT_H2O2	16.3637	MRNIP
ENSG00000161011	7110.76	1.70181	0.140612	12.1028	1.02e-33	3.75e-32	iEC_N1_H2O2 vs iEC_WT_H2O2	31.4255	SQSTM1
ENSG00000161055	10.2917	2.06696	0.767267	2.69393	0.00706144	0.0203638	iEC_N1_H2O2 vs iEC_WT_H2O2	1.69114	SCGB3A1
ENSG00000161544	432.837	3.00627	0.169136	17.7743	1.12e-70	1.16e-68	iEC_N1_H2O2 vs iEC_WT_H2O2	67.9356	CYGB
ENSG00000161649	5.65405	3.35729	0.957798	3.50521	0.000456	0.00177408	iEC_N1_H2O2 vs iEC_WT_H2O2	2.75103	CD300LG
ENSG00000161692	156.591	-1.08049	0.19763	-5.46723	4.57e-08	3.38e-07	iEC_N1_H2O2 vs iEC_WT_H2O2	6.47072	DBF4B
ENSG00000161798	18.1036	-2.89413	0.573508	-5.04635	4.5e-07	2.91e-06	iEC_N1_H2O2 vs iEC_WT_H2O2	5.53569	AQP5
ENSG00000161800	248.13	-2.04364	0.223435	-9.14645	5.88e-20	1.17e-18	iEC_N1_H2O2 vs iEC_WT_H2O2	17.9329	RACGAP1
ENSG00000161835	1480.36	1.48295	0.128559	11.5352	8.77e-31	2.88e-29	iEC_N1_H2O2 vs iEC_WT_H2O2	28.5405	TAMALIN
ENSG00000161888	130.563	-3.68891	0.394643	-9.34746	8.98e-21	1.88e-19	iEC_N1_H2O2 vs iEC_WT_H2O2	18.7266	SPC24
ENSG00000161921	483.823	1.59756	0.100281	15.9309	3.87e-57	3.07e-55	iEC_N1_H2O2 vs iEC_WT_H2O2	54.5122	CXCL16
ENSG00000161940	2567.22	0.831857	0.0851993	9.76366	1.61e-22	3.71e-21	iEC_N1_H2O2 vs iEC_WT_H2O2	20.4306	BCL6B
ENSG00000161955	44.4414	1.28043	0.372203	3.44015	0.000581	0.0022086	iEC_N1_H2O2 vs iEC_WT_H2O2	2.65588	TNFSF13
ENSG00000162062	96.9274	-1.58653	0.254838	-6.22563	4.8e-10	4.43e-09	iEC_N1_H2O2 vs iEC_WT_H2O2	8.35359	TEDC2
ENSG00000162063	548.836	-1.71718	0.112095	-15.3191	5.7e-53	4.14e-51	iEC_N1_H2O2 vs iEC_WT_H2O2	50.383	CCNF
ENSG00000162066	701.941	1.54131	0.125875	12.2448	1.79e-34	6.75e-33	iEC_N1_H2O2 vs iEC_WT_H2O2	32.1708	AMDHD2
ENSG00000162174	143.549	-0.990408	0.225533	-4.39141	1.13e-05	5.95e-05	iEC_N1_H2O2 vs iEC_WT_H2O2	4.22539	ASRGL1
ENSG00000162227	426.127	0.753139	0.139128	5.4133	6.19e-08	4.52e-07	iEC_N1_H2O2 vs iEC_WT_H2O2	6.34504	TAF6L
ENSG00000162373	10.7883	-2.30986	0.644398	-3.58452	0.000338	0.00134625	iEC_N1_H2O2 vs iEC_WT_H2O2	2.87088	BEND5
ENSG00000162409	11.3671	-4.7765	1.13406	-4.21187	2.53e-05	0.000126	iEC_N1_H2O2 vs iEC_WT_H2O2	3.90044	PRKAA2
ENSG00000162413	794.428	1.04624	0.120953	8.64993	5.15e-18	9.08e-17	iEC_N1_H2O2 vs iEC_WT_H2O2	16.0418	KLHL21
ENSG00000162415	27.281	-1.67735	0.500628	-3.35049	0.000807	0.00296428	iEC_N1_H2O2 vs iEC_WT_H2O2	2.52808	ZSWIM5
ENSG00000162444	4.49501	7.33334	1.43513	5.10987	3.22e-07	2.14e-06	iEC_N1_H2O2 vs iEC_WT_H2O2	5.67053	RBP7
ENSG00000162511	2296.07	1.00863	0.0633288	15.9269	4.12e-57	3.26e-55	iEC_N1_H2O2 vs iEC_WT_H2O2	54.4868	LAPTM5
ENSG00000162522	284.409	-0.882553	0.123467	-7.14811	8.8e-13	1.06e-11	iEC_N1_H2O2 vs iEC_WT_H2O2	10.9765	KIAA1522
ENSG00000162545	279.357	1.04635	0.160407	6.52308	6.89e-11	6.97e-10	iEC_N1_H2O2 vs iEC_WT_H2O2	9.15699	CAMK2N1
ENSG00000162551	4.66415	4.763	1.29723	3.67166	0.000241	0.00099	iEC_N1_H2O2 vs iEC_WT_H2O2	3.00455	ALPL
ENSG00000162552	28.4345	1.47787	0.585209	2.52536	0.0115579	0.0311211	iEC_N1_H2O2 vs iEC_WT_H2O2	1.50694	WNT4
ENSG00000162576	43.9166	2.64166	0.377086	7.00547	2.46e-12	2.84e-11	iEC_N1_H2O2 vs iEC_WT_H2O2	10.5469	MXRA8
ENSG00000162595	87.6038	1.36214	0.303867	4.48268	7.37e-06	4.02e-05	iEC_N1_H2O2 vs iEC_WT_H2O2	4.39528	DIRAS3
ENSG00000162607	566.356	-1.05171	0.112309	-9.3644	7.65e-21	1.61e-19	iEC_N1_H2O2 vs iEC_WT_H2O2	18.7934	USP1
ENSG00000162616	2330.16	-1.18675	0.0768814	-15.4361	9.36e-54	6.98e-52	iEC_N1_H2O2 vs iEC_WT_H2O2	51.1559	DNAJB4
ENSG00000162631	84.6603	-1.50975	0.283357	-5.32809	9.93e-08	7.03e-07	iEC_N1_H2O2 vs iEC_WT_H2O2	6.1533	NTNG1
ENSG00000162692	35.5559	2.30006	0.325534	7.06549	1.6e-12	1.88e-11	iEC_N1_H2O2 vs iEC_WT_H2O2	10.726	VCAM1
ENSG00000162706	4.2126	4.56246	1.37537	3.31725	0.000909	0.00329431	iEC_N1_H2O2 vs iEC_WT_H2O2	2.48224	CADM3
ENSG00000162722	14.6303	1.50175	0.56758	2.64588	0.00814775	0.0230545	iEC_N1_H2O2 vs iEC_WT_H2O2	1.63724	TRIM58
ENSG00000162733	53.2303	2.45399	0.48404	5.06981	3.98e-07	2.6e-06	iEC_N1_H2O2 vs iEC_WT_H2O2	5.58557	DDR2
ENSG00000162745	22.1344	-0.917897	0.381734	-2.40455	0.0161926	0.0414018	iEC_N1_H2O2 vs iEC_WT_H2O2	1.38298	OLFML2B
ENSG00000162772	840.055	1.30973	0.127918	10.2388	1.33e-24	3.41e-23	iEC_N1_H2O2 vs iEC_WT_H2O2	22.4678	ATF3
ENSG00000162783	973.586	0.975225	0.107043	9.11058	8.19e-20	1.61e-18	iEC_N1_H2O2 vs iEC_WT_H2O2	17.7933	IER5
ENSG00000162804	513.462	0.899325	0.252717	3.55863	0.000373	0.00147438	iEC_N1_H2O2 vs iEC_WT_H2O2	2.83139	SNED1
ENSG00000162852	348.622	1.33047	0.181791	7.31868	2.5e-13	3.14e-12	iEC_N1_H2O2 vs iEC_WT_H2O2	11.5037	CNST
ENSG00000162981	163.381	-1.70474	0.17048	-9.99963	1.53e-23	3.74e-22	iEC_N1_H2O2 vs iEC_WT_H2O2	21.427	LRATD1
ENSG00000162998	22.5437	1.66888	0.423596	3.93978	8.16e-05	0.000369	iEC_N1_H2O2 vs iEC_WT_H2O2	3.43351	FRZB
ENSG00000163002	129.425	-1.13065	0.186339	-6.06771	1.3e-09	1.14e-08	iEC_N1_H2O2 vs iEC_WT_H2O2	7.94297	NUP35
ENSG00000163006	81.1342	-0.755302	0.277048	-2.72624	0.00640596	0.0187567	iEC_N1_H2O2 vs iEC_WT_H2O2	1.72684	CCDC138
ENSG00000163017	18.8299	1.45307	0.522058	2.78334	0.00538019	0.0160541	iEC_N1_H2O2 vs iEC_WT_H2O2	1.79441	ACTG2
ENSG00000163029	1223.36	-0.931389	0.0733345	-12.7006	5.87e-37	2.39e-35	iEC_N1_H2O2 vs iEC_WT_H2O2	34.6213	SMC6
ENSG00000163071	670.429	0.810913	0.1591	5.09689	3.45e-07	2.27e-06	iEC_N1_H2O2 vs iEC_WT_H2O2	5.64342	SPATA18
ENSG00000163072	520.811	1.03843	0.129794	8.00062	1.24e-15	1.87e-14	iEC_N1_H2O2 vs iEC_WT_H2O2	13.7289	NOSTRIN
ENSG00000163083	217.187	1.14942	0.125268	9.17573	4.49e-20	8.94e-19	iEC_N1_H2O2 vs iEC_WT_H2O2	18.0485	INHBB
ENSG00000163092	13.8051	-1.96958	0.528697	-3.72535	0.000195	0.000818	iEC_N1_H2O2 vs iEC_WT_H2O2	3.08714	XIRP2
ENSG00000163110	4292.99	-0.878753	0.129917	-6.76397	1.34e-11	1.44e-10	iEC_N1_H2O2 vs iEC_WT_H2O2	9.84134	PDLIM5
ENSG00000163131	48.7828	1.19524	0.331824	3.60203	0.000316	0.00126628	iEC_N1_H2O2 vs iEC_WT_H2O2	2.89747	CTSS
ENSG00000163132	460.115	1.09177	0.137632	7.93252	2.15e-15	3.17e-14	iEC_N1_H2O2 vs iEC_WT_H2O2	13.4986	MSX1
ENSG00000163171	883.446	0.816348	0.121828	6.70083	2.07e-11	2.19e-10	iEC_N1_H2O2 vs iEC_WT_H2O2	9.65949	CDC42EP3
ENSG00000163219	47.0307	1.89281	0.26987	7.01377	2.32e-12	2.68e-11	iEC_N1_H2O2 vs iEC_WT_H2O2	10.5717	ARHGAP25
ENSG00000163235	17.7046	2.54321	0.743391	3.4211	0.000624	0.00234634	iEC_N1_H2O2 vs iEC_WT_H2O2	2.62961	TGFA
ENSG00000163239	149.03	0.795185	0.224137	3.54776	0.000389	0.00152901	iEC_N1_H2O2 vs iEC_WT_H2O2	2.81559	TDRD10
ENSG00000163322	309.878	-0.834026	0.150546	-5.54	3.02e-08	2.28e-07	iEC_N1_H2O2 vs iEC_WT_H2O2	6.64215	ABRAXAS1
ENSG00000163347	40.9543	1.64019	0.36464	4.4981	6.86e-06	3.76e-05	iEC_N1_H2O2 vs iEC_WT_H2O2	4.42444	CLDN1
ENSG00000163359	94.8289	4.23231	0.467602	9.05109	1.42e-19	2.75e-18	iEC_N1_H2O2 vs iEC_WT_H2O2	17.5612	COL6A3
ENSG00000163382	1468.76	-0.754452	0.109758	-6.87375	6.25e-12	6.92e-11	iEC_N1_H2O2 vs iEC_WT_H2O2	10.1598	NAXE
ENSG00000163497	9.1268	1.89114	0.748934	2.52511	0.0115663	0.0311332	iEC_N1_H2O2 vs iEC_WT_H2O2	1.50678	FEV
ENSG00000163507	267.235	-1.46395	0.16917	-8.65372	4.98e-18	8.8e-17	iEC_N1_H2O2 vs iEC_WT_H2O2	16.0557	CIP2A
ENSG00000163520	54.1173	1.84487	0.512957	3.59653	0.000322	0.00129077	iEC_N1_H2O2 vs iEC_WT_H2O2	2.88915	FBLN2
ENSG00000163535	284.035	-1.67368	0.199564	-8.38667	5e-17	8.33e-16	iEC_N1_H2O2 vs iEC_WT_H2O2	15.0791	SGO2
ENSG00000163545	834.57	1.79326	0.117373	15.2783	1.07e-52	7.61e-51	iEC_N1_H2O2 vs iEC_WT_H2O2	50.1188	NUAK2
ENSG00000163596	59.2384	-1.17986	0.403145	-2.92665	0.00342633	0.0107502	iEC_N1_H2O2 vs iEC_WT_H2O2	1.96858	ICA1L
ENSG00000163630	13.5767	-3.56468	0.952997	-3.7405	0.000184	0.000775	iEC_N1_H2O2 vs iEC_WT_H2O2	3.11053	SYNPR
ENSG00000163635	370.932	1.01798	0.267749	3.80198	0.000144	0.000619	iEC_N1_H2O2 vs iEC_WT_H2O2	3.20862	ATXN7
ENSG00000163637	418.586	-1.88594	0.153594	-12.2787	1.18e-34	4.47e-33	iEC_N1_H2O2 vs iEC_WT_H2O2	32.3497	PRICKLE2
ENSG00000163659	1208.29	1.05128	0.0901047	11.6673	1.87e-31	6.36e-30	iEC_N1_H2O2 vs iEC_WT_H2O2	29.1965	TIPARP
ENSG00000163686	745.368	1.15423	0.0850213	13.5758	5.57e-42	2.68e-40	iEC_N1_H2O2 vs iEC_WT_H2O2	39.5719	ABHD6
ENSG00000163687	101.52	0.838699	0.209489	4.00355	6.24e-05	0.00029	iEC_N1_H2O2 vs iEC_WT_H2O2	3.53795	DNASE1L3
ENSG00000163689	37.7723	-1.04424	0.376191	-2.77583	0.00550614	0.0163901	iEC_N1_H2O2 vs iEC_WT_H2O2	1.78542	CFAP20DC
ENSG00000163734	175.663	2.94145	0.180587	16.2882	1.2e-59	9.95e-58	iEC_N1_H2O2 vs iEC_WT_H2O2	57.0021	CXCL3
ENSG00000163739	1355.59	1.75145	0.124994	14.0123	1.31e-44	7.07e-43	iEC_N1_H2O2 vs iEC_WT_H2O2	42.1504	CXCL1
ENSG00000163788	5260.72	1.20049	0.105573	11.3712	5.82e-30	1.85e-28	iEC_N1_H2O2 vs iEC_WT_H2O2	27.7325	SNRK
ENSG00000163808	154.23	-2.54536	0.345516	-7.36683	1.75e-13	2.22e-12	iEC_N1_H2O2 vs iEC_WT_H2O2	11.654	KIF15
ENSG00000163814	8.58769	3.69966	1.05898	3.49362	0.000477	0.00184487	iEC_N1_H2O2 vs iEC_WT_H2O2	2.73404	CDCP1
ENSG00000163874	334.262	0.928063	0.151228	6.13684	8.42e-10	7.57e-09	iEC_N1_H2O2 vs iEC_WT_H2O2	8.12117	ZC3H12A
ENSG00000163884	53.581	1.19085	0.261895	4.54704	5.44e-06	3.03e-05	iEC_N1_H2O2 vs iEC_WT_H2O2	4.51848	KLF15
ENSG00000163898	6.43115	2.43515	0.99483	2.4478	0.0143731	0.0373659	iEC_N1_H2O2 vs iEC_WT_H2O2	1.42752	LIPH
ENSG00000163918	199.36	-1.54933	0.197209	-7.85631	3.96e-15	5.74e-14	iEC_N1_H2O2 vs iEC_WT_H2O2	13.2412	RFC4
ENSG00000163923	95.264	-1.11513	0.248671	-4.48434	7.31e-06	4e-05	iEC_N1_H2O2 vs iEC_WT_H2O2	4.39837	RPL39L
ENSG00000163935	59.0563	-0.959297	0.370085	-2.5921	0.00953929	0.0263113	iEC_N1_H2O2 vs iEC_WT_H2O2	1.57986	SFMBT1
ENSG00000163945	238.07	0.766382	0.251812	3.04347	0.00233866	0.0076738	iEC_N1_H2O2 vs iEC_WT_H2O2	2.11499	UVSSA
ENSG00000163995	26.7955	2.38169	0.680123	3.50186	0.000462	0.00179571	iEC_N1_H2O2 vs iEC_WT_H2O2	2.74576	ABLIM2
ENSG00000164023	358.266	-1.33601	0.407942	-3.275	0.00105662	0.00376573	iEC_N1_H2O2 vs iEC_WT_H2O2	2.42415	SGMS2
ENSG00000164032	3579.77	-1.0207	0.0957725	-10.6575	1.61e-26	4.47e-25	iEC_N1_H2O2 vs iEC_WT_H2O2	24.35	H2AZ1
ENSG00000164045	318.308	-1.40699	0.161513	-8.71136	3e-18	5.39e-17	iEC_N1_H2O2 vs iEC_WT_H2O2	16.2681	CDC25A
ENSG00000164087	181.195	-2.46815	0.219744	-11.2319	2.84e-29	8.83e-28	iEC_N1_H2O2 vs iEC_WT_H2O2	27.0541	POC1A
ENSG00000164093	210.52	-2.1703	0.151956	-14.2824	2.82e-46	1.61e-44	iEC_N1_H2O2 vs iEC_WT_H2O2	43.7926	PITX2
ENSG00000164100	7.18793	-2.98299	0.857454	-3.47889	0.000503	0.00194034	iEC_N1_H2O2 vs iEC_WT_H2O2	2.71212	NDST3
ENSG00000164104	1105.52	-1.60589	0.126433	-12.7016	5.8e-37	2.37e-35	iEC_N1_H2O2 vs iEC_WT_H2O2	34.6247	HMGB2
ENSG00000164107	33.4683	-1.23804	0.421482	-2.93735	0.00331033	0.0104231	iEC_N1_H2O2 vs iEC_WT_H2O2	1.982	HAND2
ENSG00000164109	364.833	-2.88718	0.196974	-14.6576	1.2e-48	7.57e-47	iEC_N1_H2O2 vs iEC_WT_H2O2	46.121	MAD2L1
ENSG00000164134	1233.69	-0.784969	0.112474	-6.97912	2.97e-12	3.4e-11	iEC_N1_H2O2 vs iEC_WT_H2O2	10.4691	NAA15
ENSG00000164161	9839.31	-2.2313	0.0667568	-33.4243	6.09e-245	1.22e-241	iEC_N1_H2O2 vs iEC_WT_H2O2	240.915	HHIP
ENSG00000164176	320.47	-1.63179	0.155506	-10.4934	9.26e-26	2.5e-24	iEC_N1_H2O2 vs iEC_WT_H2O2	23.6024	EDIL3
ENSG00000164211	1678.55	0.810937	0.124235	6.52745	6.69e-11	6.77e-10	iEC_N1_H2O2 vs iEC_WT_H2O2	9.16938	STARD4
ENSG00000164220	394.737	-2.33221	0.17279	-13.4974	1.62e-41	7.63e-40	iEC_N1_H2O2 vs iEC_WT_H2O2	39.1174	F2RL2
ENSG00000164251	816.016	-2.1579	0.114026	-18.9247	7.14e-80	9.35e-78	iEC_N1_H2O2 vs iEC_WT_H2O2	77.0291	F2RL1
ENSG00000164283	7750.22	1.44475	0.0788392	18.3253	5.2e-75	6.15e-73	iEC_N1_H2O2 vs iEC_WT_H2O2	72.2112	ESM1
ENSG00000164318	104.894	-3.14629	0.469305	-6.70414	2.03e-11	2.15e-10	iEC_N1_H2O2 vs iEC_WT_H2O2	9.66848	EGFLAM
ENSG00000164330	59.57	1.90718	0.320649	5.94787	2.72e-09	2.31e-08	iEC_N1_H2O2 vs iEC_WT_H2O2	7.63661	EBF1
ENSG00000164411	14.0238	-2.09524	0.717307	-2.92099	0.00348925	0.0109283	iEC_N1_H2O2 vs iEC_WT_H2O2	1.96145	GJB7
ENSG00000164440	36.112	1.1989	0.293626	4.0831	4.44e-05	0.000212	iEC_N1_H2O2 vs iEC_WT_H2O2	3.67463	TXLNB
ENSG00000164451	17.0175	-1.79437	0.644735	-2.78311	0.00538402	0.0160626	iEC_N1_H2O2 vs iEC_WT_H2O2	1.79419	CALHM4
ENSG00000164509	20.4931	1.54987	0.571681	2.71107	0.00670667	0.0194889	iEC_N1_H2O2 vs iEC_WT_H2O2	1.71021	IL31RA
ENSG00000164611	330.146	-3.20135	0.21394	-14.9638	1.27e-50	8.46e-49	iEC_N1_H2O2 vs iEC_WT_H2O2	48.0725	PTTG1
ENSG00000164619	83.263	-1.40054	0.290423	-4.8224	1.42e-06	8.56e-06	iEC_N1_H2O2 vs iEC_WT_H2O2	5.06748	BMPER
ENSG00000164647	335.258	-1.34877	0.121223	-11.1263	9.34e-29	2.86e-27	iEC_N1_H2O2 vs iEC_WT_H2O2	26.5432	STEAP1
ENSG00000164649	764.774	-1.57157	0.114937	-13.6734	1.46e-42	7.24e-41	iEC_N1_H2O2 vs iEC_WT_H2O2	40.1403	CDCA7L
ENSG00000164692	1219.3	3.35155	0.149207	22.4624	9.69e-112	2.31e-109	iEC_N1_H2O2 vs iEC_WT_H2O2	108.637	COL1A2
ENSG00000164695	24.7624	1.22941	0.383179	3.20845	0.00133452	0.00464622	iEC_N1_H2O2 vs iEC_WT_H2O2	2.3329	CHMP4C
ENSG00000164742	30.6188	-1.70879	0.597567	-2.85958	0.00424204	0.012983	iEC_N1_H2O2 vs iEC_WT_H2O2	1.88662	ADCY1
ENSG00000164743	39.4022	-1.60094	0.335315	-4.77443	1.8e-06	1.07e-05	iEC_N1_H2O2 vs iEC_WT_H2O2	4.9705	C8orf48
ENSG00000164855	5.46573	2.54466	0.970206	2.6228	0.00872094	0.0244297	iEC_N1_H2O2 vs iEC_WT_H2O2	1.61208	TMEM184A
ENSG00000164929	770.181	0.956149	0.16185	5.90763	3.47e-09	2.92e-08	iEC_N1_H2O2 vs iEC_WT_H2O2	7.53481	BAALC
ENSG00000164932	922.796	-1.26448	0.133837	-9.44792	3.46e-21	7.41e-20	iEC_N1_H2O2 vs iEC_WT_H2O2	19.1302	CTHRC1
ENSG00000164938	2734.68	0.7908	0.0913534	8.6565	4.86e-18	8.59e-17	iEC_N1_H2O2 vs iEC_WT_H2O2	16.0658	TP53INP1
ENSG00000164949	32.4112	2.81608	0.378003	7.4499	9.34e-14	1.22e-12	iEC_N1_H2O2 vs iEC_WT_H2O2	11.9134	GEM
ENSG00000164953	172.424	-0.971308	0.218092	-4.45365	8.44e-06	4.57e-05	iEC_N1_H2O2 vs iEC_WT_H2O2	4.34021	TMEM67
ENSG00000164976	2168.55	-1.0125	0.108691	-9.31531	1.22e-20	2.52e-19	iEC_N1_H2O2 vs iEC_WT_H2O2	18.5983	MYORG
ENSG00000165072	2615.9	-0.865203	0.0688784	-12.5613	3.45e-36	1.36e-34	iEC_N1_H2O2 vs iEC_WT_H2O2	33.8658	MAMDC2
ENSG00000165092	5882.34	1.79191	0.0435776	41.1201	0	6.91e-291	iEC_N1_H2O2 vs iEC_WT_H2O2	290.161	ALDH1A1
ENSG00000165118	138.504	-2.08184	0.183448	-11.3484	7.55e-30	2.38e-28	iEC_N1_H2O2 vs iEC_WT_H2O2	27.6227	C9orf64
ENSG00000165140	57.2439	-1.57304	0.311511	-5.04972	4.42e-07	2.87e-06	iEC_N1_H2O2 vs iEC_WT_H2O2	5.54281	FBP1
ENSG00000165175	407.173	0.956902	0.103385	9.25573	2.13e-20	4.33e-19	iEC_N1_H2O2 vs iEC_WT_H2O2	18.3637	MID1IP1
ENSG00000165194	94.7098	-1.03404	0.203693	-5.07648	3.84e-07	2.52e-06	iEC_N1_H2O2 vs iEC_WT_H2O2	5.59921	PCDH19
ENSG00000165304	474.164	-2.05232	0.13402	-15.3136	6.2e-53	4.46e-51	iEC_N1_H2O2 vs iEC_WT_H2O2	50.3505	MELK
ENSG00000165355	214.223	0.987454	0.169702	5.81876	5.93e-09	4.86e-08	iEC_N1_H2O2 vs iEC_WT_H2O2	7.31356	FBXO33
ENSG00000165359	348.524	0.849905	0.145077	5.85829	4.68e-09	3.87e-08	iEC_N1_H2O2 vs iEC_WT_H2O2	7.41211	INTS6L
ENSG00000165379	33.2819	-2.14134	0.386974	-5.53355	3.14e-08	2.36e-07	iEC_N1_H2O2 vs iEC_WT_H2O2	6.62677	LRFN5
ENSG00000165449	96.9169	-3.39382	0.318724	-10.6481	1.78e-26	4.92e-25	iEC_N1_H2O2 vs iEC_WT_H2O2	24.3082	SLC16A9
ENSG00000165475	919.338	1.14071	0.0887784	12.8489	8.72e-38	3.68e-36	iEC_N1_H2O2 vs iEC_WT_H2O2	35.4337	CRYL1
ENSG00000165480	155.501	-4.29688	0.380115	-11.3042	1.25e-29	3.92e-28	iEC_N1_H2O2 vs iEC_WT_H2O2	27.4069	SKA3
ENSG00000165490	170.957	-1.24442	0.217532	-5.72065	1.06e-08	8.41e-08	iEC_N1_H2O2 vs iEC_WT_H2O2	7.07517	DDIAS
ENSG00000165495	172.044	-4.73069	0.336949	-14.0398	8.9e-45	4.85e-43	iEC_N1_H2O2 vs iEC_WT_H2O2	42.3143	PKNOX2
ENSG00000165501	176.529	-0.92157	0.168035	-5.48439	4.15e-08	3.08e-07	iEC_N1_H2O2 vs iEC_WT_H2O2	6.51079	LRR1
ENSG00000165588	64.068	-3.30966	0.326835	-10.1264	4.22e-24	1.06e-22	iEC_N1_H2O2 vs iEC_WT_H2O2	21.9749	OTX2
ENSG00000165617	168.654	1.3885	0.170655	8.13627	4.08e-16	6.36e-15	iEC_N1_H2O2 vs iEC_WT_H2O2	14.1967	DACT1
ENSG00000165644	78.7874	0.95863	0.259899	3.68847	0.000226	0.000934	iEC_N1_H2O2 vs iEC_WT_H2O2	3.0297	COMTD1
ENSG00000165655	404.259	1.19582	0.105345	11.3515	7.29e-30	2.31e-28	iEC_N1_H2O2 vs iEC_WT_H2O2	27.6365	ZNF503
ENSG00000165682	30.8662	1.41177	0.426667	3.30884	0.000937	0.00338258	iEC_N1_H2O2 vs iEC_WT_H2O2	2.47075	CLEC1B
ENSG00000165795	197.067	2.51333	0.216106	11.6301	2.9e-31	9.69e-30	iEC_N1_H2O2 vs iEC_WT_H2O2	29.0138	NDRG2
ENSG00000165821	194.786	-1.40074	0.150565	-9.30322	1.36e-20	2.8e-19	iEC_N1_H2O2 vs iEC_WT_H2O2	18.5528	SALL2
ENSG00000165886	1693.52	0.76693	0.0976382	7.85482	4e-15	5.8e-14	iEC_N1_H2O2 vs iEC_WT_H2O2	13.2368	UBTD1
ENSG00000165943	1102.4	0.859426	0.0755007	11.383	5.08e-30	1.62e-28	iEC_N1_H2O2 vs iEC_WT_H2O2	27.7906	MOAP1
ENSG00000165996	317.108	-0.888908	0.184215	-4.82539	1.4e-06	8.44e-06	iEC_N1_H2O2 vs iEC_WT_H2O2	5.0735	HACD1
ENSG00000166004	296.463	-1.13133	0.23509	-4.81231	1.49e-06	8.97e-06	iEC_N1_H2O2 vs iEC_WT_H2O2	5.04701	CEP295
ENSG00000166046	103.194	1.06024	0.256211	4.13817	3.5e-05	0.00017	iEC_N1_H2O2 vs iEC_WT_H2O2	3.76932	TCP11L2
ENSG00000166106	20.586	2.54857	0.451916	5.63947	1.71e-08	1.33e-07	iEC_N1_H2O2 vs iEC_WT_H2O2	6.87674	ADAMTS15
ENSG00000166145	56.2463	1.26698	0.316199	4.0069	6.15e-05	0.000286	iEC_N1_H2O2 vs iEC_WT_H2O2	3.54335	SPINT1
ENSG00000166199	160.64	-0.851157	0.2465	-3.45297	0.000554	0.00212082	iEC_N1_H2O2 vs iEC_WT_H2O2	2.6735	ALKBH3
ENSG00000166206	71.6093	-1.76946	0.36135	-4.8968	9.74e-07	6.02e-06	iEC_N1_H2O2 vs iEC_WT_H2O2	5.22066	GABRB3
ENSG00000166292	65.5808	-5.90715	0.759586	-7.7768	7.44e-15	1.06e-13	iEC_N1_H2O2 vs iEC_WT_H2O2	12.9764	TMEM100
ENSG00000166340	6352.69	0.958175	0.0995738	9.62276	6.41e-22	1.43e-20	iEC_N1_H2O2 vs iEC_WT_H2O2	19.8448	TPP1
ENSG00000166387	24.0328	-2.69972	0.817178	-3.30371	0.000954	0.00343795	iEC_N1_H2O2 vs iEC_WT_H2O2	2.4637	PPFIBP2
ENSG00000166415	39.1699	-5.38213	0.693277	-7.76332	8.27e-15	1.17e-13	iEC_N1_H2O2 vs iEC_WT_H2O2	12.9313	WDR72
ENSG00000166451	514.583	-0.961194	0.0984981	-9.7585	1.7e-22	3.89e-21	iEC_N1_H2O2 vs iEC_WT_H2O2	20.4104	CENPN
ENSG00000166510	152.625	1.5851	0.255589	6.20174	5.58e-10	5.13e-09	iEC_N1_H2O2 vs iEC_WT_H2O2	8.29027	CCDC68
ENSG00000166582	153.296	-1.51954	0.224729	-6.76167	1.36e-11	1.46e-10	iEC_N1_H2O2 vs iEC_WT_H2O2	9.83474	CENPV
ENSG00000166592	21.3062	5.67569	0.718804	7.89602	2.88e-15	4.22e-14	iEC_N1_H2O2 vs iEC_WT_H2O2	13.3752	RRAD
ENSG00000166664	17.9656	-2.32065	0.635523	-3.65156	0.000261	0.00106381	iEC_N1_H2O2 vs iEC_WT_H2O2	2.97314	CHRFAM7A
ENSG00000166704	151.861	0.825255	0.234255	3.52289	0.000427	0.00167002	iEC_N1_H2O2 vs iEC_WT_H2O2	2.77728	ZNF606
ENSG00000166710	10122.9	0.961199	0.056781	16.9282	2.79e-64	2.56e-62	iEC_N1_H2O2 vs iEC_WT_H2O2	61.592	B2M
ENSG00000166741	1036.39	-1.44902	0.1237	-11.714	1.08e-31	3.71e-30	iEC_N1_H2O2 vs iEC_WT_H2O2	29.4303	NNMT
ENSG00000166788	216.665	-0.942019	0.161992	-5.81523	6.05e-09	4.95e-08	iEC_N1_H2O2 vs iEC_WT_H2O2	7.30528	SAAL1
ENSG00000166793	6.11501	2.05835	0.788448	2.61063	0.00903749	0.0251444	iEC_N1_H2O2 vs iEC_WT_H2O2	1.59956	YPEL4
ENSG00000166803	277.971	-3.17422	0.275494	-11.5219	1.02e-30	3.35e-29	iEC_N1_H2O2 vs iEC_WT_H2O2	28.4752	PCLAF
ENSG00000166825	335.538	-1.44354	0.158043	-9.13385	6.61e-20	1.31e-18	iEC_N1_H2O2 vs iEC_WT_H2O2	17.8833	ANPEP
ENSG00000166833	348.581	-0.923328	0.22893	-4.03322	5.5e-05	0.000258	iEC_N1_H2O2 vs iEC_WT_H2O2	3.5887	NAV2
ENSG00000166839	44.5192	1.30959	0.329824	3.97058	7.17e-05	0.000328	iEC_N1_H2O2 vs iEC_WT_H2O2	3.48414	ANKDD1A
ENSG00000166845	260.11	-1.71402	0.175019	-9.79331	1.2e-22	2.8e-21	iEC_N1_H2O2 vs iEC_WT_H2O2	20.5534	C18orf54
ENSG00000166851	832.199	-3.44873	0.118704	-29.0531	1.4e-185	9.35e-183	iEC_N1_H2O2 vs iEC_WT_H2O2	182.029	PLK1
ENSG00000166856	3.65345	3.38302	0.995291	3.39903	0.000676	0.00252456	iEC_N1_H2O2 vs iEC_WT_H2O2	2.59781	GPR182
ENSG00000166886	698.523	2.81367	0.104016	27.0503	3.79e-161	2.09e-158	iEC_N1_H2O2 vs iEC_WT_H2O2	157.68	NAB2
ENSG00000166897	17.3908	1.43756	0.462836	3.10598	0.00189651	0.0063709	iEC_N1_H2O2 vs iEC_WT_H2O2	2.1958	ELFN2
ENSG00000166908	12.6137	2.50143	0.68176	3.66907	0.000243	0.000999	iEC_N1_H2O2 vs iEC_WT_H2O2	3.00038	PIP4K2C
ENSG00000166923	142.406	4.50946	0.221965	20.3161	9.26e-92	1.56e-89	iEC_N1_H2O2 vs iEC_WT_H2O2	88.8077	GREM1
ENSG00000167034	11.962	2.09456	0.678558	3.08678	0.00202337	0.00674596	iEC_N1_H2O2 vs iEC_WT_H2O2	2.17096	NKX3-1
ENSG00000167037	32.3261	1.42597	0.385056	3.70329	0.000213	0.000886	iEC_N1_H2O2 vs iEC_WT_H2O2	3.05256	SGSM1
ENSG00000167103	22.8018	1.24366	0.494642	2.51427	0.0119279	0.0319612	iEC_N1_H2O2 vs iEC_WT_H2O2	1.49538	PIP5KL1
ENSG00000167106	2197.48	3.04788	0.142997	21.3143	8.37e-101	1.65e-98	iEC_N1_H2O2 vs iEC_WT_H2O2	97.7825	EEIG1
ENSG00000167191	2156.06	0.950178	0.0913454	10.402	2.43e-25	6.46e-24	iEC_N1_H2O2 vs iEC_WT_H2O2	23.1898	GPRC5B
ENSG00000167261	20.38	2.27029	0.514178	4.41539	1.01e-05	5.38e-05	iEC_N1_H2O2 vs iEC_WT_H2O2	4.26921	DPEP2
ENSG00000167325	1211.22	-1.3175	0.163564	-8.05497	7.95e-16	1.22e-14	iEC_N1_H2O2 vs iEC_WT_H2O2	13.9142	RRM1
ENSG00000167363	274.126	0.852841	0.119641	7.12835	1.02e-12	1.21e-11	iEC_N1_H2O2 vs iEC_WT_H2O2	10.9163	FN3K
ENSG00000167371	89.4162	-1.40205	0.264471	-5.30133	1.15e-07	8.09e-07	iEC_N1_H2O2 vs iEC_WT_H2O2	6.09213	PRRT2
ENSG00000167380	173.698	0.825521	0.210622	3.91945	8.88e-05	0.000398	iEC_N1_H2O2 vs iEC_WT_H2O2	3.4001	ZNF226
ENSG00000167508	2106.91	0.862979	0.117346	7.35411	1.92e-13	2.43e-12	iEC_N1_H2O2 vs iEC_WT_H2O2	11.614	MVD
ENSG00000167513	269.359	-2.15817	0.246651	-8.74989	2.14e-18	3.9e-17	iEC_N1_H2O2 vs iEC_WT_H2O2	16.4087	CDT1
ENSG00000167553	4303.42	-1.07348	0.0917865	-11.6953	1.35e-31	4.61e-30	iEC_N1_H2O2 vs iEC_WT_H2O2	29.3359	TUBA1C
ENSG00000167601	1499.6	-1.82732	0.10675	-17.1178	1.09e-65	1.04e-63	iEC_N1_H2O2 vs iEC_WT_H2O2	62.9832	AXL
ENSG00000167604	43.4177	1.74927	0.484082	3.61359	0.000302	0.00121727	iEC_N1_H2O2 vs iEC_WT_H2O2	2.91461	NFKBID
ENSG00000167670	409.743	-1.05302	0.201876	-5.21619	1.83e-07	1.25e-06	iEC_N1_H2O2 vs iEC_WT_H2O2	5.90208	CHAF1A
ENSG00000167680	11040.2	1.08648	0.071498	15.1959	3.76e-52	2.62e-50	iEC_N1_H2O2 vs iEC_WT_H2O2	49.5811	SEMA6B
ENSG00000167716	737.944	1.25578	0.10636	11.8069	3.59e-32	1.25e-30	iEC_N1_H2O2 vs iEC_WT_H2O2	29.9019	WDR81
ENSG00000167747	567.383	-1.11036	0.127452	-8.71197	2.99e-18	5.37e-17	iEC_N1_H2O2 vs iEC_WT_H2O2	16.27	C19orf48P
ENSG00000167755	56.099	1.30107	0.259393	5.01585	5.28e-07	3.38e-06	iEC_N1_H2O2 vs iEC_WT_H2O2	5.47061	KLK6
ENSG00000167767	126.269	-0.913873	0.189002	-4.83525	1.33e-06	8.06e-06	iEC_N1_H2O2 vs iEC_WT_H2O2	5.09354	KRT80
ENSG00000167772	980.357	-0.826557	0.105466	-7.83719	4.61e-15	6.65e-14	iEC_N1_H2O2 vs iEC_WT_H2O2	13.177	ANGPTL4
ENSG00000167774	23.485	-7.30335	1.92883	-3.78642	0.000153	0.000655	iEC_N1_H2O2 vs iEC_WT_H2O2	3.18383	ENSG00000167774
ENSG00000167775	2248.82	2.50282	0.119103	21.0139	4.89e-98	9.19e-96	iEC_N1_H2O2 vs iEC_WT_H2O2	95.0368	CD320
ENSG00000167779	128.027	1.41284	0.240685	5.87006	4.36e-09	3.62e-08	iEC_N1_H2O2 vs iEC_WT_H2O2	7.44133	IGFBP6
ENSG00000167889	69.8336	1.05754	0.307081	3.44386	0.000573	0.00218109	iEC_N1_H2O2 vs iEC_WT_H2O2	2.66133	MGAT5B
ENSG00000167895	74.3197	1.57008	0.314969	4.98489	6.2e-07	3.94e-06	iEC_N1_H2O2 vs iEC_WT_H2O2	5.40452	TMC8
ENSG00000167900	1055.35	-3.1404	0.142457	-22.0446	1.08e-107	2.32e-105	iEC_N1_H2O2 vs iEC_WT_H2O2	104.634	TK1
ENSG00000167912	10.2064	-2.1316	0.822246	-2.59241	0.00953058	0.0262964	iEC_N1_H2O2 vs iEC_WT_H2O2	1.5801	TOX-DT
ENSG00000167981	148.907	1.31439	0.163884	8.02025	1.06e-15	1.6e-14	iEC_N1_H2O2 vs iEC_WT_H2O2	13.7962	ZNF597
ENSG00000167992	605.561	1.46901	0.113107	12.9878	1.44e-38	6.23e-37	iEC_N1_H2O2 vs iEC_WT_H2O2	36.2054	VWCE
ENSG00000167994	85.9977	2.24864	0.239234	9.39937	5.49e-21	1.17e-19	iEC_N1_H2O2 vs iEC_WT_H2O2	18.9334	RAB3IL1
ENSG00000167995	48.4099	1.06292	0.290322	3.66116	0.000251	0.00102787	iEC_N1_H2O2 vs iEC_WT_H2O2	2.98806	BEST1
ENSG00000168010	634.199	0.910023	0.117795	7.72551	1.11e-14	1.56e-13	iEC_N1_H2O2 vs iEC_WT_H2O2	12.8059	ATG16L2
ENSG00000168028	16049.6	-0.951541	0.0970838	-9.80124	1.11e-22	2.6e-21	iEC_N1_H2O2 vs iEC_WT_H2O2	20.5856	RPSA
ENSG00000168077	113.853	-3.17318	0.307998	-10.3026	6.86e-25	1.78e-23	iEC_N1_H2O2 vs iEC_WT_H2O2	22.7493	SCARA3
ENSG00000168078	257.945	-4.15991	0.258204	-16.111	2.14e-58	1.75e-56	iEC_N1_H2O2 vs iEC_WT_H2O2	55.7572	PBK
ENSG00000168140	42.9531	2.47919	0.31938	7.76251	8.33e-15	1.18e-13	iEC_N1_H2O2 vs iEC_WT_H2O2	12.9293	VASN
ENSG00000168209	1238.06	0.831244	0.0857644	9.69218	3.26e-22	7.35e-21	iEC_N1_H2O2 vs iEC_WT_H2O2	20.1336	DDIT4
ENSG00000168297	607.637	0.816048	0.104491	7.80977	5.73e-15	8.21e-14	iEC_N1_H2O2 vs iEC_WT_H2O2	13.0859	PXK
ENSG00000168301	94.8625	-1.03897	0.213791	-4.85977	1.18e-06	7.19e-06	iEC_N1_H2O2 vs iEC_WT_H2O2	5.14322	KCTD6
ENSG00000168306	46.9998	0.960964	0.351619	2.73297	0.00627665	0.0184227	iEC_N1_H2O2 vs iEC_WT_H2O2	1.73465	ACOX2
ENSG00000168394	687.21	1.13763	0.0830695	13.695	1.09e-42	5.41e-41	iEC_N1_H2O2 vs iEC_WT_H2O2	40.2666	TAP1
ENSG00000168411	497.129	-1.03093	0.161015	-6.40273	1.53e-10	1.48e-09	iEC_N1_H2O2 vs iEC_WT_H2O2	8.82897	RFWD3
ENSG00000168496	452.081	-1.12361	0.141711	-7.92887	2.21e-15	3.26e-14	iEC_N1_H2O2 vs iEC_WT_H2O2	13.4864	FEN1
ENSG00000168497	7441.72	1.081	0.0532046	20.3177	8.97e-92	1.52e-89	iEC_N1_H2O2 vs iEC_WT_H2O2	88.8172	CAVIN2
ENSG00000168505	34.1357	1.37378	0.40401	3.40035	0.000673	0.00251346	iEC_N1_H2O2 vs iEC_WT_H2O2	2.59973	GBX2
ENSG00000168542	2064.87	1.60149	0.0865114	18.5119	1.66e-76	2.02e-74	iEC_N1_H2O2 vs iEC_WT_H2O2	73.695	COL3A1
ENSG00000168675	187.58	-0.868281	0.303487	-2.86101	0.0042229	0.0129393	iEC_N1_H2O2 vs iEC_WT_H2O2	1.88809	LDLRAD4
ENSG00000168685	333.139	1.73782	0.164947	10.5356	5.92e-26	1.61e-24	iEC_N1_H2O2 vs iEC_WT_H2O2	23.7923	IL7R
ENSG00000168843	5.9255	-4.61501	1.36088	-3.39121	0.000696	0.00259039	iEC_N1_H2O2 vs iEC_WT_H2O2	2.58664	FSTL5
ENSG00000168874	272.918	2.41859	0.162915	14.8457	7.42e-50	4.83e-48	iEC_N1_H2O2 vs iEC_WT_H2O2	47.3157	ATOH8
ENSG00000168961	164.777	2.42813	0.219412	11.0665	1.82e-28	5.52e-27	iEC_N1_H2O2 vs iEC_WT_H2O2	26.2577	LGALS9
ENSG00000168995	6.27223	4.18707	0.859318	4.87255	1.1e-06	6.76e-06	iEC_N1_H2O2 vs iEC_WT_H2O2	5.17012	SIGLEC7
ENSG00000169026	92.3902	1.61648	0.225234	7.17688	7.13e-13	8.6e-12	iEC_N1_H2O2 vs iEC_WT_H2O2	11.0657	SLC49A3
ENSG00000169122	31.1337	-2.79607	0.449982	-6.21374	5.17e-10	4.76e-09	iEC_N1_H2O2 vs iEC_WT_H2O2	8.32219	FAM110B
ENSG00000169129	343.132	-1.6931	0.13898	-12.1824	3.86e-34	1.44e-32	iEC_N1_H2O2 vs iEC_WT_H2O2	31.8417	AFAP1L2
ENSG00000169184	1167.22	-1.29606	0.0855841	-15.1438	8.33e-52	5.79e-50	iEC_N1_H2O2 vs iEC_WT_H2O2	49.2377	MN1
ENSG00000169213	383.815	-2.79519	0.179216	-15.5967	7.66e-55	5.77e-53	iEC_N1_H2O2 vs iEC_WT_H2O2	52.2388	RAB3B
ENSG00000169252	31.5028	1.4196	0.340544	4.16862	3.06e-05	0.00015	iEC_N1_H2O2 vs iEC_WT_H2O2	3.82355	ADRB2
ENSG00000169282	70.0748	-2.54598	0.413502	-6.15713	7.41e-10	6.71e-09	iEC_N1_H2O2 vs iEC_WT_H2O2	8.17327	KCNAB1
ENSG00000169288	333.012	-0.878345	0.157427	-5.5794	2.41e-08	1.84e-07	iEC_N1_H2O2 vs iEC_WT_H2O2	6.73461	MRPL1
ENSG00000169418	3896.88	0.985352	0.0543831	18.1187	2.27e-73	2.53e-71	iEC_N1_H2O2 vs iEC_WT_H2O2	70.5962	NPR1
ENSG00000169429	1570.36	1.97682	0.122405	16.1498	1.14e-58	9.42e-57	iEC_N1_H2O2 vs iEC_WT_H2O2	56.0259	CXCL8
ENSG00000169439	210.784	1.97489	0.219091	9.014	1.99e-19	3.83e-18	iEC_N1_H2O2 vs iEC_WT_H2O2	17.4166	SDC2
ENSG00000169515	94.3653	-1.01075	0.231354	-4.36882	1.25e-05	6.55e-05	iEC_N1_H2O2 vs iEC_WT_H2O2	4.1838	CCDC8
ENSG00000169519	259.677	-0.936381	0.163754	-5.71822	1.08e-08	8.53e-08	iEC_N1_H2O2 vs iEC_WT_H2O2	7.06919	METTL15
ENSG00000169594	770.749	-0.945028	0.10769	-8.77549	1.7e-18	3.13e-17	iEC_N1_H2O2 vs iEC_WT_H2O2	16.5044	BNC1
ENSG00000169604	1358.11	1.38284	0.0897555	15.4068	1.47e-53	1.08e-51	iEC_N1_H2O2 vs iEC_WT_H2O2	50.9648	ANTXR1
ENSG00000169607	265.173	-3.53359	0.254937	-13.8606	1.1e-43	5.78e-42	iEC_N1_H2O2 vs iEC_WT_H2O2	41.2379	CKAP2L
ENSG00000169679	580.538	-3.18543	0.183645	-17.3455	2.13e-67	2.08e-65	iEC_N1_H2O2 vs iEC_WT_H2O2	64.6829	BUB1
ENSG00000169682	1836.73	0.769079	0.0827644	9.29238	1.51e-20	3.1e-19	iEC_N1_H2O2 vs iEC_WT_H2O2	18.5091	SPNS1
ENSG00000169684	51.1625	-1.19876	0.35877	-3.34129	0.000834	0.0030558	iEC_N1_H2O2 vs iEC_WT_H2O2	2.51488	CHRNA5
ENSG00000169692	512.855	0.821529	0.132061	6.22082	4.95e-10	4.56e-09	iEC_N1_H2O2 vs iEC_WT_H2O2	8.34126	AGPAT2
ENSG00000169710	13172.2	0.961626	0.0839835	11.4502	2.35e-30	7.62e-29	iEC_N1_H2O2 vs iEC_WT_H2O2	28.1183	FASN
ENSG00000169715	150.024	-0.799104	0.276158	-2.89365	0.00380796	0.0118038	iEC_N1_H2O2 vs iEC_WT_H2O2	1.92798	MT1E
ENSG00000169760	38.5412	-2.26287	0.624887	-3.62124	0.000293	0.00118505	iEC_N1_H2O2 vs iEC_WT_H2O2	2.92626	NLGN1
ENSG00000169851	944.733	-2.34854	0.146492	-16.0318	7.66e-58	6.21e-56	iEC_N1_H2O2 vs iEC_WT_H2O2	55.2069	PCDH7
ENSG00000169871	710.309	1.06584	0.220012	4.84446	1.27e-06	7.72e-06	iEC_N1_H2O2 vs iEC_WT_H2O2	5.11266	TRIM56
ENSG00000169918	13.583	3.38997	0.659973	5.13653	2.8e-07	1.87e-06	iEC_N1_H2O2 vs iEC_WT_H2O2	5.7278	OTUD7A
ENSG00000169926	2269	0.966164	0.154815	6.24076	4.35e-10	4.04e-09	iEC_N1_H2O2 vs iEC_WT_H2O2	8.3938	KLF13
ENSG00000169946	336.004	-1.31626	0.153665	-8.56575	1.07e-17	1.86e-16	iEC_N1_H2O2 vs iEC_WT_H2O2	15.731	ZFPM2
ENSG00000169951	145.673	0.77179	0.183667	4.20211	2.64e-05	0.000131	iEC_N1_H2O2 vs iEC_WT_H2O2	3.88289	ZNF764
ENSG00000169967	300.828	0.987572	0.216628	4.55885	5.14e-06	2.88e-05	iEC_N1_H2O2 vs iEC_WT_H2O2	4.54061	MAP3K2
ENSG00000170011	375.965	1.34842	0.175783	7.67093	1.71e-14	2.35e-13	iEC_N1_H2O2 vs iEC_WT_H2O2	12.6281	MYRIP
ENSG00000170017	1317.51	-1.56706	0.113246	-13.8377	1.51e-43	7.86e-42	iEC_N1_H2O2 vs iEC_WT_H2O2	41.1047	ALCAM
ENSG00000170271	305.731	0.844555	0.158498	5.32848	9.9e-08	7.02e-07	iEC_N1_H2O2 vs iEC_WT_H2O2	6.15384	FAXDC2
ENSG00000170312	535.777	-1.8514	0.157001	-11.7923	4.28e-32	1.49e-30	iEC_N1_H2O2 vs iEC_WT_H2O2	29.8271	CDK1
ENSG00000170324	12.6584	2.16075	0.758856	2.84737	0.00440815	0.0134502	iEC_N1_H2O2 vs iEC_WT_H2O2	1.87127	FRMPD2
ENSG00000170345	1104.43	-3.23117	0.194498	-16.6129	5.63e-62	4.94e-60	iEC_N1_H2O2 vs iEC_WT_H2O2	59.3066	FOS
ENSG00000170381	71.9008	1.56671	0.354367	4.42114	9.82e-06	5.25e-05	iEC_N1_H2O2 vs iEC_WT_H2O2	4.2799	SEMA3E
ENSG00000170385	1206.63	1.38026	0.0941063	14.667	1.05e-48	6.62e-47	iEC_N1_H2O2 vs iEC_WT_H2O2	46.1793	SLC30A1
ENSG00000170390	115.465	0.910395	0.21187	4.29694	1.73e-05	8.81e-05	iEC_N1_H2O2 vs iEC_WT_H2O2	4.05488	DCLK2
ENSG00000170421	765.69	1.46588	0.115418	12.7006	5.87e-37	2.39e-35	iEC_N1_H2O2 vs iEC_WT_H2O2	34.6213	KRT8
ENSG00000170430	303.12	1.01612	0.140993	7.20689	5.72e-13	6.95e-12	iEC_N1_H2O2 vs iEC_WT_H2O2	11.1579	MGMT
ENSG00000170525	1679.7	1.4625	0.16422	8.90575	5.3e-19	1.01e-17	iEC_N1_H2O2 vs iEC_WT_H2O2	16.9975	PFKFB3
ENSG00000170549	17.2022	-5.02441	0.936302	-5.36623	8.04e-08	5.78e-07	iEC_N1_H2O2 vs iEC_WT_H2O2	6.23779	IRX1
ENSG00000170558	742.49	-0.819786	0.0887736	-9.23457	2.59e-20	5.25e-19	iEC_N1_H2O2 vs iEC_WT_H2O2	18.2799	CDH2
ENSG00000170577	4.28178	6.65008	1.44985	4.58672	4.5e-06	2.54e-05	iEC_N1_H2O2 vs iEC_WT_H2O2	4.59447	SIX2
ENSG00000170689	30.3852	0.906588	0.344014	2.63532	0.0084057	0.0236837	iEC_N1_H2O2 vs iEC_WT_H2O2	1.62555	HOXB9
ENSG00000170775	25.8682	-1.97567	0.423165	-4.66879	3.03e-06	1.75e-05	iEC_N1_H2O2 vs iEC_WT_H2O2	4.7565	GPR37
ENSG00000170779	499.772	-0.884569	0.0997685	-8.86622	7.57e-19	1.42e-17	iEC_N1_H2O2 vs iEC_WT_H2O2	16.8472	CDCA4
ENSG00000170801	1592.31	0.757584	0.0787341	9.62206	6.45e-22	1.44e-20	iEC_N1_H2O2 vs iEC_WT_H2O2	19.8431	HTRA3
ENSG00000170836	646.298	0.952376	0.0994661	9.57488	1.02e-21	2.24e-20	iEC_N1_H2O2 vs iEC_WT_H2O2	19.6503	PPM1D
ENSG00000170891	50.169	-1.66079	0.274204	-6.05678	1.39e-09	1.22e-08	iEC_N1_H2O2 vs iEC_WT_H2O2	7.91461	CYTL1
ENSG00000170917	69.212	-0.839248	0.296267	-2.83274	0.00461507	0.0140013	iEC_N1_H2O2 vs iEC_WT_H2O2	1.85383	NUDT6
ENSG00000171004	81.7705	-2.95874	0.271237	-10.9083	1.05e-27	3.11e-26	iEC_N1_H2O2 vs iEC_WT_H2O2	25.5071	HS6ST2
ENSG00000171017	11.0258	2.59479	0.871769	2.97647	0.0029159	0.00931898	iEC_N1_H2O2 vs iEC_WT_H2O2	2.03063	LRRC8E
ENSG00000171056	4284.86	0.954117	0.0563528	16.9311	2.65e-64	2.45e-62	iEC_N1_H2O2 vs iEC_WT_H2O2	61.6112	SOX7
ENSG00000171105	62.8581	-2.18987	0.83054	-2.63668	0.00837219	0.0236059	iEC_N1_H2O2 vs iEC_WT_H2O2	1.62698	INSR
ENSG00000171121	21.7325	1.4398	0.421344	3.41716	0.000633	0.00237724	iEC_N1_H2O2 vs iEC_WT_H2O2	2.62393	KCNMB3
ENSG00000171174	25.007	2.16467	0.518263	4.17677	2.96e-05	0.000145	iEC_N1_H2O2 vs iEC_WT_H2O2	3.8379	RBKS
ENSG00000171219	27.9034	1.67318	0.650184	2.57339	0.0100707	0.0275439	iEC_N1_H2O2 vs iEC_WT_H2O2	1.55997	CDC42BPG
ENSG00000171227	370.722	0.84085	0.128381	6.54965	5.77e-11	5.87e-10	iEC_N1_H2O2 vs iEC_WT_H2O2	9.23136	TMEM37
ENSG00000171236	16.9742	3.80822	0.726368	5.24282	1.58e-07	1.09e-06	iEC_N1_H2O2 vs iEC_WT_H2O2	5.96183	LRG1
ENSG00000171241	492.407	-3.12874	0.17531	-17.8469	3.06e-71	3.23e-69	iEC_N1_H2O2 vs iEC_WT_H2O2	68.4904	SHCBP1
ENSG00000171246	40.1005	5.7416	0.51809	11.0823	1.53e-28	4.64e-27	iEC_N1_H2O2 vs iEC_WT_H2O2	26.3331	NPTX1
ENSG00000171320	132.95	-3.74104	0.405698	-9.22125	2.94e-20	5.92e-19	iEC_N1_H2O2 vs iEC_WT_H2O2	18.2276	ESCO2
ENSG00000171345	56.6896	2.79797	0.305158	9.1689	4.78e-20	9.52e-19	iEC_N1_H2O2 vs iEC_WT_H2O2	18.0215	KRT19
ENSG00000171368	14.4903	2.53097	0.551939	4.58559	4.53e-06	2.56e-05	iEC_N1_H2O2 vs iEC_WT_H2O2	4.59236	TPPP
ENSG00000171435	49.3342	-3.41318	0.48401	-7.05189	1.77e-12	2.07e-11	iEC_N1_H2O2 vs iEC_WT_H2O2	10.685	KSR2
ENSG00000171466	168.8	0.833189	0.322526	2.58332	0.00978544	0.0269112	iEC_N1_H2O2 vs iEC_WT_H2O2	1.57007	ZNF562
ENSG00000171476	192.417	-0.878149	0.173967	-5.0478	4.47e-07	2.89e-06	iEC_N1_H2O2 vs iEC_WT_H2O2	5.53862	HOPX
ENSG00000171552	3167.05	0.985289	0.0641775	15.3526	3.4e-53	2.48e-51	iEC_N1_H2O2 vs iEC_WT_H2O2	50.6051	BCL2L1
ENSG00000171631	6.9995	2.50819	0.936674	2.67776	0.00741165	0.0212694	iEC_N1_H2O2 vs iEC_WT_H2O2	1.67225	P2RY6
ENSG00000171649	71.1401	-0.843753	0.324177	-2.60276	0.00924776	0.0256579	iEC_N1_H2O2 vs iEC_WT_H2O2	1.59078	ZIK1
ENSG00000171724	67.7992	-0.966264	0.286246	-3.37564	0.000736	0.00272683	iEC_N1_H2O2 vs iEC_WT_H2O2	2.56434	VAT1L
ENSG00000171791	74.2959	1.35776	0.362939	3.74101	0.000183	0.000774	iEC_N1_H2O2 vs iEC_WT_H2O2	3.11129	BCL2
ENSG00000171813	471.665	1.249	0.128305	9.73464	2.15e-22	4.89e-21	iEC_N1_H2O2 vs iEC_WT_H2O2	20.3108	PWWP2B
ENSG00000171840	9.51009	1.6012	0.65634	2.43959	0.0147041	0.0380715	iEC_N1_H2O2 vs iEC_WT_H2O2	1.4194	NINJ2
ENSG00000171843	174.429	-1.51248	0.184591	-8.19368	2.53e-16	4.02e-15	iEC_N1_H2O2 vs iEC_WT_H2O2	14.3956	MLLT3
ENSG00000171848	1454.22	-3.05981	0.123333	-24.8093	7.11e-136	2.32e-133	iEC_N1_H2O2 vs iEC_WT_H2O2	132.635	RRM2
ENSG00000171860	105.957	1.01675	0.284269	3.57671	0.000348	0.00138363	iEC_N1_H2O2 vs iEC_WT_H2O2	2.85898	C3AR1
ENSG00000171877	128.455	-3.51355	0.342874	-10.2474	1.22e-24	3.13e-23	iEC_N1_H2O2 vs iEC_WT_H2O2	22.5047	FRMD5
ENSG00000171960	182.072	-0.787682	0.157448	-5.00282	5.65e-07	3.61e-06	iEC_N1_H2O2 vs iEC_WT_H2O2	5.4426	PPIH
ENSG00000171988	1454.39	1.05031	0.104418	10.0587	8.41e-24	2.08e-22	iEC_N1_H2O2 vs iEC_WT_H2O2	21.6829	JMJD1C
ENSG00000171992	6720.49	-0.767103	0.10981	-6.98576	2.83e-12	3.24e-11	iEC_N1_H2O2 vs iEC_WT_H2O2	10.489	SYNPO
ENSG00000172031	86.716	0.872154	0.233401	3.73672	0.000186	0.000786	iEC_N1_H2O2 vs iEC_WT_H2O2	3.1048	EPHX4
ENSG00000172059	714.667	1.10988	0.149269	7.4354	1.04e-13	1.35e-12	iEC_N1_H2O2 vs iEC_WT_H2O2	11.8685	KLF11
ENSG00000172062	107.383	-0.864172	0.202738	-4.26251	2.02e-05	0.000102	iEC_N1_H2O2 vs iEC_WT_H2O2	3.99209	SMN1
ENSG00000172167	74.2184	-0.961473	0.32576	-2.95147	0.00316262	0.0100088	iEC_N1_H2O2 vs iEC_WT_H2O2	1.99962	MTBP
ENSG00000172197	70.9039	-1.07212	0.25286	-4.23998	2.24e-05	0.000112	iEC_N1_H2O2 vs iEC_WT_H2O2	3.95086	MBOAT1
ENSG00000172201	48.7502	1.32155	0.298333	4.42979	9.43e-06	5.06e-05	iEC_N1_H2O2 vs iEC_WT_H2O2	4.29615	ID4
ENSG00000172216	418.88	1.44772	0.177733	8.14548	3.78e-16	5.92e-15	iEC_N1_H2O2 vs iEC_WT_H2O2	14.228	CEBPB
ENSG00000172243	20.2502	3.75704	0.590759	6.35968	2.02e-10	1.94e-09	iEC_N1_H2O2 vs iEC_WT_H2O2	8.71317	CLEC7A
ENSG00000172244	45.0935	-1.62678	0.456571	-3.56304	0.000367	0.00145234	iEC_N1_H2O2 vs iEC_WT_H2O2	2.83793	C5orf34
ENSG00000172247	23.0077	1.41553	0.358702	3.94625	7.94e-05	0.00036	iEC_N1_H2O2 vs iEC_WT_H2O2	3.44363	C1QTNF4
ENSG00000172260	11.8464	-2.19695	0.721412	-3.04535	0.00232409	0.00763698	iEC_N1_H2O2 vs iEC_WT_H2O2	2.11708	NEGR1
ENSG00000172339	127.133	1.56225	0.484305	3.22575	0.00125642	0.00440214	iEC_N1_H2O2 vs iEC_WT_H2O2	2.35634	ALG14
ENSG00000172348	151.488	1.19704	0.138114	8.66709	4.43e-18	7.87e-17	iEC_N1_H2O2 vs iEC_WT_H2O2	16.1042	RCAN2
ENSG00000172572	440.708	-2.85978	0.166011	-17.2264	1.68e-66	1.62e-64	iEC_N1_H2O2 vs iEC_WT_H2O2	63.7909	PDE3A
ENSG00000172594	216.584	1.13419	0.148144	7.65596	1.92e-14	2.64e-13	iEC_N1_H2O2 vs iEC_WT_H2O2	12.5791	SMPDL3A
ENSG00000172602	385.506	3.75256	0.148247	25.3129	2.3e-141	8.55e-139	iEC_N1_H2O2 vs iEC_WT_H2O2	138.068	RND1
ENSG00000172716	404.15	-0.77998	0.151727	-5.14066	2.74e-07	1.83e-06	iEC_N1_H2O2 vs iEC_WT_H2O2	5.73661	SLFN11
ENSG00000172817	46.5707	1.57575	0.472624	3.33404	0.000856	0.00312446	iEC_N1_H2O2 vs iEC_WT_H2O2	2.50523	CYP7B1
ENSG00000172819	229.748	1.82693	0.192592	9.486	2.4e-21	5.19e-20	iEC_N1_H2O2 vs iEC_WT_H2O2	19.285	RARG
ENSG00000172893	3169.38	0.893921	0.0644972	13.8599	1.11e-43	5.83e-42	iEC_N1_H2O2 vs iEC_WT_H2O2	41.2346	DHCR7
ENSG00000172986	36.0511	-1.72922	0.477499	-3.6214	0.000293	0.00118465	iEC_N1_H2O2 vs iEC_WT_H2O2	2.92641	GXYLT2
ENSG00000173041	64.3108	-1.14521	0.28824	-3.97313	7.09e-05	0.000325	iEC_N1_H2O2 vs iEC_WT_H2O2	3.48803	ZNF680
ENSG00000173083	1332.39	-1.18868	0.0841919	-14.1187	2.92e-45	1.63e-43	iEC_N1_H2O2 vs iEC_WT_H2O2	42.7884	HPSE
ENSG00000173207	459.041	-1.71253	0.135158	-12.6706	8.61e-37	3.48e-35	iEC_N1_H2O2 vs iEC_WT_H2O2	34.4583	CKS1B
ENSG00000173258	61.6066	1.31577	0.295665	4.4502	8.58e-06	4.63e-05	iEC_N1_H2O2 vs iEC_WT_H2O2	4.33441	ZNF483
ENSG00000173276	318.466	1.05792	0.188637	5.60823	2.04e-08	1.57e-07	iEC_N1_H2O2 vs iEC_WT_H2O2	6.8028	ZBTB21
ENSG00000173320	7.34322	-2.50337	0.933765	-2.68094	0.00734158	0.0210872	iEC_N1_H2O2 vs iEC_WT_H2O2	1.67598	STOX2
ENSG00000173442	263.101	1.78961	0.329887	5.42493	5.8e-08	4.25e-07	iEC_N1_H2O2 vs iEC_WT_H2O2	6.37168	EHBP1L1
ENSG00000173511	660.752	1.21221	0.16725	7.24786	4.23e-13	5.19e-12	iEC_N1_H2O2 vs iEC_WT_H2O2	11.2852	VEGFB
ENSG00000173530	3655.4	-1.07219	0.0847026	-12.6583	1.01e-36	4.05e-35	iEC_N1_H2O2 vs iEC_WT_H2O2	34.3926	TNFRSF10D
ENSG00000173531	111.016	0.781343	0.198141	3.94338	8.03e-05	0.000364	iEC_N1_H2O2 vs iEC_WT_H2O2	3.43916	MST1
ENSG00000173546	98.3998	3.33385	0.213611	15.6071	6.51e-55	4.93e-53	iEC_N1_H2O2 vs iEC_WT_H2O2	52.3071	CSPG4
ENSG00000173598	3404.57	-1.32712	0.0739581	-17.9443	5.32e-72	5.78e-70	iEC_N1_H2O2 vs iEC_WT_H2O2	69.2381	NUDT4
ENSG00000173705	266.127	-1.01009	0.170755	-5.91545	3.31e-09	2.79e-08	iEC_N1_H2O2 vs iEC_WT_H2O2	7.55428	SUSD5
ENSG00000173706	3600.99	-0.975929	0.146735	-6.65098	2.91e-11	3.03e-10	iEC_N1_H2O2 vs iEC_WT_H2O2	9.51925	HEG1
ENSG00000173846	947.035	1.36689	0.101273	13.497	1.63e-41	7.65e-40	iEC_N1_H2O2 vs iEC_WT_H2O2	39.1163	PLK3
ENSG00000173848	463.287	1.62919	0.152412	10.6894	1.14e-26	3.21e-25	iEC_N1_H2O2 vs iEC_WT_H2O2	24.4938	NET1
ENSG00000173868	10.2968	2.97864	0.737284	4.04001	5.34e-05	0.000251	iEC_N1_H2O2 vs iEC_WT_H2O2	3.60075	PHOSPHO1
ENSG00000173898	648.848	0.846923	0.241011	3.51403	0.000441	0.00172165	iEC_N1_H2O2 vs iEC_WT_H2O2	2.76405	SPTBN2
ENSG00000174004	397.38	1.27669	0.0964657	13.2347	5.53e-40	2.49e-38	iEC_N1_H2O2 vs iEC_WT_H2O2	37.6039	NRROS
ENSG00000174130	72.5371	0.953692	0.22322	4.27244	1.93e-05	9.75e-05	iEC_N1_H2O2 vs iEC_WT_H2O2	4.01087	TLR6
ENSG00000174307	1069.86	0.772836	0.124514	6.20682	5.41e-10	4.97e-09	iEC_N1_H2O2 vs iEC_WT_H2O2	8.30355	PHLDA3
ENSG00000174327	284.551	0.887137	0.124359	7.13367	9.77e-13	1.17e-11	iEC_N1_H2O2 vs iEC_WT_H2O2	10.9325	SLC16A13
ENSG00000174348	18.2494	-1.80627	0.550567	-3.28074	0.00103535	0.00370233	iEC_N1_H2O2 vs iEC_WT_H2O2	2.43153	PODN
ENSG00000174371	105.173	-2.10558	0.299592	-7.02816	2.09e-12	2.43e-11	iEC_N1_H2O2 vs iEC_WT_H2O2	10.6137	EXO1
ENSG00000174442	483.292	-1.45313	0.154493	-9.40579	5.16e-21	1.1e-19	iEC_N1_H2O2 vs iEC_WT_H2O2	18.9593	ZWILCH
ENSG00000174444	19296.8	-0.863526	0.0874343	-9.87629	5.28e-23	1.26e-21	iEC_N1_H2O2 vs iEC_WT_H2O2	20.9012	RPL4
ENSG00000174498	73.5942	-1.01003	0.332163	-3.04078	0.00235965	0.00773155	iEC_N1_H2O2 vs iEC_WT_H2O2	2.11173	IGDCC3
ENSG00000174516	59.4026	1.24876	0.299812	4.16513	3.11e-05	0.000152	iEC_N1_H2O2 vs iEC_WT_H2O2	3.81731	PELI3
ENSG00000174600	31.3085	-2.34529	0.61052	-3.84146	0.000122	0.000534	iEC_N1_H2O2 vs iEC_WT_H2O2	3.27249	CMKLR1
ENSG00000174669	89.4651	1.0871	0.205065	5.30128	1.15e-07	8.09e-07	iEC_N1_H2O2 vs iEC_WT_H2O2	6.09213	SLC29A2
ENSG00000174672	24.6773	1.50746	0.564727	2.66935	0.00759973	0.0217349	iEC_N1_H2O2 vs iEC_WT_H2O2	1.66284	BRSK2
ENSG00000174738	599.516	0.897492	0.110494	8.12258	4.56e-16	7.08e-15	iEC_N1_H2O2 vs iEC_WT_H2O2	14.1502	NR1D2
ENSG00000174740	72.0458	-1.54761	0.291762	-5.30435	1.13e-07	7.97e-07	iEC_N1_H2O2 vs iEC_WT_H2O2	6.0984	PABPC5
ENSG00000174749	2292.29	0.791786	0.0663548	11.9326	8e-33	2.85e-31	iEC_N1_H2O2 vs iEC_WT_H2O2	30.5448	FAM241A
ENSG00000174807	57.652	0.800739	0.228868	3.49869	0.000468	0.00181584	iEC_N1_H2O2 vs iEC_WT_H2O2	2.74092	CD248
ENSG00000174939	19.6363	1.10202	0.449396	2.45223	0.0141975	0.0369936	iEC_N1_H2O2 vs iEC_WT_H2O2	1.43187	ASPHD1
ENSG00000175063	337.44	-3.85214	0.207859	-18.5325	1.13e-76	1.4e-74	iEC_N1_H2O2 vs iEC_WT_H2O2	73.8545	UBE2C
ENSG00000175105	319.025	1.20602	0.145487	8.28954	1.14e-16	1.85e-15	iEC_N1_H2O2 vs iEC_WT_H2O2	14.7335	ZNF654
ENSG00000175183	154.618	0.910453	0.195689	4.65256	3.28e-06	1.89e-05	iEC_N1_H2O2 vs iEC_WT_H2O2	4.72398	CSRP2
ENSG00000175197	123.678	1.04423	0.178037	5.86524	4.48e-09	3.72e-08	iEC_N1_H2O2 vs iEC_WT_H2O2	7.42939	DDIT3
ENSG00000175264	217.911	1.42212	0.133292	10.6692	1.42e-26	3.96e-25	iEC_N1_H2O2 vs iEC_WT_H2O2	24.4019	CHST1
ENSG00000175279	112.836	-1.09657	0.239762	-4.57357	4.79e-06	2.7e-05	iEC_N1_H2O2 vs iEC_WT_H2O2	4.56908	CENPS
ENSG00000175322	36.018	-1.40792	0.560387	-2.5124	0.0119911	0.0320983	iEC_N1_H2O2 vs iEC_WT_H2O2	1.49352	ZNF519
ENSG00000175344	48.6475	-1.19994	0.322331	-3.72268	0.000197	0.000826	iEC_N1_H2O2 vs iEC_WT_H2O2	3.08301	CHRNA7
ENSG00000175426	483.571	-3.55204	0.217329	-16.3441	4.79e-60	4.05e-58	iEC_N1_H2O2 vs iEC_WT_H2O2	57.3925	PCSK1
ENSG00000175445	5759.22	0.998941	0.16204	6.1648	7.06e-10	6.4e-09	iEC_N1_H2O2 vs iEC_WT_H2O2	8.19381	LPL
ENSG00000175471	986.111	-1.00349	0.164956	-6.08334	1.18e-09	1.04e-08	iEC_N1_H2O2 vs iEC_WT_H2O2	7.98262	MCTP1
ENSG00000175548	53.6218	-7.89769	1.12697	-7.00787	2.42e-12	2.79e-11	iEC_N1_H2O2 vs iEC_WT_H2O2	10.5541	ALG10B
ENSG00000175581	240.576	-0.753104	0.26057	-2.89022	0.00384972	0.0119124	iEC_N1_H2O2 vs iEC_WT_H2O2	1.924	MRPL48
ENSG00000175591	35.9284	0.850092	0.342839	2.47956	0.0131543	0.0346943	iEC_N1_H2O2 vs iEC_WT_H2O2	1.45974	P2RY2
ENSG00000175592	906.617	1.17697	0.0898671	13.0968	3.44e-39	1.52e-37	iEC_N1_H2O2 vs iEC_WT_H2O2	36.8181	FOSL1
ENSG00000175643	116.872	-1.37328	0.199293	-6.89073	5.55e-12	6.19e-11	iEC_N1_H2O2 vs iEC_WT_H2O2	10.2086	RMI2
ENSG00000175746	288.589	-0.942078	0.145006	-6.49683	8.2e-11	8.22e-10	iEC_N1_H2O2 vs iEC_WT_H2O2	9.08494	LINC02915
ENSG00000175832	241.32	-2.94686	0.212513	-13.8667	1.01e-43	5.33e-42	iEC_N1_H2O2 vs iEC_WT_H2O2	41.2735	ETV4
ENSG00000175866	457.966	0.94291	0.116415	8.09953	5.52e-16	8.53e-15	iEC_N1_H2O2 vs iEC_WT_H2O2	14.0691	BAIAP2
ENSG00000175906	30.7493	-0.90489	0.355831	-2.54303	0.0109895	0.0297411	iEC_N1_H2O2 vs iEC_WT_H2O2	1.52664	ARL4D
ENSG00000175984	61.5253	0.855021	0.347677	2.45924	0.013923	0.0363972	iEC_N1_H2O2 vs iEC_WT_H2O2	1.43893	DENND2C
ENSG00000176194	27.9707	-2.1063	0.436251	-4.82819	1.38e-06	8.33e-06	iEC_N1_H2O2 vs iEC_WT_H2O2	5.07929	CIDEA
ENSG00000176208	87.4569	-1.60993	0.291159	-5.52939	3.21e-08	2.42e-07	iEC_N1_H2O2 vs iEC_WT_H2O2	6.61693	ATAD5
ENSG00000176244	14.2136	-2.00367	0.657288	-3.04839	0.00230073	0.00756801	iEC_N1_H2O2 vs iEC_WT_H2O2	2.12102	ACBD7
ENSG00000176293	46.5305	-1.19811	0.305812	-3.91781	8.94e-05	0.000401	iEC_N1_H2O2 vs iEC_WT_H2O2	3.39737	ZNF135
ENSG00000176401	45.6528	1.25402	0.411417	3.04806	0.00230326	0.00757477	iEC_N1_H2O2 vs iEC_WT_H2O2	2.12063	EID2B
ENSG00000176485	578.337	0.875999	0.0958654	9.13779	6.37e-20	1.26e-18	iEC_N1_H2O2 vs iEC_WT_H2O2	17.8986	PLAAT3
ENSG00000176533	83.5692	1.74073	0.228119	7.63079	2.33e-14	3.17e-13	iEC_N1_H2O2 vs iEC_WT_H2O2	12.4984	GNG7
ENSG00000176595	88.9843	2.26008	0.248282	9.10289	8.8e-20	1.72e-18	iEC_N1_H2O2 vs iEC_WT_H2O2	17.7641	KBTBD11
ENSG00000176619	3704.71	-0.829622	0.0789622	-10.5066	8.06e-26	2.18e-24	iEC_N1_H2O2 vs iEC_WT_H2O2	23.6606	LMNB2
ENSG00000176641	816.058	-0.957317	0.207328	-4.61741	3.89e-06	2.21e-05	iEC_N1_H2O2 vs iEC_WT_H2O2	4.6547	RNF152
ENSG00000176692	967.57	-1.543	0.118055	-13.0702	4.87e-39	2.15e-37	iEC_N1_H2O2 vs iEC_WT_H2O2	36.6678	FOXC2
ENSG00000176697	151.007	-1.49981	0.194494	-7.71134	1.25e-14	1.74e-13	iEC_N1_H2O2 vs iEC_WT_H2O2	12.7603	BDNF
ENSG00000176771	9.03615	-3.71627	1.31917	-2.81713	0.00484546	0.0145949	iEC_N1_H2O2 vs iEC_WT_H2O2	1.8358	NCKAP5
ENSG00000176788	917.377	-1.92994	0.108158	-17.8437	3.24e-71	3.4e-69	iEC_N1_H2O2 vs iEC_WT_H2O2	68.4686	BASP1
ENSG00000176842	33.2088	-1.00894	0.350626	-2.87753	0.00400803	0.0123592	iEC_N1_H2O2 vs iEC_WT_H2O2	1.90801	IRX5
ENSG00000176907	1797.81	1.67664	0.0872254	19.2219	2.43e-82	3.46e-80	iEC_N1_H2O2 vs iEC_WT_H2O2	79.461	TCIM
ENSG00000176927	12.489	1.7162	0.711331	2.41266	0.0158366	0.0406347	iEC_N1_H2O2 vs iEC_WT_H2O2	1.3911	EFCAB5
ENSG00000176933	7.04765	1.93478	0.653924	2.95872	0.00308924	0.00980427	iEC_N1_H2O2 vs iEC_WT_H2O2	2.00858	TOB2P1
ENSG00000176978	1056.78	1.12376	0.105536	10.6481	1.78e-26	4.92e-25	iEC_N1_H2O2 vs iEC_WT_H2O2	24.3082	DPP7
ENSG00000177294	6.32149	2.02327	0.849527	2.38165	0.0172354	0.0436765	iEC_N1_H2O2 vs iEC_WT_H2O2	1.35975	FBXO39
ENSG00000177303	1325.29	1.03192	0.14096	7.32067	2.47e-13	3.09e-12	iEC_N1_H2O2 vs iEC_WT_H2O2	11.5096	CASKIN2
ENSG00000177374	288.978	2.41019	0.137939	17.4729	2.31e-68	2.3e-66	iEC_N1_H2O2 vs iEC_WT_H2O2	65.638	HIC1
ENSG00000177409	104.579	0.939708	0.273797	3.43214	0.000599	0.00226516	iEC_N1_H2O2 vs iEC_WT_H2O2	2.6449	SAMD9L
ENSG00000177551	25.7507	1.58881	0.394205	4.03042	5.57e-05	0.000261	iEC_N1_H2O2 vs iEC_WT_H2O2	3.58413	NHLH2
ENSG00000177570	34.1127	-3.60562	0.730233	-4.93763	7.91e-07	4.93e-06	iEC_N1_H2O2 vs iEC_WT_H2O2	5.30673	SAMD12
ENSG00000177602	87.7345	-2.82502	0.318975	-8.85656	8.25e-19	1.54e-17	iEC_N1_H2O2 vs iEC_WT_H2O2	16.8121	HASPIN
ENSG00000177666	3239.61	0.75188	0.0961984	7.81594	5.46e-15	7.84e-14	iEC_N1_H2O2 vs iEC_WT_H2O2	13.1056	PNPLA2
ENSG00000177679	69.2253	1.6597	0.21471	7.72997	1.08e-14	1.51e-13	iEC_N1_H2O2 vs iEC_WT_H2O2	12.82	SRRM3
ENSG00000177685	1073.12	0.838436	0.0920637	9.10713	8.46e-20	1.66e-18	iEC_N1_H2O2 vs iEC_WT_H2O2	17.7805	CRACR2B
ENSG00000177694	38.7722	-1.80076	0.409907	-4.3931	1.12e-05	5.91e-05	iEC_N1_H2O2 vs iEC_WT_H2O2	4.22846	NAALADL2
ENSG00000177706	557.177	-1.00276	0.133914	-7.48811	6.99e-14	9.23e-13	iEC_N1_H2O2 vs iEC_WT_H2O2	12.0348	FAM20C
ENSG00000177854	116.339	0.825586	0.211186	3.90928	9.26e-05	0.000414	iEC_N1_H2O2 vs iEC_WT_H2O2	3.3835	TMEM187
ENSG00000177943	93.1232	1.21964	0.377681	3.22929	0.00124098	0.00435093	iEC_N1_H2O2 vs iEC_WT_H2O2	2.36142	MAMDC4
ENSG00000177954	2985.95	-0.75181	0.123423	-6.09134	1.12e-09	9.93e-09	iEC_N1_H2O2 vs iEC_WT_H2O2	8.0031	RPS27
ENSG00000178026	211.692	0.918623	0.176587	5.20211	1.97e-07	1.35e-06	iEC_N1_H2O2 vs iEC_WT_H2O2	5.87099	LRRC75B
ENSG00000178031	145.826	-1.69222	0.274916	-6.15542	7.49e-10	6.77e-09	iEC_N1_H2O2 vs iEC_WT_H2O2	8.16933	ADAMTSL1
ENSG00000178033	926.952	-0.878574	0.0692704	-12.6833	7.32e-37	2.98e-35	iEC_N1_H2O2 vs iEC_WT_H2O2	34.5264	CALHM5
ENSG00000178035	2230.01	-0.820467	0.0722977	-11.3484	7.55e-30	2.38e-28	iEC_N1_H2O2 vs iEC_WT_H2O2	27.6227	IMPDH2
ENSG00000178105	428.079	-1.30441	0.166052	-7.85546	3.98e-15	5.77e-14	iEC_N1_H2O2 vs iEC_WT_H2O2	13.2387	DDX10
ENSG00000178202	1542.93	-1.02045	0.128232	-7.95781	1.75e-15	2.61e-14	iEC_N1_H2O2 vs iEC_WT_H2O2	13.584	POGLUT3
ENSG00000178295	215.265	-1.16192	0.385032	-3.01773	0.00254678	0.00827509	iEC_N1_H2O2 vs iEC_WT_H2O2	2.08223	GEN1
ENSG00000178343	196.779	-1.78656	0.174407	-10.2436	1.26e-24	3.25e-23	iEC_N1_H2O2 vs iEC_WT_H2O2	22.4887	SHISA3
ENSG00000178401	21.4687	-1.4042	0.485883	-2.88999	0.00385251	0.0119188	iEC_N1_H2O2 vs iEC_WT_H2O2	1.92377	DNAJC22
ENSG00000178445	17.2844	-1.66269	0.676291	-2.45854	0.0139503	0.0364446	iEC_N1_H2O2 vs iEC_WT_H2O2	1.43837	GLDC
ENSG00000178498	32.8585	-0.915865	0.344636	-2.65748	0.00787266	0.022396	iEC_N1_H2O2 vs iEC_WT_H2O2	1.64983	DTX3
ENSG00000178573	1102.37	1.93625	0.130086	14.8844	4.16e-50	2.72e-48	iEC_N1_H2O2 vs iEC_WT_H2O2	47.5649	MAF
ENSG00000178662	58.7203	-1.7727	0.569854	-3.11079	0.00186585	0.00627715	iEC_N1_H2O2 vs iEC_WT_H2O2	2.20224	CSRNP3
ENSG00000178718	1003.65	0.944794	0.0867948	10.8854	1.35e-27	3.97e-26	iEC_N1_H2O2 vs iEC_WT_H2O2	25.4017	RPP25
ENSG00000178773	14.903	2.77584	0.730752	3.79861	0.000146	0.000626	iEC_N1_H2O2 vs iEC_WT_H2O2	3.20342	CPNE7
ENSG00000178814	190.685	1.38853	0.221866	6.25844	3.89e-10	3.62e-09	iEC_N1_H2O2 vs iEC_WT_H2O2	8.44143	OPLAH
ENSG00000178878	2006.46	1.74551	0.127798	13.6583	1.8e-42	8.85e-41	iEC_N1_H2O2 vs iEC_WT_H2O2	40.0529	APOLD1
ENSG00000178921	979.071	-1.07701	0.168701	-6.3841	1.72e-10	1.66e-09	iEC_N1_H2O2 vs iEC_WT_H2O2	8.77893	PFAS
ENSG00000178966	132.818	-0.80562	0.159695	-5.04475	4.54e-07	2.94e-06	iEC_N1_H2O2 vs iEC_WT_H2O2	5.53224	RMI1
ENSG00000178999	375.104	-3.49053	0.221624	-15.7498	6.89e-56	5.32e-54	iEC_N1_H2O2 vs iEC_WT_H2O2	53.2742	AURKB
ENSG00000179046	178.366	-1.54865	0.176966	-8.75111	2.11e-18	3.86e-17	iEC_N1_H2O2 vs iEC_WT_H2O2	16.4129	TRIML2
ENSG00000179094	1009.3	1.28666	0.164983	7.79873	6.25e-15	8.92e-14	iEC_N1_H2O2 vs iEC_WT_H2O2	13.0494	PER1
ENSG00000179144	152.232	1.60876	0.203596	7.90173	2.75e-15	4.03e-14	iEC_N1_H2O2 vs iEC_WT_H2O2	13.3943	GIMAP7
ENSG00000179163	353.987	1.72881	0.104813	16.4942	4.04e-61	3.49e-59	iEC_N1_H2O2 vs iEC_WT_H2O2	58.4577	FUCA1
ENSG00000179242	727.965	1.29284	0.138211	9.35405	8.44e-21	1.77e-19	iEC_N1_H2O2 vs iEC_WT_H2O2	18.752	CDH4
ENSG00000179348	1078.91	1.16402	0.0849384	13.7043	9.57e-43	4.78e-41	iEC_N1_H2O2 vs iEC_WT_H2O2	40.321	GATA2
ENSG00000179388	903.741	1.12965	0.187085	6.03818	1.56e-09	1.36e-08	iEC_N1_H2O2 vs iEC_WT_H2O2	7.8657	EGR3
ENSG00000179403	50.4675	3.43048	0.484733	7.07704	1.47e-12	1.73e-11	iEC_N1_H2O2 vs iEC_WT_H2O2	10.7612	VWA1
ENSG00000179528	11.5943	1.45016	0.608651	2.38258	0.0171918	0.0435798	iEC_N1_H2O2 vs iEC_WT_H2O2	1.36071	LBX2
ENSG00000179532	87.7035	1.02048	0.273854	3.72637	0.000194	0.000815	iEC_N1_H2O2 vs iEC_WT_H2O2	3.08867	DNHD1
ENSG00000179546	81.9864	0.987098	0.2071	4.76628	1.88e-06	1.11e-05	iEC_N1_H2O2 vs iEC_WT_H2O2	4.95444	HTR1D
ENSG00000179583	18.7911	1.60028	0.640015	2.50038	0.0124062	0.0330376	iEC_N1_H2O2 vs iEC_WT_H2O2	1.48099	CIITA
ENSG00000179598	40.0437	1.98774	0.286678	6.93373	4.1e-12	4.61e-11	iEC_N1_H2O2 vs iEC_WT_H2O2	10.3366	PLD6
ENSG00000179604	801.641	0.775008	0.0969254	7.99592	1.29e-15	1.94e-14	iEC_N1_H2O2 vs iEC_WT_H2O2	13.7131	CDC42EP4
ENSG00000179698	15.5344	1.0982	0.42311	2.59554	0.00944418	0.0260895	iEC_N1_H2O2 vs iEC_WT_H2O2	1.58353	WDR97
ENSG00000179743	39.0476	1.22056	0.339472	3.59546	0.000324	0.00129576	iEC_N1_H2O2 vs iEC_WT_H2O2	2.88747	SPEN-AS1
ENSG00000179750	61.903	-0.805284	0.331176	-2.43159	0.0150328	0.0388156	iEC_N1_H2O2 vs iEC_WT_H2O2	1.41099	APOBEC3B
ENSG00000179772	31.433	-0.861795	0.359693	-2.39592	0.0165789	0.0422474	iEC_N1_H2O2 vs iEC_WT_H2O2	1.3742	FOXS1
ENSG00000179832	1348.24	1.00986	0.0677142	14.9136	2.69e-50	1.77e-48	iEC_N1_H2O2 vs iEC_WT_H2O2	47.7511	MROH1
ENSG00000179855	240.643	1.23891	0.128154	9.66734	4.15e-22	9.34e-21	iEC_N1_H2O2 vs iEC_WT_H2O2	20.0299	GIPC3
ENSG00000179914	17.1461	-2.40119	0.606118	-3.96159	7.45e-05	0.000339	iEC_N1_H2O2 vs iEC_WT_H2O2	3.46925	ITLN1
ENSG00000179954	115.161	0.930256	0.350803	2.65179	0.00800659	0.0227154	iEC_N1_H2O2 vs iEC_WT_H2O2	1.64368	SSC5D
ENSG00000179981	797.413	0.765487	0.115684	6.61705	3.66e-11	3.78e-10	iEC_N1_H2O2 vs iEC_WT_H2O2	9.42245	TSHZ1
ENSG00000180053	2.44921	6.09298	2.58234	2.35948	0.0183007	0.0459676	iEC_N1_H2O2 vs iEC_WT_H2O2	1.33755	NKX2-6
ENSG00000180155	115.487	1.33466	0.244038	5.46906	4.52e-08	3.35e-07	iEC_N1_H2O2 vs iEC_WT_H2O2	6.4748	LYNX1
ENSG00000180198	674.365	-0.770748	0.0932129	-8.26868	1.35e-16	2.18e-15	iEC_N1_H2O2 vs iEC_WT_H2O2	14.6614	RCC1
ENSG00000180233	143.821	1.05931	0.202648	5.22734	1.72e-07	1.18e-06	iEC_N1_H2O2 vs iEC_WT_H2O2	5.92712	ZNRF2
ENSG00000180257	71.46	-1.28264	0.325349	-3.94234	8.07e-05	0.000365	iEC_N1_H2O2 vs iEC_WT_H2O2	3.43765	ZNF816
ENSG00000180318	39.8466	1.01772	0.292876	3.47491	0.000511	0.00196651	iEC_N1_H2O2 vs iEC_WT_H2O2	2.7063	ALX1
ENSG00000180340	48.5432	-1.47492	0.303395	-4.86137	1.17e-06	7.14e-06	iEC_N1_H2O2 vs iEC_WT_H2O2	5.1464	FZD2
ENSG00000180346	113.937	-0.898171	0.19702	-4.55879	5.14e-06	2.88e-05	iEC_N1_H2O2 vs iEC_WT_H2O2	4.54061	TIGD2
ENSG00000180354	372.484	1.56956	0.16784	9.35156	8.64e-21	1.81e-19	iEC_N1_H2O2 vs iEC_WT_H2O2	18.7429	MTURN
ENSG00000180425	75.7406	1.0376	0.247687	4.18916	2.8e-05	0.000138	iEC_N1_H2O2 vs iEC_WT_H2O2	3.8601	C11orf71
ENSG00000180448	459.37	1.08941	0.162193	6.71673	1.86e-11	1.98e-10	iEC_N1_H2O2 vs iEC_WT_H2O2	9.70392	ARHGAP45
ENSG00000180479	36.2689	-0.961762	0.386836	-2.48622	0.0129107	0.0341589	iEC_N1_H2O2 vs iEC_WT_H2O2	1.4665	ZNF571
ENSG00000180537	112.963	-0.981892	0.254623	-3.85626	0.000115	0.000505	iEC_N1_H2O2 vs iEC_WT_H2O2	3.29635	RNF182
ENSG00000180573	225.275	2.03017	0.171845	11.814	3.31e-32	1.16e-30	iEC_N1_H2O2 vs iEC_WT_H2O2	29.9374	H2AC6
ENSG00000180596	47.1106	1.52941	0.349232	4.37935	1.19e-05	6.27e-05	iEC_N1_H2O2 vs iEC_WT_H2O2	4.2029	H2BC4
ENSG00000180730	10.4081	2.71717	0.61528	4.41615	1e-05	5.36e-05	iEC_N1_H2O2 vs iEC_WT_H2O2	4.27046	SHISA2
ENSG00000180787	47.0882	-1.79938	0.356096	-5.05308	4.35e-07	2.82e-06	iEC_N1_H2O2 vs iEC_WT_H2O2	5.54992	ZFP3
ENSG00000180801	1047.16	-1.54908	0.190204	-8.14431	3.81e-16	5.96e-15	iEC_N1_H2O2 vs iEC_WT_H2O2	14.2247	ARSJ
ENSG00000180817	1037.39	-1.07004	0.0838024	-12.7686	2.46e-37	1.02e-35	iEC_N1_H2O2 vs iEC_WT_H2O2	34.992	PPA1
ENSG00000180867	63.9456	-0.815836	0.257909	-3.16327	0.00156007	0.00534071	iEC_N1_H2O2 vs iEC_WT_H2O2	2.2724	PDIA3P1
ENSG00000180881	11.7777	1.87187	0.744173	2.51536	0.0118909	0.0318835	iEC_N1_H2O2 vs iEC_WT_H2O2	1.49643	CAPS2
ENSG00000180914	34.3085	1.79943	0.429524	4.18935	2.8e-05	0.000138	iEC_N1_H2O2 vs iEC_WT_H2O2	3.86034	OXTR
ENSG00000180921	30.6654	1.36526	0.433803	3.14718	0.00164851	0.0056062	iEC_N1_H2O2 vs iEC_WT_H2O2	2.25133	FAM83H
ENSG00000181031	170.861	1.25577	0.282233	4.44942	8.61e-06	4.64e-05	iEC_N1_H2O2 vs iEC_WT_H2O2	4.33312	RPH3AL
ENSG00000181045	534.604	0.86715	0.135045	6.42119	1.35e-10	1.32e-09	iEC_N1_H2O2 vs iEC_WT_H2O2	8.87972	SLC26A11
ENSG00000181191	264.796	-1.2442	0.153254	-8.11854	4.72e-16	7.31e-15	iEC_N1_H2O2 vs iEC_WT_H2O2	14.1362	PJA1
ENSG00000181218	136.365	1.23548	0.208153	5.93546	2.93e-09	2.49e-08	iEC_N1_H2O2 vs iEC_WT_H2O2	7.60394	H2AC25
ENSG00000181409	241.887	1.22556	0.136236	8.99584	2.34e-19	4.52e-18	iEC_N1_H2O2 vs iEC_WT_H2O2	17.3452	AATK
ENSG00000181444	702.746	-0.897886	0.116221	-7.72566	1.11e-14	1.56e-13	iEC_N1_H2O2 vs iEC_WT_H2O2	12.8061	ZNF467
ENSG00000181634	289.823	-1.39081	0.130358	-10.6691	1.42e-26	3.96e-25	iEC_N1_H2O2 vs iEC_WT_H2O2	24.4019	TNFSF15
ENSG00000181751	284.74	1.02147	0.138208	7.39084	1.46e-13	1.87e-12	iEC_N1_H2O2 vs iEC_WT_H2O2	11.7281	MACIR
ENSG00000181804	157.679	0.769979	0.175337	4.39143	1.13e-05	5.95e-05	iEC_N1_H2O2 vs iEC_WT_H2O2	4.22539	SLC9A9
ENSG00000181852	1716.02	-0.921107	0.116966	-7.87502	3.41e-15	4.97e-14	iEC_N1_H2O2 vs iEC_WT_H2O2	13.3034	RNF41
ENSG00000181856	4.95552	3.59934	0.961961	3.74167	0.000183	0.000772	iEC_N1_H2O2 vs iEC_WT_H2O2	3.11218	SLC2A4
ENSG00000181938	298.128	-1.42107	0.145343	-9.77736	1.41e-22	3.25e-21	iEC_N1_H2O2 vs iEC_WT_H2O2	20.4887	GINS3
ENSG00000182010	18.917	-3.79643	0.895971	-4.23722	2.26e-05	0.000113	iEC_N1_H2O2 vs iEC_WT_H2O2	3.94566	RTKN2
ENSG00000182013	185.73	-0.902651	0.206083	-4.38005	1.19e-05	6.25e-05	iEC_N1_H2O2 vs iEC_WT_H2O2	4.20414	PNMA8A
ENSG00000182107	16.1855	1.57061	0.656984	2.39063	0.0168195	0.0427787	iEC_N1_H2O2 vs iEC_WT_H2O2	1.36877	TMEM30B
ENSG00000182132	94.1703	2.29708	0.276406	8.31054	9.53e-17	1.56e-15	iEC_N1_H2O2 vs iEC_WT_H2O2	14.8081	KCNIP1
ENSG00000182168	576.659	0.802691	0.223782	3.58693	0.000335	0.00133422	iEC_N1_H2O2 vs iEC_WT_H2O2	2.87477	UNC5C
ENSG00000182179	457.452	0.956261	0.137056	6.97717	3.01e-12	3.44e-11	iEC_N1_H2O2 vs iEC_WT_H2O2	10.4637	UBA7
ENSG00000182197	2161.95	-0.935766	0.0782701	-11.9556	6.07e-33	2.17e-31	iEC_N1_H2O2 vs iEC_WT_H2O2	30.6639	EXT1
ENSG00000182253	576.345	1.34802	0.0814193	16.5565	1.44e-61	1.25e-59	iEC_N1_H2O2 vs iEC_WT_H2O2	58.9018	SYNM
ENSG00000182272	47.21	1.16173	0.447671	2.59505	0.00945775	0.026118	iEC_N1_H2O2 vs iEC_WT_H2O2	1.58306	B4GALNT4
ENSG00000182481	5508.63	-1.11494	0.0627919	-17.7561	1.55e-70	1.59e-68	iEC_N1_H2O2 vs iEC_WT_H2O2	67.7975	KPNA2
ENSG00000182545	25.5355	-1.19522	0.37594	-3.17928	0.00147642	0.00507827	iEC_N1_H2O2 vs iEC_WT_H2O2	2.29428	RNASE10
ENSG00000182612	33.198	1.08397	0.33554	3.23052	0.00123564	0.00433507	iEC_N1_H2O2 vs iEC_WT_H2O2	2.363	TSPAN10
ENSG00000182621	971.218	-1.0507	0.141379	-7.43185	1.07e-13	1.39e-12	iEC_N1_H2O2 vs iEC_WT_H2O2	11.8579	PLCB1
ENSG00000182628	605.881	-1.35155	0.235406	-5.74136	9.39e-09	7.49e-08	iEC_N1_H2O2 vs iEC_WT_H2O2	7.12563	SKA2
ENSG00000182667	37.7428	-2.70699	0.50629	-5.34671	8.96e-08	6.39e-07	iEC_N1_H2O2 vs iEC_WT_H2O2	6.19422	NTM
ENSG00000182674	49.1771	-2.76238	0.394967	-6.99395	2.67e-12	3.06e-11	iEC_N1_H2O2 vs iEC_WT_H2O2	10.5137	KCNB2
ENSG00000182704	857.94	0.851189	0.0923268	9.2193	2.99e-20	6.01e-19	iEC_N1_H2O2 vs iEC_WT_H2O2	18.2208	TSKU
ENSG00000182732	14.9177	2.14895	0.583561	3.68248	0.000231	0.000953	iEC_N1_H2O2 vs iEC_WT_H2O2	3.0209	RGS6
ENSG00000182752	1075.69	-0.945873	0.210593	-4.49148	7.07e-06	3.88e-05	iEC_N1_H2O2 vs iEC_WT_H2O2	4.41172	PAPPA
ENSG00000182774	5166.32	-0.825136	0.0931038	-8.86254	7.82e-19	1.46e-17	iEC_N1_H2O2 vs iEC_WT_H2O2	16.8344	RPS17
ENSG00000183011	465.312	0.773453	0.162139	4.77031	1.84e-06	1.09e-05	iEC_N1_H2O2 vs iEC_WT_H2O2	4.96209	NAA38
ENSG00000183048	228.039	-0.967048	0.171561	-5.63675	1.73e-08	1.35e-07	iEC_N1_H2O2 vs iEC_WT_H2O2	6.8701	SLC25A10
ENSG00000183049	151.868	-1.00376	0.226951	-4.42279	9.74e-06	5.21e-05	iEC_N1_H2O2 vs iEC_WT_H2O2	4.28293	CAMK1D
ENSG00000183072	114.717	2.43217	0.242403	10.0336	1.09e-23	2.67e-22	iEC_N1_H2O2 vs iEC_WT_H2O2	21.5735	NKX2-5
ENSG00000183090	9.033	2.40231	0.693207	3.4655	0.000529	0.00202937	iEC_N1_H2O2 vs iEC_WT_H2O2	2.69264	FREM3
ENSG00000183153	65.5995	0.785448	0.314313	2.49893	0.0124568	0.0331448	iEC_N1_H2O2 vs iEC_WT_H2O2	1.47958	GJD3
ENSG00000183196	28.5339	-1.44558	0.510876	-2.82961	0.00466052	0.0141257	iEC_N1_H2O2 vs iEC_WT_H2O2	1.84999	CHST6
ENSG00000183287	13.2608	4.01529	0.776212	5.17293	2.3e-07	1.56e-06	iEC_N1_H2O2 vs iEC_WT_H2O2	5.80759	CCBE1
ENSG00000183337	924.69	1.8473	0.2346	7.87423	3.43e-15	5e-14	iEC_N1_H2O2 vs iEC_WT_H2O2	13.301	BCOR
ENSG00000183474	108.071	-0.815316	0.24855	-3.28028	0.00103702	0.00370634	iEC_N1_H2O2 vs iEC_WT_H2O2	2.43105	GTF2H2C
ENSG00000183475	291.938	-0.80446	0.156407	-5.14339	2.7e-07	1.81e-06	iEC_N1_H2O2 vs iEC_WT_H2O2	5.74255	ASB7
[truncated: 892 more rows]
