# Supplementary material for: Impact of genetic factors on antioxidant rescue of maternal diabetes–associated congenital heart disease
Source: JCI Insight. 2024 Dec 6;9(23):e183516. doi: 10.1172/jci.insight.183516 (PMC11623948; doi:10.1172/jci.insight.183516)
Supplement: Supplemental table 4 [file jciinsight-9-183516-s140.xlsx]

## Sheet: Extended Table 4
Extended Table 4. Significantly dysregulated biological processes in NOTCH1+/- vs NOTCH1WT in oxidative stress
Column1	Hs_BP_ID	Description	GeneRatio	BgRatio	pvalue	p.adjust	qvalue	geneID	geneID_symbol	Count	FoldEnrich	RichFactor
GO:0000280	GO:0000280	nuclear division	0.0614915	487/19072	2.09e-24	1.29e-20	9.09e-21	CYP26B1/NCAPD2/ANLN/TACC3/IGF1/SPDL1/RAD51/NDC1/ASPM/KIF2A/TRIP13/MOV10L1/SPAG5/EDN1/KIF22/NDC80/RAD54L/AURKA/TPX2/BIRC5/KIF4A/CDC6/DMC1/MYBL2/CENPI/RGCC/SMPD3/CCNE1/BCCIP/NCAPG/RAD51AP1/FBXO5/TTK/PDGFRB/SMC4/KAT2B/WNT5A/IL1A/APC2/CDC20/NEK2/CENPF/KIF14/DUSP1/MASTL/NCAPH/MND1/KIF18A/ZWINT/CENPK/EREG/BMP4/DLGAP5/HSPA2/PKMYT1/LIF/KNSTRN/SGO1/PSMC3IP/TOP2A/BRME1/FIGNL1/CCNA1/SLF1/TEX15/CCNB1/PSRC1/C…	CYP26B1/NCAPD2/ANLN/TACC3/IGF1/SPDL1/RAD51/NDC1/ASPM/KIF2A/TRIP13/MOV10L1/SPAG5/EDN1/KIF22/NDC80/ATRX/AURKA/TPX2/BIRC5/KIF4A/CDC6/DMC1/MYBL2/CENPI/RGCC/SMPD3/CCNE1/BCCIP/NCAPG/RAD51AP1/FBXO5/TTK/PDGFRB/SMC4/KAT2B/WNT5A/IL1A/ANAPC2/CDC20/NEK2/CENPF/KIF14/DUSP1/MASTL/NCAPH/MND1/KIF18A/ZWINT/CENPK/EREG/BMP4/DLGAP5/HSPA2/PKMYT1/LIF/KNSTRN/SGO1/PSMC3IP/TOP2A/BRME1/FIGNL1/CCNA1/SLF1/TEX15/CCNB1/PSRC1/C…	141	2.40814	0.289528
GO:0000070	GO:0000070	mitotic sister chromatid segregation	0.0327082	215/19072	1.65e-18	3.4e-15	2.4e-15	NCAPD2/TACC3/SPDL1/TRIP13/SPAG5/KIF22/NDC80/RAD54L/BIRC5/KIF4A/CDC6/CENPI/NCAPG/FBXO5/TTK/SMC4/KAT2B/APC2/CDC20/NEK2/CENPF/KIF14/DUSP1/NCAPH/KIF18A/ZWINT/CENPK/DLGAP5/KNSTRN/SGO1/SLF1/CCNB1/PSRC1/CDCA8/ESPL1/SMC2/DSCC1/NUSAP1/KIF23/KIF11/CENPE/KIF2C/NUF2/ANKRD53/CDCA5/NCAPG2/INCENP/DSN1/NCAPD3/SPC25/BUB1B/RACGAP1/SPC24/ABRAXAS1/SGO2/MAD2L1/PTTG1/CHMP4C/PLK1/CDT1/BUB1/ESCO2/ZWILCH/UBE2C/HASPIN/GEN…	NCAPD2/TACC3/SPDL1/TRIP13/SPAG5/KIF22/NDC80/ATRX/BIRC5/KIF4A/CDC6/CENPI/NCAPG/FBXO5/TTK/SMC4/KAT2B/ANAPC2/CDC20/NEK2/CENPF/KIF14/DUSP1/NCAPH/KIF18A/ZWINT/CENPK/DLGAP5/KNSTRN/SGO1/SLF1/CCNB1/PSRC1/CDCA8/ESPL1/SMC2/DSCC1/NUSAP1/KIF23/KIF11/CENPE/KIF2C/NUF2/ANKRD53/CDCA5/NCAPG2/INCENP/DSN1/NCAPD3/SPC25/BUB1B/RACGAP1/SPC24/ABRAXAS1/SGO2/MAD2L1/PTTG1/CHMP4C/PLK1/CDT1/BUB1/ESCO2/ZWILCH/UBE2C/HASPIN/GEN…	75	2.90145	0.348837
GO:0006261	GO:0006261	DNA-templated DNA replication	0.0274749	168/19072	1.52e-17	9.39e-15	6.64e-15	DBF4/BRCA1/DDX11/POLA2/RAD51/POLQ/POLD1/MCM10/NUCKS1/MCM2/TIPIN/MCM6/RAD54L/ORC6/CDC45/CDC6/CDC7/MCM5/POLE2/GINS1/POLA1/NBN/MCM4/CCNE1/RFC5/TIMELESS/FBXO5/MCM3/GMNN/MCM8/CHTF18/E2F8/GINS2/RFC3/DSCC1/HMGA1/DNA2/BARD1/ZGRF1/BRCA2/TICRR/PRIM2/GINS4/EME1/TONSL/RECQL4/DBF4B/RFC4/RRM1/CDT1/RFWD3/FEN1/SLFN11/CENPS/ATAD5/GEN1/GINS3/TRAIP/BLM/PRIM1/WDHD1/DACH1/DERPC	DBF4/BRCA1/DDX11/POLA2/RAD51/POLQ/POLD1/MCM10/NUCKS1/MCM2/TIPIN/MCM6/ATRX/ORC6/CDC45/CDC6/CDC7/MCM5/POLE2/GINS1/POLA1/NBN/MCM4/CCNE1/RFC5/TIMELESS/FBXO5/MCM3/GMNN/MCM8/CHTF18/E2F8/GINS2/RFC3/DSCC1/HMGA1/DNA2/BARD1/ZGRF1/BRCA2/TICRR/PRIM2/GINS4/EME1/TONSL/RECQL4/DBF4B/RFC4/RRM1/CDT1/RFWD3/FEN1/SLFN11/CENPS/ATAD5/GEN1/GINS3/TRAIP/BLM/PRIM1/WDHD1/DACH1/CHTF8	63	3.11906	0.375
GO:0060485	GO:0060485	mesenchyme development	0.039686	313/19072	2.69e-16	1.27e-13	9.01e-14	SOX8/SEMA3B/IGF1/PHLDB1/SNAI2/ZFP64/KITLG/FOXC1/SEMA3C/EDN1/SEMA5B/EFNB1/SEMA6A/TGFB2/SIX4/FAM83D/SMAD7/RGCC/FOXF1/AMH/HPN/EZH2/GATA3/BMPR1A/ACTA2/COL1A1/BMP5/PDGFRB/WNT5A/HES1/LOXL3/FN1/TRIM62/TBX2/DPPA4/TWIST1/GLIPR2/BMP4/SOX9/BMP2/SMO/GATA5/APLNR/TBX3/MDM2/HTR2B/SPRY2/IL6/MYC/SDCBP/YAP1/SEMA6D/SEMA7A/TGFB1I1/ZNF750/SFRP2/TIAM1/ZIC3/NRG1/WNT4/FRZB/ACTG2/MSX1/PITX2/HAND2/TMEM100/GREM1/SEMA6B/VAS…	SOX8/SEMA3B/IGF1/PHLDB1/SNAI2/ZFP64/KITLG/FOXC1/SEMA3C/EDN1/SEMA5B/EFNB1/SEMA6A/TGFB2/SIX4/FAM83D/SMAD7/RGCC/FOXF1/AMH/HPN/EZH2/GATA3/BMPR1A/ACTA2/COL1A1/BMP5/PDGFRB/WNT5A/HES1/LOXL3/FN1/TRIM62/TBX2/DPPA4/TWIST1/GLIPR2/BMP4/SOX9/BMP2/SMO/GATA5/APLNR/TBX3/MDM2/HTR2B/SPRY2/IL6/MYC/SDCBP/YAP1/SEMA6D/SEMA7A/TGFB1I1/ZNF750/SFRP2/TIAM1/ZIC3/NRG1/WNT4/FRZB/ACTG2/MSX1/PITX2/HAND2/TMEM100/GREM1/SEMA6B/VAS…	91	2.41818	0.290735
GO:1902850	GO:1902850	microtubule cytoskeleton organization involved in mitosis	0.0244222	165/19072	1.35e-13	3.77e-11	2.67e-11	PAX6/TACC3/SPDL1/KIF2A/WDR62/NDC80/AURKA/TPX2/BIRC5/KIF4A/MYBL2/FSD1/BCCIP/CEP126/TTK/CENPA/CDC20/NEK2/GPSM2/STIL/FAM110A/DLGAP5/CCNB1/PSRC1/CDCA8/ESPL1/BORA/SPRY2/NUSAP1/KIF23/KIF11/CENPE/PLK4/NUF2/ANKRD53/INCENP/CENPJ/SPC25/CENPH/SASS6/HK2/RACGAP1/ABRAXAS1/KIF15/MAD2L1/CHMP4C/PLK1/PLK3/AURKB/RCC1/CHEK2/SAPCD2/FLNA/PRC1/HSPA1A/MZT1/KIFC1	PAX6/TACC3/SPDL1/KIF2A/WDR62/NDC80/AURKA/TPX2/BIRC5/KIF4A/MYBL2/FSD1/BCCIP/CEP126/TTK/CENPA/CDC20/NEK2/GPSM2/STIL/FAM110A/DLGAP5/CCNB1/PSRC1/CDCA8/ESPL1/BORA/SPRY2/NUSAP1/KIF23/KIF11/CENPE/PLK4/NUF2/ANKRD53/INCENP/CENPJ/SPC25/CENPH/SASS6/RACGAP1/ABRAXAS1/KIF15/MAD2L1/CHMP4C/PLK1/PLK3/AURKB/RCC1/CHEK2/SAPCD2/FLNA/PRC1/HSPA1A/MZT1/KIFC1	56	2.82291	0.339394
GO:0001503	GO:0001503	ossification	0.0453554	429/19072	1.04e-12	2.33e-10	1.65e-10	SOX8/MRC2/IGF1/SNAI2/VCAN/TNC/GPM6B/FOXC1/COL11A1/FGFR3/FSTL3/ATP2B1/TP53INP2/MMP2/P2RX7/TGFB2/SMAD7/CHRDL1/SMPD3/CCN4/FBL/BMPR1A/KAZALD1/DKK1/COL1A1/ZBTB16/MGP/FBXO5/BMP5/TENT5A/LOX/WNT5A/MEF2D/CCN2/SPP1/TWIST1/SRGN/EGR2/BMP4/SOX9/BMP2/TMEM53/SMO/JUND/TRPM4/PPARG/FIGNL1/KL/RRAS2/SORT1/LRP4/IL6/ADAMTS7/YAP1/SMAD6/NAB1/SEMA7A/BMPR1B/FBN2/CDH11/TNFRSF11A/COL6A1/CCN1/ECM1/CTSK/SFRP2/SCUBE3/IGFBP3/NO…	SOX8/MRC2/IGF1/SNAI2/VCAN/TNC/GPM6B/FOXC1/COL11A1/FGFR3/FSTL3/ATP2B1/TP53INP2/MMP2/P2RX7/TGFB2/SMAD7/CHRDL1/SMPD3/CCN4/FBL/BMPR1A/KAZALD1/DKK1/COL1A1/ZBTB16/MGP/FBXO5/BMP5/TENT5A/LOX/WNT5A/MEF2D/CCN2/SPP1/TWIST1/SRGN/EGR2/BMP4/SOX9/BMP2/TMEM53/SMO/JUND/TRPM4/PPARG/FIGNL1/KL/RRAS2/SORT1/LRP4/IL6/ADAMTS7/YAP1/SMAD6/NAB1/SEMA7A/BMPR1B/FBN2/CDH11/TNFRSF11A/COL6A1/CCN1/ECM1/CTSK/SFRP2/SCUBE3/IGFBP3/NO…	104	2.01636	0.242424
GO:0060537	GO:0060537	muscle tissue development	0.0440471	424/19072	6.77e-12	9.71e-10	6.87e-10	CYP26B1/SOX8/IGF1/DSG2/HDAC9/FOXC1/PKP2/COL11A1/CDON/MYLK/SEMA3C/RARB/NEBL/EDN1/TGFB2/DSP/SIX4/MYLK2/SMAD7/KLF5/MEOX2/BMPR1A/DKK1/RIPOR2/BMP5/BVES/LOX/NPR3/PDGFRB/WNT5A/FOXP1/ID2/MEF2D/PROX1/CENPF/EGR1/TBX2/TWIST1/EGR2/NR4A1/BMP4/SOX9/BMP2/SMO/PARP2/GATA5/POPDC3/KDM6B/NOTCH2/TBX3/ALPK3/HLX/PIM1/YAP1/STRA6/TPM1/MYOCD/ARRB2/SIK1/MEGF10/ANKRD1/TENM4/JPH2/SAV1/POU4F1/SORBS2/CXADR/FLCN/EPHB1/FZD7/ZIC3…	CYP26B1/SOX8/IGF1/DSG2/HDAC9/FOXC1/PKP2/COL11A1/CDON/MYLK/SEMA3C/RARB/NEBL/EDN1/TGFB2/DSP/SIX4/MYLK2/SMAD7/KLF5/MEOX2/BMPR1A/DKK1/RIPOR2/BMP5/BVES/LOX/NPRL3/PDGFRB/WNT5A/FOXP1/ID2/MEF2D/PROX1/CENPF/EGR1/TBX2/TWIST1/EGR2/NR4A1/BMP4/SOX9/BMP2/SMO/PARP2/GATA5/POPDC3/KDM6B/NOTCH2/TBX3/ALPK3/HLX/PIM1/YAP1/STRA6/TPM1/MYOCD/ARRB2/SIK1/MEGF10/ANKRD1/TENM4/JPH2/SAV1/POU4F1/SORBS2/CXADR/FLCN/EPHB1/FZD7/ZIC…	101	1.98129	0.238208
GO:0048568	GO:0048568	embryonic organ development	0.0457915	449/19072	8.57e-12	1.17e-09	8.3e-10	PAX6/TEAD3/KITLG/KCNQ1/FOXC1/PRDM1/COL11A1/RARB/EDN1/TBX15/TGFB2/SIX4/FOXF1/HPN/GATA3/CDH23/BMPR1A/NAGLU/BMP5/SOBP/PCDH12/WNT5A/HES1/HYAL1/IFT57/EFEMP1/ID2/DLX2/EPAS1/PRRX1/MFAP2/PROX1/HOXB8/HOXB5/MTHFD1L/TBX2/TWIST1/STIL/BMP4/SOX9/INSIG2/KDR/LIF/SMO/E2F8/NES/MICAL2/NOTCH2/APLNR/TBX3/SPRY2/HLX/PPIL1/MYO7A/YAP1/STRA6/FBN2/PLK4/CCN1/LRIG1/PDGFC/ADM/ZIC1/CDK20/ZIC3/RNF207/FRZB/MSX1/PITX2/HAND2/CTHRC…	PAX6/TEAD3/KITLG/KCNQ1/FOXC1/PRDM1/COL11A1/RARB/EDN1/TBX15/TGFB2/SIX4/FOXF1/HPN/GATA3/CDH23/BMPR1A/NAGLU/BMP5/SOBP/PCDH12/WNT5A/HES1/HYAL1/IFT57/EFEMP1/ID2/DLX2/EPAS1/PRRX1/MFAP2/PROX1/HOXB8/HOXB5/MTHFD1L/TBX2/TWIST1/STIL/BMP4/SOX9/INSIG2/KDR/LIF/SMO/E2F8/NES/MICAL2/NOTCH2/APLNR/TBX3/SPRY2/HLX/PPIL1/MYO7A/YAP1/STRA6/FBN2/PLK4/CCN1/LRIG1/PDGFC/ADM/ZIC1/CDK20/ZIC3/RNF207/FRZB/MSX1/PITX2/HAND2/CTHRC…	105	1.94507	0.233853
GO:0061448	GO:0061448	connective tissue development	0.0322721	274/19072	9e-12	1.2e-09	8.49e-10	SOX8/SNAI2/COL11A1/FGFR3/RARB/EDN1/SIRT1/SMAD7/TIMP1/SMPD3/CCN4/TRPS1/ITGB8/BMPR1A/ACTA2/COL1A1/ZBTB16/WNT5B/TRPV4/MGP/BMP5/GHR/LOX/ARRDC3/PDGFRB/WNT5A/HYAL1/EFEMP1/DLX2/PRRX1/MEF2D/KLF7/CCN2/TGFBI/EGR1/BMP4/SOX9/BMP2/TRPM4/PPARG/ADAMTS7/SORL1/BMPR1B/CCN1/ECM1/CTSK/GDF7/SFRP2/ARID5B/ADAMTS12/GDF6/STC1/FRZB/MSX1/HAND2/GREM1/COL3A1/SIX2/CYTL1/ID4/RARG/PLAAT3/FOXC2/MAF/EXT1/TSKU/RFLNB/NOG/CSF1/COL27…	SOX8/SNAI2/COL11A1/FGFR3/RARB/EDN1/SIRT1/SMAD7/TIMP1/SMPD3/CCN4/TRPS1/ITGB8/BMPR1A/ACTA2/COL1A1/ZBTB16/WNT5B/TRPV4/MGP/BMP5/GHR/LOX/ARRDC3/PDGFRB/WNT5A/HYAL1/EFEMP1/DLX2/PRRX1/MEF2D/KLF7/CCN2/TGFBI/EGR1/BMP4/SOX9/BMP2/TRPM4/PPARG/ADAMTS7/SORL1/BMPR1B/CCN1/ECM1/CTSK/GDF7/SFRP2/ARID5B/ADAMTS12/GDF6/STC1/FRZB/MSX1/HAND2/GREM1/COL3A1/SIX2/CYTL1/ID4/RARG/PLAAT3/FOXC2/MAF/EXT1/TSKU/RFLNB/NOG/CSF1/COL27…	74	2.24633	0.270073
GO:0030198	GO:0030198	extracellular matrix organization	0.0361971	324/19072	1.02e-11	1.28e-09	9.04e-10	PHLDB1/GPM6B/COL23A1/FOXC1/COL11A1/BCL3/NTN4/NFKB2/COL5A3/COL16A1/ADAMTS2/MMP2/NID2/LAMB1/CCDC80/TGFB2/CTSG/PAPLN/CST3/RGCC/MMP15/SMPD3/FOXF1/HPN/KAZALD1/COL1A1/VTN/LOX/LOXL3/CCN2/TGFBI/RECK/LRP1/SOX9/BMP2/LOXL1/HAPLN2/POSTN/IL6/ADAMTS7/CTSV/CYP1B1/EMILIN1/ADAMTS14/LUM/ADAMTS18/CCN1/HMCN1/ADAMTSL4/CTSK/COL8A1/SFRP2/ADAMTS12/CLGN/ABI3BP/ADAMTS1/ADAMTS3/ADAMTSL3/CREB3L1/NTNG1/DDR2/OLFML2B/CTSS/FBLN…	PHLDB1/GPM6B/COL23A1/FOXC1/COL11A1/BCL3/NTN4/NFKB2/COL5A3/COL16A1/ADAMTS2/MMP2/NID2/LAMB1/CCDC80/TGFB2/CTSG/PAPLN/CST3/RGCC/MMP15/SMPD3/FOXF1/HPN/KAZALD1/COL1A1/VTN/LOX/LOXL3/CCN2/TGFBI/RECK/LRP1/SOX9/BMP2/LOXL1/HAPLN2/POSTN/IL6/ADAMTS7/CTSV/CYP1B1/EMILIN1/ADAMTS14/LUM/ADAMTS18/CCN1/HMCN1/ADAMTSL4/CTSK/COL8A1/SFRP2/ADAMTS12/MMP1/ABI3BP/ADAMTS1/ADAMTS3/ADAMTSL3/CREB3L1/NTNG1/DDR2/OLFML2B/CTSS/FBLN…	83	2.13071	0.256173
GO:0045444	GO:0045444	fat cell differentiation	0.0296555	245/19072	1.65e-11	1.99e-09	1.41e-09	SOX8/SNAI2/RORA/SREBF1/RUNX1T1/C1QTNF3/SIRT1/PNPLA3/TRIB3/E2F1/KLF5/CCN4/GATA3/ZBTB16/WNT5B/TRPV4/WNT5A/HES1/ID2/NR4A3/ALDH6A1/FABP3/EGR2/NR4A1/BMP2/ZFP36/TRPM4/PPARG/SORT1/IL6/KLF4/PIM1/YAP1/SMAD6/JDP2/TGFB1I1/DUSP10/SFRP2/ARID5B/NOCT/CCDC3/SAV1/ZFP36L2/NR4A2/FLCN/GDF6/FRZB/INHBB/ZC3H12A/ADRB2/ZFPM2/LRG1/ID4/CEBPB/CMKLR1/DDIT3/LPL/GATA2/SLC2A4/PLCB1/GDF3/INSIG1/ENPP1/MAFB/PSMB8/CEBPD/CEBPA/MKKS	SOX8/SNAI2/RORA/SREBF1/RUNX1T1/C1QTNF3/SIRT1/PNPLA3/TRIB3/E2F1/KLF5/CCN4/GATA3/ZBTB16/WNT5B/TRPV4/WNT5A/HES1/ID2/NR4A3/ALDH6A1/FABP3/EGR2/NR4A1/BMP2/ZFP36/TRPM4/PPARG/SORT1/IL6/KLF4/PIM1/YAP1/SMAD6/JDP2/TGFB1I1/DUSP10/SFRP2/ARID5B/NOCT/CCDC3/SAV1/ZFP36L2/NR4A2/FLCN/GDF6/FRZB/INHBB/ZC3H12A/ADRB2/ZFPM2/LRG1/ID4/CEBPB/CMKLR1/DDIT3/LPL/GATA2/SLC2A4/PLCB1/GDF3/INSIG1/ENPP1/MAFB/PSMB8/CEBPD/CEBPA/MKKS	68	2.30853	0.277551
GO:0045229	GO:0045229	external encapsulating structure organization	0.0361971	327/19072	1.7e-11	2.01e-09	1.42e-09	PHLDB1/GPM6B/COL23A1/FOXC1/COL11A1/BCL3/NTN4/NFKB2/COL5A3/COL16A1/ADAMTS2/MMP2/NID2/LAMB1/CCDC80/TGFB2/CTSG/PAPLN/CST3/RGCC/MMP15/SMPD3/FOXF1/HPN/KAZALD1/COL1A1/VTN/LOX/LOXL3/CCN2/TGFBI/RECK/LRP1/SOX9/BMP2/LOXL1/HAPLN2/POSTN/IL6/ADAMTS7/CTSV/CYP1B1/EMILIN1/ADAMTS14/LUM/ADAMTS18/CCN1/HMCN1/ADAMTSL4/CTSK/COL8A1/SFRP2/ADAMTS12/CLGN/ABI3BP/ADAMTS1/ADAMTS3/ADAMTSL3/CREB3L1/NTNG1/DDR2/OLFML2B/CTSS/FBLN…	PHLDB1/GPM6B/COL23A1/FOXC1/COL11A1/BCL3/NTN4/NFKB2/COL5A3/COL16A1/ADAMTS2/MMP2/NID2/LAMB1/CCDC80/TGFB2/CTSG/PAPLN/CST3/RGCC/MMP15/SMPD3/FOXF1/HPN/KAZALD1/COL1A1/VTN/LOX/LOXL3/CCN2/TGFBI/RECK/LRP1/SOX9/BMP2/LOXL1/HAPLN2/POSTN/IL6/ADAMTS7/CTSV/CYP1B1/EMILIN1/ADAMTS14/LUM/ADAMTS18/CCN1/HMCN1/ADAMTSL4/CTSK/COL8A1/SFRP2/ADAMTS12/MMP1/ABI3BP/ADAMTS1/ADAMTS3/ADAMTSL3/CREB3L1/NTNG1/DDR2/OLFML2B/CTSS/FBLN…	83	2.11117	0.253823
GO:1903046	GO:1903046	meiotic cell cycle process	0.0270388	217/19072	3.41e-11	3.93e-09	2.78e-09	CYP26B1/NCAPD2/RAD51/NDC1/ASPM/TRIP13/MOV10L1/EDN1/NDC80/RAD54L/AURKA/DMC1/CCNE1/RAD51AP1/FBXO5/TTK/SMC4/WNT5A/CDC20/MASTL/NCAPH/MND1/KIF18A/EREG/HSPA2/LIF/SGO1/PSMC3IP/TOP2A/BRME1/FIGNL1/CCNA1/TEX15/ESPL1/BRIP1/SMC2/BRCA2/NUF2/FANCD2/INCENP/NCAPD3/BCL2L11/EME1/FMN2/FBXO43/BUB1B/CCNB2/CDC25C/WNT4/MSX1/SGO2/CDC25A/PTTG1/PLK1/BUB1/SHCBP1/PDE3A/CENPS/RMI1/PLCB1/FANCA/RAD54B	CYP26B1/NCAPD2/RAD51/NDC1/ASPM/TRIP13/MOV10L1/EDN1/NDC80/ATRX/AURKA/DMC1/CCNE1/RAD51AP1/FBXO5/TTK/SMC4/WNT5A/CDC20/MASTL/NCAPH/MND1/KIF18A/EREG/HSPA2/LIF/SGO1/PSMC3IP/TOP2A/BRME1/FIGNL1/CCNA1/TEX15/ESPL1/BRIP1/SMC2/BRCA2/NUF2/FANCD2/INCENP/NCAPD3/BCL2L11/EME1/FMN2/FBXO43/BUB1B/CCNB2/CDC25C/WNT4/MSX1/SGO2/CDC25A/PTTG1/PLK1/BUB1/SHCBP1/PDE3A/CENPS/RMI1/PLCB1/FANCA/RAD54B	62	2.37643	0.285714
GO:0048732	GO:0048732	gland development	0.0444832	442/19072	3.88e-11	4.35e-09	3.08e-09	PAX6/SNAI2/CPS1/TNC/FOXC1/LIMS2/NTN4/SEMA3C/RAP1GAP/EDN1/CEACAM1/MMP2/AURKA/RPLP0/TGFB2/HMOX1/SIX4/PCK2/FOXF1/SLC7A5/RPGRIP1L/HPN/EZH2/GATA3/BMPR1A/VTN/FBXW7/OAS2/FGF1/WNT5A/HES1/ID2/IRF6/RPS6KA1/PROX1/TNFAIP3/NKX2-3/TBX2/CIT/BMP4/SOX9/BMP2/BCL11B/SMO/E2F8/RIPK3/CDO1/NOTCH2/TBX3/SERPINE2/IL6/HLX/STRA6/PNPT1/CYP1B1/BRCA2/TNFRSF11A/GDF7/CDKN2B/ARID5B/BCL2L11/ZIC3/NRG1/CCNB2/HOXB13/WNT4/FRZB/INHBB/M…	PAX6/SNAI2/CPS1/TNC/FOXC1/LIMS2/NTN4/SEMA3C/RAP1GAP/EDN1/CEACAM1/MMP2/AURKA/RPLP0/TGFB2/HMOX1/SIX4/PCK2/FOXF1/SLC7A5/RPGRIP1L/HPN/EZH2/GATA3/BMPR1A/VTN/FBXW7/OAS2/FGF1/WNT5A/HES1/ID2/IRF6/RPS6KA1/PROX1/TNFAIP3/NKX2-3/TBX2/CIT/BMP4/SOX9/BMP2/BCL11B/SMO/E2F8/RIPK3/CDO1/NOTCH2/TBX3/SERPINE2/IL6/HLX/STRA6/PNPT1/CYP1B1/BRCA2/TNFRSF11A/GDF7/CDKN2B/ARID5B/BCL2L11/ZIC3/NRG1/CCNB2/HOXB13/WNT4/FRZB/INHBB/M…	102	1.91942	0.230769
GO:0003007	GO:0003007	heart morphogenesis	0.0300916	258/19072	7.27e-11	7.8e-09	5.52e-09	SNAI2/FOXC1/PKP2/COL11A1/SEMA3C/EDN1/TGFB2/DSP/MYLK2/SMAD7/FOXF1/GATA3/BMPR1A/DKK1/NSD2/BMP5/WNT5A/HES1/IFT57/PROX1/TBX2/TWIST1/STIL/SOX4/BMP4/SOX9/BMP2/SMO/GATA5/MICAL2/NOTCH2/APLNR/TBX3/MDM2/HTR2B/PIM1/YAP1/SMAD6/TPM1/CCN1/SLIT2/SFRP2/ANKRD1/SAV1/POU4F1/ADAMTS1/ZIC3/NRG1/RNF207/XIRP2/MSX1/PITX2/HAND2/TMEM100/ZFPM2/INSR/HEG1/FOXC2/FZD2/EXT1/NKX2-5/NOG/TBX1/CLDN5/FLNA/ALPK2/SOX18/GJA5/MKKS	SNAI2/FOXC1/PKP2/COL11A1/SEMA3C/EDN1/TGFB2/DSP/MYLK2/SMAD7/FOXF1/GATA3/BMPR1A/DKK1/NSD2/BMP5/WNT5A/HES1/IFT57/PROX1/TBX2/TWIST1/STIL/SOX4/BMP4/SOX9/BMP2/SMO/GATA5/MICAL2/NOTCH2/APLNR/TBX3/MDM2/HTR2B/PIM1/YAP1/SMAD6/TPM1/CCN1/SLIT2/SFRP2/ANKRD1/SAV1/POU4F1/ADAMTS1/ZIC3/NRG1/RNF207/XIRP2/MSX1/PITX2/HAND2/TMEM100/ZFPM2/INSR/HEG1/FOXC2/FZD2/EXT1/NKX2-5/NOG/TBX1/CLDN5/FLNA/ALPK2/SOX18/GJA5/MKKS	69	2.22444	0.267442
GO:0032392	GO:0032392	DNA geometric change	0.0161361	99/19072	7.69e-11	8.03e-09	5.68e-09	DDX11/HMGB3/RAD51/POLQ/MCM2/MCM6/RAD54L/CDC45/MCM5/GINS1/NBN/MCM4/RFC5/MCM3/MCM8/CHTF18/GINS2/TOP2A/RFC3/BRIP1/DSCC1/HMGA1/DNA2/PIF1/GTF2H2/GINS4/RECQL4/RFC4/HMGB2/NAV2/GINS3/ERCC6L/HMGB1/RAD54B/BLM/DDX12P/DERPC	DDX11/HMGB3/RAD51/POLQ/MCM2/MCM6/ATRX/CDC45/MCM5/GINS1/NBN/MCM4/RFC5/MCM3/MCM8/CHTF18/GINS2/TOP2A/RFC3/BRIP1/DSCC1/HMGA1/DNA2/PIF1/GTF2H2/GINS4/RECQL4/RFC4/HMGB2/NAV2/GINS3/ERCC6L/HMGB1/RAD54B/BLM/DDX12P/CHTF8	37	3.10856	0.373737
GO:0051960	GO:0051960	regulation of nervous system development	0.0453554	466/19072	1.95e-10	1.9e-08	1.34e-08	SOX8/PAX6/SEMA3B/VCAN/ASPM/HES2/SEMA3C/WDR62/BRINP1/SEMA5B/SEMA6A/NFATC4/E2F1/SLC7A5/EZH2/BMPR1A/DKK1/CTSC/WNT5A/HES1/APC2/FN1/ID2/DLX2/PROX1/KIF14/SPP1/CXCR4/EGR2/BHLHE41/MYRF/BMP2/ID1/LIF/SMO/FGF13/LDLR/NSUN5/LRRC4B/HAPLN2/LRP4/SERPINE2/IL6/SKIL/IL33/SORL1/YAP1/SEMA6D/SEMA7A/CLSTN3/HAPLN3/ST8SIA2/CBLN2/DUSP10/DLX1/HES6/SLIT2/HAPLN1/LRRTM2/TNFRSF21/DAAM2/TIAM2/CDKN2B/TENM4/POU4F1/GRID2/PTPRD/JAM…	SOX8/PAX6/SEMA3B/VCAN/ASPM/HES2/SEMA3C/WDR62/BRINP1/SEMA5B/SEMA6A/NFATC4/E2F1/SLC7A5/EZH2/BMPR1A/DKK1/CTSC/WNT5A/HES1/ANAPC2/FN1/ID2/DLX2/PROX1/KIF14/SPP1/CXCR4/EGR2/BHLHE41/MYRF/BMP2/ID1/LIF/SMO/FGF13/LDLR/NSUN5/LRRC4B/HAPLN2/LRP4/SERPINE2/IL6/SKIL/IL33/SORL1/YAP1/SEMA6D/SEMA7A/CLSTN3/HAPLN3/ST8SIA2/CBLN2/DUSP10/DLX1/HES6/SLIT2/HAPLN1/LRRTM2/TNFRSF21/DAAM2/TIAM2/CDKN2B/TENM4/POU4F1/GRID2/PTPRD/J…	104	1.85626	0.223176
GO:0042060	GO:0042060	wound healing	0.043611	442/19072	1.97e-10	1.9e-08	1.34e-08	ENPP4/TBXA2R/SYT7/IGF1/VCL/PIK3CB/MYLK/PRKCQ/DGKD/EDN1/CEACAM1/TGFB2/EPB41L4B/DSP/HMOX1/CTSG/PROCR/TIMP1/CCN4/CADM4/PIK3CG/SERPINE1/ACTA2/COL1A1/VTN/WNT5B/LOX/FGF1/PDGFRB/WNT5A/IL1A/FN1/PLA2G4A/F3/TNFAIP3/CXCR4/PLAU/CDKN1A/EREG/F2RL3/KDR/AJUBA/APOE/PPARG/EMILIN2/NOTCH2/CD36/SERPINE2/IL6/IL33/YAP1/EMILIN1/ENTPD1/ARHGAP24/MMRN1/TPM1/ADAMTS18/ERBB2/ARHGEF19/CCN1/CASK/SERPING1/ADRA2A/DGKE/FZD7/NRG1/P…	ENPP4/TBXA2R/SYT7/IGF1/VCL/PIK3CB/MYLK/PRKCQ/DGKD/EDN1/CEACAM1/TGFB2/EPB41L4B/DSP/HMOX1/CTSG/PROCR/TIMP1/CCN4/CADM4/PIK3CG/SERPINE1/ACTA2/COL1A1/VTN/WNT5B/LOX/FGF1/PDGFRB/WNT5A/IL1A/FN1/PLA2G4A/F3/TNFAIP3/CXCR4/PLAU/CDKN1A/EREG/F2RL3/KDR/AJUBA/APOE/PPARG/EMILIN2/NOTCH2/CD36/SERPINE2/IL6/IL33/YAP1/EMILIN1/ENTPD1/ARHGAP24/MMRN1/TPM1/ADAMTS18/ERBB2/ARHGEF19/CCN1/CASK/SERPING1/ADRA2A/DGKE/FZD7/NRG1/P…	100	1.88178	0.226244
GO:0034508	GO:0034508	centromere complex assembly	0.00828609	32/19072	2.26e-10	2.14e-08	1.52e-08	CENPI/OIP5/CENPA/CENPF/HELLS/CENPK/HJURP/DLGAP5/CENPO/CENPE/ITGB3BP/CENPH/MIS18A/CENPN/CENPV/CENPS/KNTC1/CENPW/SNURF	CENPI/OIP5/CENPA/CENPF/HELLS/CENPK/HJURP/DLGAP5/CENPO/CENPE/ITGB3BP/CENPH/MIS18A/CENPN/CENPV/CENPS/KNTC1/CENPW/RNF4	19	4.93851	0.59375
GO:0050673	GO:0050673	epithelial cell proliferation	0.0462276	481/19072	2.82e-10	2.59e-08	1.84e-08	PAX6/BTK/IGF1/SNAI2/GRN/PIK3CB/RASGRF1/NGFR/LIMS2/RAP1GAP/CEACAM1/LAMB1/TGFB2/SIRT1/HMOX1/SIX4/RGCC/HPN/GATA3/BMPR1A/LIPA/CCL2/FBXW7/BMP5/FGF1/WNT5A/HES1/HYAL1/IFT57/ITGA4/ID2/F3/IRF6/RPS6KA1/PROX1/TNFAIP3/NR4A3/PGF/NKX2-3/TBX2/TWIST1/NR4A1/EREG/BMP4/SOX9/BMP2/ID1/BCL11B/ZFP36/KDR/SMO/CDKN1C/APOE/PPARG/NOTCH2/FST/APLNR/HTR2B/IL6/HLX/MYC/YAP1/BRCA2/ERBB2/IGFBP4/ECM1/DUSP10/COL8A1/SFRP2/IGFBP3/CASK…	PAX6/BTK/IGF1/SNAI2/GRN/PIK3CB/RASGRF1/NGFR/LIMS2/RAP1GAP/CEACAM1/LAMB1/TGFB2/SIRT1/HMOX1/SIX4/RGCC/HPN/GATA3/BMPR1A/LIPA/CCL2/FBXW7/BMP5/FGF1/WNT5A/HES1/HYAL1/IFT57/ITGA4/ID2/F3/IRF6/RPS6KA1/PROX1/TNFAIP3/NR4A3/PGF/NKX2-3/TBX2/TWIST1/NR4A1/EREG/BMP4/SOX9/BMP2/ID1/BCL11B/ZFP36/KDR/SMO/CDKN1C/APOE/PPARG/NOTCH2/FST/APLNR/HTR2B/IL6/HLX/MYC/YAP1/BRCA2/ERBB2/IGFBP4/ECM1/DUSP10/COL8A1/SFRP2/IGFBP3/CASK…	106	1.83296	0.220374
GO:0034612	GO:0034612	response to tumor necrosis factor	0.0292194	255/19072	3.12e-10	2.83e-08	2e-08	SELE/BRCA1/BIRC3/FAS/YTHDC2/TRAF1/RORA/EDN1/TRAF5/SIRT1/PCK2/NFKBIA/SMPD3/ASAH1/GATA3/CCL2/CCL8/COL1A1/HES1/HYAL1/FOXP1/CCL20/GBP1/TNFAIP3/TNFSF18/KLF2/TNFRSF19/ZFP36/PLVAP/AKAP12/NFATC1/GCH1/ADAMTS7/CASP1/CYP1B1/NOL3/TNFRSF11A/CTSK/AFF3/CRHBP/TNFRSF21/ANKRD1/ADAMTS12/CCDC3/ZFP36L2/TNFRSF14/CXCL16/LAPTM5/VCAM1/CLDN1/ZC3H12A/F2RL1/NKX3-1/CXCL8/FOS/PELI3/SLC2A4/EXT1/TRAIP/TNFRSF4/HSPA1A/TMSB4X/UBD/…	SELE/BRCA1/BIRC3/FAS/YTHDC2/TRAF1/RORA/EDN1/TRAF5/SIRT1/PCK2/NFKBIA/SMPD3/ASAH1/GATA3/CCL2/CCL8/COL1A1/HES1/HYAL1/FOXP1/CCL20/GBP1/TNFAIP3/TNFSF18/KLF2/TNFRSF19/ZFP36/PLVAP/AKAP12/NFATC1/GCH1/ADAMTS7/CASP1/CYP1B1/NOL3/TNFRSF11A/CTSK/AFF3/CRHBP/TNFRSF21/ANKRD1/ADAMTS12/CCDC3/ZFP36L2/TNFRSF14/CXCL16/LAPTM5/VCAM1/CLDN1/ZC3H12A/F2RL1/NKX3-1/CXCL8/FOS/PELI3/SLC2A4/EXT1/TRAIP/TNFRSF4/HSPA1A/TMSB4X/UBD/…	67	2.18538	0.262745
GO:0002683	GO:0002683	negative regulation of immune system process	0.0440471	455/19072	4.89e-10	4.25e-08	3.01e-08	BTK/CD22/SNAI2/CD74/NR1H3/HMGB3/GRN/KITLG/GAL/FSTL3/PAG1/CEACAM1/OAS1/IRAK3/CD200/TGFB2/HMOX1/CTSG/SMAD7/ACP5/FOXF1/IL4I1/IL27RA/JAK3/AHR/VSIR/CCL2/FBXW7/OAS3/RIPOR2/BMP5/LOXL3/IL1RL1/ID2/GBP1/TNFSF4/TNFAIP3/GPR68/DUSP1/TNFSF18/TMEM131L/INHBA/TWIST1/IRF1/BMP4/SOX9/LRRC17/CD68/RHBDF2/LDLR/BST2/LGALS3/PPARG/HAVCR2/GPNMB/HLX/MYC/IL33/LRRC32/EMILIN1/TAPBPL/NLRC5/ARRB2/ERBB2/DUSP10/GPR17/SLIT2/PIK3R1/…	BTK/CD22/SNAI2/CD74/NR1H3/HMGB3/GRN/KITLG/GAL/FSTL3/PAG1/CEACAM1/OAS1/IRAK3/CD200/TGFB2/HMOX1/CTSG/SMAD7/ACP5/FOXF1/IL4I1/IL27RA/JAK3/AHR/VSIR/CCL2/FBXW7/OAS3/RIPOR2/BMP5/LOXL3/IL1RL1/ID2/GBP1/TNFSF4/TNFAIP3/GPR68/DUSP1/TNFSF18/TMEM131L/INHBA/TWIST1/IRF1/BMP4/SOX9/LRRC17/CD68/RHBDF2/LDLR/BST2/LGALS3/PPARG/HAVCR2/GPNMB/HLX/MYC/IL33/LRRC32/EMILIN1/TAPBPL/NLRC5/ARRB2/ERBB2/DUSP10/GPR17/SLIT2/PIK3R1/…	101	1.8463	0.221978
GO:0014032	GO:0014032	neural crest cell development	0.0139555	83/19072	5.74e-10	4.91e-08	3.48e-08	SOX8/SEMA3B/SNAI2/KITLG/FOXC1/SEMA3C/EDN1/SEMA5B/EFNB1/SEMA6A/BMPR1A/HES1/FN1/TWIST1/BMP4/SOX9/SMO/HTR2B/SEMA6D/SEMA7A/NRG1/PITX2/HAND2/SEMA6B/GBX2/SEMA3E/CDH2/FOXC2/ALX1/TBX1/SEMA4D/SEMA4A	SOX8/SEMA3B/SNAI2/KITLG/FOXC1/SEMA3C/EDN1/SEMA5B/EFNB1/SEMA6A/BMPR1A/HES1/FN1/TWIST1/BMP4/SOX9/SMO/HTR2B/SEMA6D/SEMA7A/NRG1/PITX2/HAND2/SEMA6B/GBX2/SEMA3E/CDH2/FOXC2/ALX1/TBX1/SEMA4D/SEMA4A	32	3.20674	0.385542
GO:0070371	GO:0070371	ERK1 and ERK2 cascade	0.0353249	340/19072	8.2e-10	6.65e-08	4.7e-08	IGF1/CD74/ABCA7/FGFR3/EDN1/CEACAM1/ICAM1/SEMA6A/TIMP3/FAM83D/CTSH/RIPK2/ACTA2/CCL2/CCL8/FBXW7/TRPV4/FGF1/PDGFRB/IL1A/CCL20/FN1/GBP1/CCN2/INHBA/GLIPR2/BMP4/SOX9/BMP2/WNK4/KDR/LIF/APOE/AKAP12/NOTCH2/HAVCR2/CD36/HTR2B/SPRY2/GPNMB/MYC/EMILIN1/SEMA7A/ARRB2/TNFRSF11A/ERBB2/CCN1/DUSP10/ACKR3/PDGFC/ZFP36L2/PTPRR/CNKSR3/FLCN/EPHB1/NRG1/DDR2/ATF3/HAND2/F2RL1/BMPER/NDRG2/LGALS9/CDK1/P2RY6/CHRNA7/MTURN/OXTR/…	IGF1/CD74/ABCA7/FGFR3/EDN1/CEACAM1/ICAM1/SEMA6A/TIMP3/FAM83D/CTSH/RIPK2/ACTA2/CCL2/CCL8/FBXW7/TRPV4/FGF1/PDGFRB/IL1A/CCL20/FN1/GBP1/CCN2/INHBA/GLIPR2/BMP4/SOX9/BMP2/WNK4/KDR/LIF/APOE/AKAP12/NOTCH2/HAVCR2/CD36/HTR2B/SPRY2/GPNMB/MYC/EMILIN1/SEMA7A/ARRB2/TNFRSF11A/ERBB2/CCN1/DUSP10/ACKR3/PDGFC/ZFP36L2/PTPRR/CNKSR3/FLCN/EPHB1/NRG1/DDR2/ATF3/HAND2/F2RL1/BMPER/NDRG2/LGALS9/CDK1/P2RY6/CHRNA7/MTURN/OXTR/…	81	1.98152	0.238235
GO:0001763	GO:0001763	morphogenesis of a branching structure	0.0244222	203/19072	1.27e-09	9.22e-08	6.52e-08	SOX8/SNAI2/PRDM1/NTN4/SEMA3C/CELSR1/EDN1/SIX4/NFATC4/FOXF1/CTSH/TIMELESS/FGF1/WNT5A/DLX2/PROX1/BCL11A/TBX2/BMP4/SOX9/HS3ST3B1/GZF1/BMP2/KDR/SMO/FGF13/TBX3/SPRY2/MYC/YAP1/GDF7/SLIT2/SFRP2/ADM/HOXB13/WNT4/HHIP/SPINT1/GREM1/NKX3-1/GBX2/SEMA3E/SIX2/BCL2/FOXC2/EXT1/NOG/TACSTD2/CSF1/SOCS3/SRC/PDGFA/COL13A1/LGR4/FOXD1/LHX1	SOX8/SNAI2/PRDM1/NTN4/SEMA3C/CELSR1/EDN1/SIX4/NFATC4/FOXF1/CTSH/TIMELESS/FGF1/WNT5A/DLX2/PROX1/BCL11A/TBX2/BMP4/SOX9/HS3ST3B1/GZF1/BMP2/KDR/SMO/FGF13/TBX3/SPRY2/MYC/YAP1/GDF7/SLIT2/SFRP2/ADM/HOXB13/WNT4/HHIP/SPINT1/GREM1/NKX3-1/GBX2/SEMA3E/SIX2/BCL2/FOXC2/EXT1/NOG/TACSTD2/CSF1/SOCS3/SRC/PDGFA/COL13A1/LGR4/FOXD1/LHX1	56	2.29448	0.275862
GO:0098742	GO:0098742	cell-cell adhesion via plasma-membrane adhesion molecules	0.0309638	286/19072	1.39e-09	9.82e-08	6.94e-08	SELE/CLDN11/DSG2/PIK3CB/TRO/CELSR1/GPC4/CEACAM1/PCDHA6/FXYD5/ICAM1/TGFB2/PCDH11X/CADM4/CDH23/PCDHB3/PCDHB5/PCDHB7/PCDHB15/PCDH12/PCDH17/PCDHB8/BMP2/LRRC4/AJUBA/GATA5/LRRC4B/KLF4/PCDH10/CLSTN3/CDH11/PTPRF/CELSR2/HMCN1/SDK1/CDHR1/TENM4/MPZL2/ADGRL3/GRID2/PTPRD/ROBO4/ROBO3/CXADR/CLDN12/NTNG1/VCAM1/CADM3/CLDN1/PCDH19/LRFN5/NLGN1/PCDH7/ALCAM/CDH2/CDH4/CLDN5/EFNA5/CLDN6/SELL/PCDH18/FAT4/PLXNB3/L1CAM/PC…	SELE/CLDN11/DSG2/PIK3CB/TRO/CELSR1/GPC4/CEACAM1/PCDHA6/FXYD5/ICAM1/TGFB2/PCDH11X/CADM4/CDH23/PCDHB3/PCDHB5/PCDHB7/PCDHB15/PCDH12/PCDH17/PCDHB8/BMP2/LRRC4/AJUBA/GATA5/LRRC4B/KLF4/PCDH10/CLSTN3/CDH11/PTPRF/CELSR2/HMCN1/SDK1/CDHR1/TENM4/MPZL2/ADGRL3/GRID2/PTPRD/ROBO4/ROBO3/CXADR/CLDN12/NTNG1/VCAM1/CADM3/CLDN1/PCDH19/LRFN5/NLGN1/PCDH7/ALCAM/CDH2/CDH4/CLDN5/EFNA5/CLDN6/SELL/PCDH18/FAT4/PLXNB3/L1CAM/PC…	71	2.06483	0.248252
GO:0048608	GO:0048608	reproductive structure development	0.0327082	310/19072	1.66e-09	1.17e-07	8.24e-08	SOX8/MAMLD1/TNC/KITLG/FOXC1/ASPM/RAD54L/MMP2/TFAP2C/TGFB2/SIRT1/DMC1/SIX4/AMH/LFNG/NUDT1/GATA3/NUP107/BMP5/PDGFRB/WNT5A/IL1A/KIF18A/INHBA/EREG/BMP4/SOX9/KDR/DNAAF11/FST/TBX3/SERPINE2/BRIP1/STRA6/CYP1B1/BMPR1B/BRCA2/SCAPER/MYOCD/ARRB2/GDF7/SLIT2/SFRP2/ARID5B/GFRA1/BCL2L11/ADAMTS1/HOXB13/WNT4/INHBB/TIPARP/HMGB2/NKX3-1/AXL/ZFPM2/INSR/BCL2L1/BCL2/ID4/CEBPB/CYP7B1/RARG/BASP1/IRX5/NHLH2/NOG/FOXL2/FANCA…	SOX8/MAMLD1/TNC/KITLG/FOXC1/ASPM/ATRX/MMP2/TFAP2C/TGFB2/SIRT1/DMC1/SIX4/AMH/LFNG/NUDT1/GATA3/NUP107/BMP5/PDGFRB/WNT5A/IL1A/KIF18A/INHBA/EREG/BMP4/SOX9/KDR/DNAAF11/FST/TBX3/SERPINE2/BRIP1/STRA6/CYP1B1/BMPR1B/BRCA2/SCAPER/MYOCD/ARRB2/GDF7/SLIT2/SFRP2/ARID5B/GFRA1/BCL2L11/ADAMTS1/HOXB13/WNT4/INHBB/TIPARP/HMGB2/NKX3-1/AXL/ZFPM2/INSR/BCL2L1/BCL2/ID4/CEBPB/CYP7B1/RARG/BASP1/IRX5/NHLH2/NOG/FOXL2/FANCA/S…	75	2.0123	0.241935
GO:0060562	GO:0060562	epithelial tube morphogenesis	0.0344527	335/19072	2.18e-09	1.49e-07	1.06e-07	SOX8/CELSR1/EDN1/TGFB2/SIX4/NFATC4/FOXF1/CTSH/GATA3/TIMELESS/BMP5/FGF1/WNT5A/HES1/IFT57/FOXP1/PROX1/MTHFD1L/APAF1/TBX2/LIAS/CXCR4/TWIST1/STIL/SOX4/BMP4/SOX9/HS3ST3B1/GZF1/BMP2/WNK4/KDR/SMO/MICAL2/NOTCH2/APLNR/TBX3/SPRY2/MYC/YAP1/KIF20B/GDF7/SLIT2/SFRP2/ADM/ADAMTS12/CDK20/ZIC3/RNF207/WNT4/HAND2/HHIP/CTHRC1/SPINT1/GREM1/NKX3-1/GBX2/SEMA3E/IRX1/SIX2/BCL2/RARG/NET1/FOXC2/FZD2/EXT1/NKX2-5/NOG/TACSTD2/…	SOX8/CELSR1/EDN1/TGFB2/SIX4/NFATC4/FOXF1/CTSH/GATA3/TIMELESS/BMP5/FGF1/WNT5A/HES1/IFT57/FOXP1/PROX1/MTHFD1L/APAF1/TBX2/LIAS/CXCR4/TWIST1/STIL/SOX4/BMP4/SOX9/HS3ST3B1/GZF1/BMP2/WNK4/KDR/SMO/MICAL2/NOTCH2/APLNR/TBX3/SPRY2/MYC/YAP1/KIF20B/GDF7/SLIT2/SFRP2/ADM/ADAMTS12/CDK20/ZIC3/RNF207/WNT4/HAND2/HHIP/CTHRC1/SPINT1/GREM1/NKX3-1/GBX2/SEMA3E/IRX1/SIX2/BCL2/RARG/NTN1/FOXC2/FZD2/EXT1/NKX2-5/NOG/TACSTD2/…	79	1.96144	0.235821
GO:0001655	GO:0001655	urogenital system development	0.0361971	360/19072	2.69e-09	1.76e-07	1.25e-07	CYP26B1/SOX8/CRLF1/PROM1/TNC/FOXC1/PRDM1/RARB/MMP2/TGFB2/SIX4/SMAD7/FOXF1/RPGRIP1L/CTSH/AMH/GATA3/ACTA2/ZBTB16/NUP107/FGF1/PDGFRB/WNT5A/HES1/PROX1/CENPF/CNTRL/HELLS/EGR1/APAF1/SOX4/BMP4/SOX9/HS3ST3B1/GZF1/BMP2/WNK4/GLIS2/LIF/SMO/NOTCH2/LRP4/MYC/YAP1/SMAD6/STRA6/MYOCD/SLIT2/TBC1D32/ARID5B/GFRA1/BCL2L11/ADAMTS1/FLCN/GDF6/HOXB13/WNT4/TIPARP/KLF15/BMPER/GREM1/NKX3-1/IRX1/SIX2/BCL2/ID4/CYP7B1/RARG/FOX…	CYP26B1/SOX8/CRLF1/PROM1/TNC/FOXC1/PRDM1/RARB/MMP2/TGFB2/SIX4/SMAD7/FOXF1/RPGRIP1L/CTSH/AMH/GATA3/ACTA2/ZBTB16/NUP107/FGF1/PDGFRB/WNT5A/HES1/PROX1/CENPF/CNTRL/HELLS/EGR1/APAF1/SOX4/BMP4/SOX9/HS3ST3B1/GZF1/BMP2/WNK4/GLIS2/LIF/SMO/NOTCH2/LRP4/MYC/YAP1/SMAD6/STRA6/MYOCD/SLIT2/TBC1D32/ARID5B/GFRA1/BCL2L11/ADAMTS1/FLCN/GDF6/HOXB13/WNT4/TIPARP/KLF15/BMPER/GREM1/NKX3-1/IRX1/SIX2/BCL2/ID4/CYP7B1/RARG/FOX…	83	1.91764	0.230556
GO:0008608	GO:0008608	attachment of spindle microtubules to kinetochore	0.00915831	43/19072	3.28e-09	2.08e-07	1.47e-07	SPAG5/NDC80/BIRC5/KAT2B/ECT2/NEK2/KNSTRN/SGO1/CCNB1/CDCA8/KNL1/CENPE/KIF2C/NUF2/INCENP/SPC25/RACGAP1/SPC24/ABRAXAS1/CDT1/AURKB	SPAG5/NDC80/BIRC5/KAT2B/ECT2/NEK2/KNSTRN/SGO1/CCNB1/CDCA8/KNL1/CENPE/KIF2C/NUF2/INCENP/SPC25/RACGAP1/SPC24/ABRAXAS1/CDT1/AURKB	21	4.06203	0.488372
GO:0042770	GO:0042770	signal transduction in response to DNA damage	0.0222416	182/19072	3.84e-09	2.39e-07	1.69e-07	BRCA1/SNAI2/CD74/RAD51/BCL3/TIPIN/GTSE1/RAD54L/MAP3K20/WDR76/CLSPN/SIRT1/E2F1/NBN/NDRG1/FOXM1/TWIST1/CDKN1A/SOX4/EEF1E1/STK33/SESN2/MDM2/RNASEH2B/BRIP1/BARD1/BRCA2/TICRR/PMAIP1/DTL/DYRK3/SDE2/FANCD2/ANKRD1/CHEK1/PLA2R1/EME1/MRNIP/MSX1/ABRAXAS1/PLK1/PBK/RFWD3/CDK1/PPM1D/PLK3/ATAD5/HIC1/CHEK2/BLM/ERCC6	BRCA1/SNAI2/CD74/RAD51/BCL3/TIPIN/GTSE1/ATRX/MAP3K20/WDR76/CLSPN/SIRT1/E2F1/NBN/NDRG1/FOXM1/TWIST1/CDKN1A/SOX4/EEF1E1/STK33/SESN2/MDM2/RNASEH2B/BRIP1/BARD1/BRCA2/TICRR/PMAIP1/DTL/DYRK3/SDE2/FANCD2/ANKRD1/CHEK1/PLA2R1/EME1/MRNIP/MSX1/ABRAXAS1/PLK1/PBK/RFWD3/CDK1/PPM1D/PLK3/ATAD5/HIC1/CHEK2/BLM/ERCC6	51	2.33072	0.28022
GO:0043583	GO:0043583	ear development	0.0252944	221/19072	4.99e-09	2.99e-07	2.11e-07	KCNQ1/COL11A1/MCM2/EDN1/ATP8B1/TGFB2/SIX4/RPGRIP1L/HPN/GATA3/CDH23/NAGLU/LIN7A/BMP5/SOBP/PDGFRB/WNT5A/HES1/PRRX1/PROX1/TBX2/TWIST1/BMP4/SOX9/INSIG2/BMP2/TBX3/SPRY2/MYO7A/STRA6/LRIG1/CCNA2/ZIC1/BCL2L11/ZIC3/FRZB/MSX1/BMPER/CTHRC1/GBX2/SIX2/CYTL1/BCL2/NET1/MAF/GATA2/TSHZ1/FZD2/TSKU/NOG/TBX1/INSIG1/PDGFA/HES5/CEP290/MAFB/CEBPD/CEBPA	KCNQ1/COL11A1/MCM2/EDN1/ATP8B1/TGFB2/SIX4/RPGRIP1L/HPN/GATA3/CDH23/NAGLU/LIN7A/BMP5/SOBP/PDGFRB/WNT5A/HES1/PRRX1/PROX1/TBX2/TWIST1/BMP4/SOX9/INSIG2/BMP2/TBX3/SPRY2/MYO7A/STRA6/LRIG1/CCNA2/ZIC1/BCL2L11/ZIC3/FRZB/MSX1/BMPER/CTHRC1/GBX2/SIX2/CYTL1/BCL2/NTN1/MAF/GATA2/TSHZ1/FZD2/TSKU/NOG/TBX1/INSIG1/PDGFA/HES5/CEP290/MAFB/CEBPD/CEBPA	58	2.18287	0.262443
GO:0072001	GO:0072001	renal system development	0.0327082	318/19072	5.51e-09	3.23e-07	2.29e-07	CYP26B1/SOX8/CRLF1/PROM1/FOXC1/PRDM1/RARB/TGFB2/SIX4/SMAD7/FOXF1/RPGRIP1L/CTSH/GATA3/ACTA2/ZBTB16/NUP107/FGF1/PDGFRB/WNT5A/HES1/PROX1/CENPF/CNTRL/HELLS/EGR1/APAF1/SOX4/BMP4/SOX9/HS3ST3B1/GZF1/BMP2/WNK4/GLIS2/LIF/SMO/NOTCH2/LRP4/MYC/YAP1/SMAD6/STRA6/MYOCD/SLIT2/TBC1D32/ARID5B/GFRA1/BCL2L11/ADAMTS1/FLCN/GDF6/WNT4/TIPARP/KLF15/BMPER/GREM1/NKX3-1/IRX1/SIX2/BCL2/FOXC2/BASP1/EXT1/NOG/TACSTD2/MME/PDGFA/…	CYP26B1/SOX8/CRLF1/PROM1/FOXC1/PRDM1/RARB/TGFB2/SIX4/SMAD7/FOXF1/RPGRIP1L/CTSH/GATA3/ACTA2/ZBTB16/NUP107/FGF1/PDGFRB/WNT5A/HES1/PROX1/CENPF/CNTRL/HELLS/EGR1/APAF1/SOX4/BMP4/SOX9/HS3ST3B1/GZF1/BMP2/WNK4/GLIS2/LIF/SMO/NOTCH2/LRP4/MYC/YAP1/SMAD6/STRA6/MYOCD/SLIT2/TBC1D32/ARID5B/GFRA1/BCL2L11/ADAMTS1/FLCN/GDF6/WNT4/TIPARP/KLF15/BMPER/GREM1/NKX3-1/IRX1/SIX2/BCL2/FOXC2/BASP1/EXT1/NOG/TACSTD2/MME/PDGFA/…	75	1.96167	0.235849
GO:0010639	GO:0010639	negative regulation of organelle organization	0.0361971	367/19072	6.97e-09	4.01e-07	2.84e-07	BRCA1/IGF1/SPDL1/MPHOSPH9/PFN2/TRIP13/MCM2/ADD2/NDC80/SSH1/RAD54L/TPX2/BIRC5/ARHGEF7/CCP110/NBN/FBXO5/TTK/KAT2B/CDC20/CENPF/DUSP1/CLU/ZWINT/BMP4/LIF/CGNL1/FGF13/TOP2A/PPARG/CCNB1/CDCA8/ESPL1/HNRNPA1/CKAP2/TBC1D4/TMOD1/YAP1/PIF1/NOL3/ARRB2/NUF2/SLIT2/SNCA/PIK3R1/INCENP/CHEK1/SPC25/PLEKHH2/FLCN/FBXO43/BUB1B/RHPN1/TMSB15A/SPC24/CCNF/ATXN7/MAD2L1/PTTG1/TMEM67/MID1IP1/PLK1/PRRT2/CDT1/BUB1/BCL2L1/MTBP/…	BRCA1/IGF1/SPDL1/MPHOSPH9/PFN2/TRIP13/MCM2/ADD2/NDC80/SSH1/ATRX/TPX2/BIRC5/ARHGEF7/CCP110/NBN/FBXO5/TTK/KAT2B/CDC20/CENPF/DUSP1/CLU/ZWINT/BMP4/LIF/CGNL1/FGF13/TOP2A/PPARG/CCNB1/CDCA8/ESPL1/HNRNPA1/CKAP2/TBC1D4/TMOD1/YAP1/PIF1/NOL3/ARRB2/NUF2/SLIT2/SNCA/PIK3R1/INCENP/CHEK1/SPC25/PLEKHH2/FLCN/FBXO43/BUB1B/RHPN1/TMSB15A/SPC24/CCNF/ATXN7/MAD2L1/PTTG1/TMEM67/MID1IP1/PLK1/PRRT2/CDT1/BUB1/BCL2L1/MTBP/SP…	83	1.88107	0.226158
GO:0002718	GO:0002718	regulation of cytokine production involved in immune response	0.0165722	119/19072	7.62e-09	4.33e-07	3.06e-07	BTK/CD74/P2RX7/IRAK3/TGFB2/SIRT1/HMOX1/SMAD7/ACP5/SLC7A5/RIPK2/JAK3/GATA3/WNT5A/IL1R1/TNFSF4/NR4A3/TWIST1/BST2/TRPM4/CD36/IL6/SEMA7A/RABGEF1/TNFRSF14/SPON2/LAPTM5/F2RL1/B2M/GPRC5B/AXL/CLEC7A/LITAF/ARID5A/PLCG2/MBP/HLA-A/TRIL	BTK/CD74/P2RX7/IRAK3/TGFB2/SIRT1/HMOX1/SMAD7/ACP5/SLC7A5/RIPK2/JAK3/GATA3/WNT5A/IL1R1/TNFSF4/NR4A3/TWIST1/BST2/TRPM4/CD36/IL6/SEMA7A/RABGEF1/TNFRSF14/SPON2/LAPTM5/F2RL1/B2M/GPRC5B/AXL/CLEC7A/LITAF/ARID5A/PLCG2/PRG2/HLA-A/TRIL	38	2.656	0.319328
GO:0042692	GO:0042692	muscle cell differentiation	0.0392499	410/19072	7.66e-09	4.33e-07	3.06e-07	CYP26B1/SPAG9/IGF1/PLEKHO1/HDAC9/CDON/RORA/RARB/NEBL/EDN1/LAMB1/SIRT1/SIX4/NFATC4/NFATC2/KLF5/FOXF1/OLFM2/EZH2/BMPR1A/DKK1/WNT5B/RIPOR2/BVES/LOX/PDGFRB/HES1/FOXP1/ID2/PROX1/TBX2/BHLHE41/MORF4L2/EREG/BMP4/SOX9/BMP2/FLNC/SMO/PARP2/GDF15/NFATC1/NINJ1/POPDC3/KDM6B/SORT1/DOCK2/APLNR/TBX3/MDM2/ALPK3/TMOD1/TPM1/MYOCD/ARRB2/SIK1/ANK2/MEGF10/ANKRD1/ADAM12/ADM/SORBS2/CXADR/JAM2/FZD7/NRG1/RCAN1/PLPP7/SCGB3A…	CYP26B1/SPAG9/IGF1/PLEKHO1/HDAC9/CDON/RORA/RARB/NEBL/EDN1/LAMB1/SIRT1/SIX4/NFATC4/NFATC2/KLF5/FOXF1/OLFM2/EZH2/BMPR1A/DKK1/WNT5B/RIPOR2/BVES/LOX/PDGFRB/HES1/FOXP1/ID2/PROX1/TBX2/BHLHE41/MORF4L2/EREG/BMP4/SOX9/BMP2/FLNC/SMO/PARP2/GDF15/NFATC1/NINJ1/POPDC3/KDM6B/SORT1/DOCK2/APLNR/TBX3/MDM2/ALPK3/TMOD1/TPM1/MYOCD/ARRB2/SIK1/ANK2/MEGF10/ANKRD1/ADAM12/ADM/SORBS2/CXADR/JAM2/FZD7/NRG1/RCAN1/PLPP7/SCGB3A…	90	1.82579	0.219512
GO:0050900	GO:0050900	leukocyte migration	0.0383777	398/19072	7.81e-09	4.38e-07	3.09e-07	SELE/CD74/DAPK2/KITLG/ADD2/EDN1/CXCL2/MMP2/ICAM1/CD200/TGFB2/HSD3B7/MADCAM1/HMOX1/CTSG/LGMN/SMPD3/IL27RA/PIK3CG/SERPINE1/DOCK8/GATA3/CCL2/CCL8/TRPV4/NEDD9/RIPOR2/BMP5/WNT5A/IL1A/CCL20/ITGA4/IL1R1/PGF/NKX2-3/DUSP1/TNFSF18/CXCR4/RIPK3/PLVAP/TRPM4/NINJ1/LGALS3/LYVE1/P2RX4/IL6/IL33/EMILIN1/CH25H/TNFRSF11A/ECM1/SLIT2/PIK3R1/TRIM55/CCL28/CXADR/RABGEF1/JAM2/TNFRSF14/CXCL16/VCAM1/CXCL3/CXCL1/F2RL1/GREM1/…	SELE/CD74/DAPK2/KITLG/ADD2/EDN1/CXCL2/MMP2/ICAM1/CD200/TGFB2/HSD3B7/MADCAM1/HMOX1/CTSG/LGMN/SMPD3/IL27RA/PIK3CG/SERPINE1/DOCK8/GATA3/CCL2/CCL8/TRPV4/NEDD9/RIPOR2/BMP5/WNT5A/IL1A/CCL20/ITGA4/IL1R1/PGF/NKX2-3/DUSP1/TNFSF18/CXCR4/RIPK3/PLVAP/TRPM4/NINJ1/LGALS3/LYVE1/P2RX4/IL6/IL33/EMILIN1/CH25H/TNFRSF11A/ECM1/SLIT2/PIK3R1/TRIM55/CCL28/CXADR/RABGEF1/JAM2/TNFRSF14/CXCL16/VCAM1/CXCL3/CXCL1/F2RL1/GREM1/…	88	1.83904	0.221106
GO:2000027	GO:2000027	regulation of animal organ morphogenesis	0.0174444	129/19072	8e-09	4.44e-07	3.14e-07	SOX8/SNAI2/NGFR/NTN4/CELSR1/GPC4/EDN1/SIX4/GATA3/BMPR1A/DKK1/FGF1/WNT5A/BMP4/SOX9/BMP2/SMO/GATA5/ARHGEF19/CELSR2/SFRP2/FZD7/TIAM1/WNT4/MSX1/PRICKLE2/CTHRC1/DACT1/GREM1/SIX2/MLLT3/FZD2/NOG/TBX1/TACSTD2/CSF1/SAPCD2/PDGFA/LGR4/LHX1	SOX8/SNAI2/NGFR/NTN4/CELSR1/GPC4/EDN1/SIX4/GATA3/BMPR1A/DKK1/FGF1/WNT5A/BMP4/SOX9/BMP2/SMO/GATA5/ARHGEF19/CELSR2/SFRP2/FZD7/TIAM1/WNT4/MSX1/PRICKLE2/CTHRC1/DACT1/GREM1/SIX2/MLLT3/FZD2/NOG/TBX1/TACSTD2/CSF1/SAPCD2/PDGFA/LGR4/LHX1	40	2.57907	0.310078
GO:0016049	GO:0016049	cell growth	0.0449193	493/19072	1.05e-08	5.61e-07	3.97e-07	SPAG9/SEMA3B/IGF1/VCL/TNC/PRKCQ/RASGRP2/SEMA3C/JADE1/EDN1/CEACAM1/EPB41L3/SEMA5B/AURKA/SLC23A2/LTBP4/NRCAM/SEMA6A/TGFB2/SIRT1/SMAD7/SYT17/HPN/KAZALD1/CRYAB/WNT5A/HYAL1/FOXP1/ITGA4/APC2/FN1/RPS6KA1/KIF14/SGK1/SPP1/BCL11A/CXCR4/INHBA/CDKN2C/EXOSC9/CDKN1A/SOX9/PARP2/FGF13/APOE/BST2/EXOSC2/SESN2/DCLK1/PSRC1/SERPINE2/SDCBP/YAP1/SEMA6D/SEMA7A/CLSTN3/ESR2/ST8SIA2/OSGIN1/MYOCD/ERBB2/IGFBP4/SLIT2/SFRP2/IG…	SPAG9/SEMA3B/IGF1/VCL/TNC/PRKCQ/RASGRP2/SEMA3C/JADE1/EDN1/CEACAM1/EPB41L3/SEMA5B/AURKA/SLC23A2/LTBP4/NRCAM/SEMA6A/TGFB2/SIRT1/SMAD7/SYT17/HPN/KAZALD1/CRYAB/WNT5A/HYAL1/FOXP1/ITGA4/ANAPC2/FN1/RPS6KA1/KIF14/SGK1/SPP1/BCL11A/CXCR4/INHBA/CDKN2C/EXOSC9/CDKN1A/SOX9/PARP2/FGF13/APOE/BST2/EXOSC2/SESN2/DCLK1/PSRC1/SERPINE2/SDCBP/YAP1/SEMA6D/SEMA7A/CLSTN3/ESR2/ST8SIA2/OSGIN1/MYOCD/ERBB2/IGFBP4/SLIT2/SFRP2/…	103	1.73773	0.208925
GO:0070482	GO:0070482	response to oxygen levels	0.0335805	338/19072	1.74e-08	8.8e-07	6.22e-07	FAS/PIK3CB/GUCY1B1/RORA/EDN1/MMP2/TGFB2/SIRT1/HMOX1/SLC8A3/E2F1/SUV39H1/RGCC/SLC7A5/NDRG1/CHCHD2/SLC1A1/SLC6A4/COL1A1/CRYAB/PDGFRB/STC2/CPEB4/IL1A/EPAS1/SLC2A1/CCN2/PGF/EGR1/APAF1/CXCR4/TWIST1/PLAU/PTGIS/HIF3A/BMP2/AJUBA/JUND/PPARG/MDM2/BRIP1/MYC/CPEB2/MGARP/NOL3/MYOCD/PMAIP1/WTIP/ATP1B1/CCNA2/ADM/GUCY1A2/PLOD2/NR4A2/FMN2/KCNMA1/STC1/CYGB/VCAM1/DDR2/NKX3-1/ANGPTL4/VASN/DDIT4/FOS/BCL2/VEGFB/PLK3/C…	FAS/PIK3CB/GUCY1B1/RORA/EDN1/MMP2/TGFB2/SIRT1/HMOX1/SLC8A3/E2F1/SUV39H1/RGCC/SLC7A5/NDRG1/CHCHD2/SLC1A1/SLC6A4/COL1A1/CRYAB/PDGFRB/STC2/CPEB4/IL1A/EPAS1/SLC2A1/CCN2/PGF/EGR1/APAF1/CXCR4/TWIST1/PLAU/PTGIS/HIF3A/BMP2/AJUBA/JUND/PPARG/MDM2/BRIP1/MYC/CPEB2/MGARP/NOL3/MYOCD/PMAIP1/WTIP/ATP1B1/CCNA2/ADM/GUCY1A2/PLOD2/NR4A2/FMN2/KCNMA1/STC1/CYGB/VCAM1/DDR2/NKX3-1/ANGPTL4/VASN/DDIT4/FOS/BCL2/VEGFB/PLK3/C…	77	1.89481	0.227811
GO:0030900	GO:0030900	forebrain development	0.0366332	385/19072	3.22e-08	1.51e-06	1.07e-06	PAX6/TACC3/CDON/ASPM/WDR62/RARB/RAD54L/LAMB1/E2F1/RPGRIP1L/EZH2/LHX6/BMPR1A/DKK1/WNT5A/HES1/FOXP1/ID2/DLX2/SLC2A1/PROX1/KIF14/APAF1/CXCR4/INHBA/STIL/BMP4/BMP2/BCL11B/SMO/FGF13/NSUN5/DCLK1/TBX3/MGARP/SEMA7A/GDF7/DLX1/SLIT2/POU4F1/ZIC1/NR4A2/NRGN/ZIC3/NRG1/BTG2/WNT4/INHBB/MSX1/PITX2/OTX2/B2M/AXL/SEMA6B/GBX2/COL3A1/SEMA3E/DCLK2/CDH2/ID4/PCSK1/NHLH2/GATA2/NKX2-6/OXTR/EXT1/PLCB1/TSKU/NOG/SCN5A/PRKG1/N…	PAX6/TACC3/CDON/ASPM/WDR62/RARB/ATRX/LAMB1/E2F1/RPGRIP1L/EZH2/LHX6/BMPR1A/DKK1/WNT5A/HES1/FOXP1/ID2/DLX2/SLC2A1/PROX1/KIF14/APAF1/CXCR4/INHBA/STIL/BMP4/BMP2/BCL11B/SMO/FGF13/NSUN5/DCLK1/TBX3/MGARP/SEMA7A/GDF7/DLX1/SLIT2/POU4F1/ZIC1/NR4A2/NRGN/ZIC3/NRG1/BTG2/WNT4/INHBB/MSX1/PITX2/OTX2/B2M/AXL/SEMA6B/GBX2/COL3A1/SEMA3E/DCLK2/CDH2/ID4/PCSK1/NHLH2/GATA2/NKX2-6/OXTR/EXT1/PLCB1/TSKU/NOG/SCN5A/PRKG1/NRG…	84	1.81472	0.218182
GO:0007389	GO:0007389	pattern specification process	0.0427388	475/19072	4.56e-08	2.07e-06	1.46e-06	CYP26B1/PAX6/FOXC1/CDON/HES2/SEMA3C/EDN1/AURKA/EFNB1/CHRDL1/FOXF1/RPGRIP1L/MEIS3/LFNG/MEOX2/BMPR1A/DKK1/ZBTB16/BMP5/FGF1/WNT5A/HES1/IFT57/DLX2/HOXB8/HOXB5/TBX2/EGR2/BHLHE41/STIL/BMP4/BMP2/SMO/DNAAF11/GATA5/MICAL2/NOTCH2/FST/LRP4/APLNR/TBX3/CFC1/SMAD6/MNS1/BMPR1B/PCSK6/GAS8/CELSR2/DLX1/HES6/SFRP2/DAAM2/TBC1D32/ZIC1/CDK20/ZIC3/ETS2/RNF207/PKD1L1/STC1/BTG2/MSX1/TDRD10/PITX2/HAND2/HHIP/OTX2/GREM1/NKX…	CYP26B1/PAX6/FOXC1/CDON/HES2/SEMA3C/EDN1/AURKA/EFNB1/CHRDL1/FOXF1/RPGRIP1L/MEIS3/LFNG/MEOX2/BMPR1A/DKK1/ZBTB16/BMP5/FGF1/WNT5A/HES1/IFT57/DLX2/HOXB8/HOXB5/TBX2/EGR2/BHLHE41/STIL/BMP4/BMP2/SMO/DNAAF11/GATA5/MICAL2/NOTCH2/FST/LRP4/APLNR/TBX3/CFC1/SMAD6/MNS1/BMPR1B/PCSK6/GAS8/CELSR2/DLX1/HES6/SFRP2/DAAM2/TBC1D32/ZIC1/CDK20/ZIC3/ETS2/RNF207/PKD1L1/STC1/BTG2/MSX1/TDRD10/PITX2/HAND2/HHIP/OTX2/GREM1/NKX…	98	1.71603	0.206316
GO:0040013	GO:0040013	negative regulation of locomotion	0.0388138	419/19072	4.72e-08	2.1e-06	1.48e-06	TBXA2R/SEMA3B/CD74/VCL/PTPRU/NGFR/PFN2/SEMA3C/SEMA5B/CD200/SEMA6A/HMOX1/SMAD7/TIMP1/RGCC/IL27RA/SERPINE1/MEOX2/GATA3/BMPR1A/CCL2/ARHGDIB/NEDD9/RIPOR2/BMP5/ARRDC3/WNT5A/DUSP1/TMIGD3/RECK/LRP1/APOE/BST2/PPARG/EMILIN2/KLF4/IL33/SEMA6D/CYP1B1/EMILIN1/TET1/SEMA7A/TPM1/MYOCD/DUSP10/PTPRG/SLIT2/SFRP2/IGFBP3/CCL28/PTPRR/RABGEF1/FLCN/NRG1/STC1/CYGB/WNT4/ABHD6/TP53INP1/GREM1/PIP5KL1/SEMA6B/COL3A1/LDLRAD4/S…	TBXA2R/SEMA3B/CD74/VCL/PTPRU/NGFR/PFN2/SEMA3C/SEMA5B/CD200/SEMA6A/HMOX1/SMAD7/TIMP1/RGCC/IL27RA/SERPINE1/MEOX2/GATA3/BMPR1A/CCL2/ARHGDIB/NEDD9/RIPOR2/BMP5/ARRDC3/WNT5A/DUSP1/TMIGD3/RECK/LRP1/APOE/BST2/PPARG/EMILIN2/KLF4/IL33/SEMA6D/CYP1B1/EMILIN1/TET1/SEMA7A/TPM1/MYOCD/DUSP10/PTPRG/SLIT2/SFRP2/IGFBP3/CCL28/PTPRR/RABGEF1/FLCN/NRG1/STC1/CYGB/WNT4/ABHD6/TP53INP1/GREM1/PIP5KL1/SEMA6B/COL3A1/LDLRAD4/S…	89	1.76672	0.212411
GO:0051302	GO:0051302	regulation of cell division	0.0218055	190/19072	5.09e-08	2.21e-06	1.56e-06	KLHL13/PAX6/ASPM/RBL1/AURKA/BIRC5/ORC6/TGFB2/CDC6/CCP110/FSD1/KIF20A/FGF1/ECT2/IL1A/KIF14/PGF/CIT/EREG/E2F8/CDCA8/HTR2B/MYC/KIF23/KIF20B/BRCA2/PLK4/ANKRD53/SFRP2/PDGFC/INCENP/FLCN/RACGAP1/KLHL21/TGFA/CHMP4C/CENPV/PLK1/NKX3-1/BCL2L1/MLLT3/VEGFB/PLK3/AURKB/KIF18B/NAP1L2/BLM/PDGFA/PRC1/TXNIP	KLHL13/PAX6/ASPM/RBL1/AURKA/BIRC5/ORC6/TGFB2/CDC6/CCP110/FSD1/KIF20A/FGF1/ECT2/IL1A/KIF14/PGF/CIT/EREG/E2F8/CDCA8/HTR2B/MYC/KIF23/KIF20B/BRCA2/PLK4/ANKRD53/SFRP2/PDGFC/INCENP/FLCN/RACGAP1/KLHL21/TGFA/CHMP4C/CENPV/PLK1/NKX3-1/BCL2L1/MLLT3/VEGFB/PLK3/AURKB/KIF18B/NAP1L2/BLM/PDGFA/PRC1/TXNIP	50	2.18881	0.263158
GO:1901653	GO:1901653	cellular response to peptide	0.0353249	374/19072	7.89e-08	3.26e-06	2.31e-06	PDK4/DDX11/IGF1/CPS1/HDAC9/NGFR/PRKCQ/NUCKS1/ATP2B1/SREBF1/EDN1/CEACAM1/ICAM1/CDC6/SIRT1/PNPLA3/LGMN/PCK2/TRIB3/LPIN2/SMPD3/CA2/RIPK2/JAK3/TIMELESS/GHR/KAT2B/ITGA4/GRB14/NR4A3/INHBA/NR4A1/LRP1/INSIG2/RPL23/ID1/KLF2/SLC27A1/GDF15/PPARG/LPIN3/KL/CD36/MDM2/TBC1D4/BRIP1/CPEB2/MGARP/SORL1/BCAR3/CYP1B1/RAB15/CCNA2/PIK3R1/CRHBP/CYSLTR2/BCL2L11/NR4A2/SH2B2/VCAM1/DDR2/INHBB/KLF15/FBP1/PIP4K2C/ADRB2/FOS/IN…	PDK4/DDX11/IGF1/CPS1/HDAC9/NGFR/PRKCQ/NUCKS1/ATP2B1/SREBF1/EDN1/CEACAM1/ICAM1/CDC6/SIRT1/PNPLA3/LGMN/PCK2/TRIB3/LPIN2/SMPD3/CA2/RIPK2/JAK3/TIMELESS/GHR/KAT2B/ITGA4/GRB14/NR4A3/INHBA/NR4A1/LRP1/INSIG2/RPL23/ID1/KLF2/SLC27A1/GDF15/PPARG/LPIN3/KL/CD36/MDM2/TBC1D4/BRIP1/CPEB2/MGARP/SORL1/BCAR3/CYP1B1/RAB15/CCNA2/PIK3R1/CRHBP/CYSLTR2/BCL2L11/NR4A2/SH2B2/VCAM1/DDR2/INHBB/KLF15/FBP1/PIP4K2C/ADRB2/FOS/IN…	81	1.80138	0.216578
GO:0048705	GO:0048705	skeletal system morphogenesis	0.0244222	227/19072	9.28e-08	3.74e-06	2.64e-06	CYP26B1/FOXC1/COL11A1/FGFR3/RARB/MMP2/P2RX7/TBX15/SIX4/ACP5/SMPD3/COL1A1/TRPV4/MGP/GHR/HYAL1/DLX2/PRRX1/MEF2D/CCN2/HOXB8/HOXB5/MTHFD1L/TWIST1/BMP4/SOX9/INSIG2/NAB1/BMPR1B/FBN2/ARID5B/STC1/ALPL/MSX1/TIPARP/HHIP/NAB2/GREM1/COL3A1/SIX2/HOXB9/RARG/PHOSPHO1/FOXC2/IRX5/ALX1/EXT1/TSKU/RFLNB/NOG/TBX1/INSIG1/COL27A1/COL13A1/HOXA4/LHX1	CYP26B1/FOXC1/COL11A1/FGFR3/RARB/MMP2/P2RX7/TBX15/SIX4/ACP5/SMPD3/COL1A1/TRPV4/MGP/GHR/HYAL1/DLX2/PRRX1/MEF2D/CCN2/HOXB8/HOXB5/MTHFD1L/TWIST1/BMP4/SOX9/INSIG2/NAB1/BMPR1B/FBN2/ARID5B/STC1/ALPL/MSX1/TIPARP/HHIP/NAB2/GREM1/COL3A1/SIX2/HOXB9/RARG/PHOSPHO1/FOXC2/IRX5/ALX1/EXT1/TSKU/RFLNB/NOG/TBX1/INSIG1/COL27A1/COL13A1/HOXA4/LHX1	56	2.05189	0.246696
GO:0050866	GO:0050866	negative regulation of cell activation	0.023986	223/19072	1.22e-07	4.8e-06	3.4e-06	BTK/CD74/NR1H3/HMGB3/GRN/GAL/PAG1/CEACAM1/CD200/HMOX1/CTSG/SMAD7/FOXF1/IL4I1/JAK3/VSIR/RIPOR2/LOXL3/ID2/TNFSF4/TNFAIP3/TNFSF18/TMEM131L/INHBA/IRF1/BMP4/LDLR/APOE/LGALS3/HAVCR2/SERPINE2/GPNMB/HLX/LRRC32/EMILIN1/ADAMTS18/ERBB2/TNFRSF21/PAK1/RABGEF1/SAMSN1/TNFRSF14/CYGB/LAPTM5/ZC3H12A/IL31RA/LRFN5/AXL/LGALS9/CEBPB/PRKG1/HMGB1/PELI1/PDGFA/LYN	BTK/CD74/NR1H3/HMGB3/GRN/GAL/PAG1/CEACAM1/CD200/HMOX1/CTSG/SMAD7/FOXF1/IL4I1/JAK3/VSIR/RIPOR2/LOXL3/ID2/TNFSF4/TNFAIP3/TNFSF18/TMEM131L/INHBA/IRF1/BMP4/LDLR/APOE/LGALS3/HAVCR2/SERPINE2/GPNMB/HLX/LRRC32/EMILIN1/ADAMTS18/ERBB2/TNFRSF21/PKN1/RABGEF1/SAMSN1/TNFRSF14/CYGB/LAPTM5/ZC3H12A/IL31RA/LRFN5/AXL/LGALS9/CEBPB/PRKG1/HMGB1/PELI1/PDGFA/LYN	55	2.0514	0.246637
GO:0003018	GO:0003018	vascular process in circulatory system	0.0274749	270/19072	1.36e-07	5.09e-06	3.6e-06	TBXA2R/SLC38A5/CPS1/FOXC1/ATP2B1/EDN1/CEACAM1/SLC4A4/MMP2/SLC7A8/SLC7A5/SLC1A1/ACTA2/SLC6A4/TRPV4/LEPR/SLC2A1/ABCG2/LRP1/ATP8A1/ABCC4/KLF2/APOE/PLVAP/SLC27A1/TRPM4/AKAP12/SLC6A6/GCH1/CD36/HTR1B/HTR2B/SLIT2/SLC16A2/HTR7/ADM/ADRA2A/KCNMA1/SLC6A1/F2RL1/ADRB2/NPR1/INSR/PDE3A/SLC29A2/P2RY2/FOXC2/HTR1D/OXTR/SLC2A4/EXT1/CLDN5/PLA2G6/PRKG1/PDE2A/SRC/SLC22A5/OCLN/C2CD4B/ITGA1/GJA5/ADRA2B/MKKS	TBXA2R/SLC38A5/CPS1/FOXC1/ATP2B1/EDN1/CEACAM1/SLC4A4/MMP2/SLC7A8/SLC7A5/SLC1A1/ACTA2/SLC6A4/TRPV4/LEPR/SLC2A1/ABCG2/LRP1/ATP8A1/ABCC4/KLF2/APOE/PLVAP/SLC27A1/TRPM4/AKAP12/SLC6A6/GCH1/CD36/HTR1B/HTR2B/SLIT2/SLC16A2/HTR7/ADM/ADRA2A/KCNMA1/SLC6A1/F2RL1/ADRB2/NPR1/INSR/PDE3A/SLC29A2/P2RY2/FOXC2/HTR1D/OXTR/SLC2A4/EXT1/CLDN5/PLA2G6/PRKG1/PDE2A/SRC/SLC22A5/OCLN/C2CD4B/ITGA1/GJA5/ADRA2B/MKKS	63	1.94075	0.233333
GO:0071772	GO:0071772	response to BMP	0.0204972	179/19072	1.36e-07	5.09e-06	3.6e-06	FSTL3/TGFB2/SMAD7/CHRDL1/SMPD3/GATA3/BMPR1A/DKK1/BMP5/WNT5A/HES1/EGR1/BMP4/SOX9/BMP2/TMEM53/KDR/GDF15/GATA5/PPARG/NOTCH2/FST/ADAMTS7/SKIL/SORL1/SMAD6/BMPR1B/PCSK6/CCN1/GDF7/DLX1/SFRP2/SCUBE3/ADAMTS12/PELO/GDF6/MSX1/BMPER/SPINT1/TMEM100/GREM1/EXT1/NOG/GDF3/FAM83G/HES5/FOXD1	FSTL3/TGFB2/SMAD7/CHRDL1/SMPD3/GATA3/BMPR1A/DKK1/BMP5/WNT5A/HES1/EGR1/BMP4/SOX9/BMP2/TMEM53/KDR/GDF15/GATA5/PPARG/NOTCH2/FST/ADAMTS7/SKIL/SORL1/SMAD6/BMPR1B/PCSK6/CCN1/GDF7/DLX1/SFRP2/SCUBE3/ADAMTS12/PELO/GDF6/MSX1/BMPER/SPINT1/TMEM100/GREM1/EXT1/NOG/GDF3/FAM83G/HES5/FOXD1	47	2.18392	0.26257
GO:0051056	GO:0051056	regulation of small GTPase mediated signal transduction	0.0300916	307/19072	1.64e-07	5.99e-06	4.24e-06	IGF1/KITLG/PIK3CB/RASGRF1/CDON/ARHGAP10/RAP1GAP/DOCK3/TGFB2/SH3BP1/DENND3/CADM4/PIK3CG/DOCK8/CYTH1/FOXM1/ARHGDIB/RIPOR2/ARFGEF3/PDGFRB/ECT2/RHOU/SIPA1L2/KIF14/TRIM67/ARHGAP40/AMOT/MCF2L/PLEKHG3/F2RL3/CGNL1/APOE/NOTCH2/DOCK2/ARHGEF4/SPRY2/RALGPS1/ARHGAP24/ARHGEF19/ITPKB/GPR17/SLIT2/ARHGAP26/TIAM2/LPAR4/RABGEF1/FLCN/TIAM1/NRG1/AUTS2/ARHGAP27/KALRN/SQSTM1/RACGAP1/ARHGAP25/F2RL2/F2RL1/FBP1/COL3A1/HEG…	IGF1/KITLG/PIK3CB/RASGRF1/CDON/ARHGAP10/RAP1GAP/DOCK3/TGFB2/SH3BP1/DENND3/CADM4/PIK3CG/DOCK8/CYTH1/FOXM1/ARHGDIB/RIPOR2/ARFGEF3/PDGFRB/ECT2/RHOU/SIPA1L2/KIF14/TRIM67/ARHGAP40/AMOT/MCF2L/PLEKHG3/F2RL3/CGNL1/APOE/NOTCH2/DOCK2/ARHGEF4/SPRY2/RALGPS1/ARHGAP24/ARHGEF19/ITPKB/GPR17/SLIT2/ARHGAP26/TIAM2/LPAR4/RABGEF1/FLCN/TIAM1/NRG1/AUTS2/ARHGAP27/KALRN/SQSTM1/RACGAP1/ARHGAP25/F2RL2/F2RL1/FBP1/COL3A1/HEG…	69	1.8694	0.224756
GO:0071887	GO:0071887	leukocyte apoptotic process	0.0152638	117/19072	1.81e-07	6.53e-06	4.62e-06	BTK/CD74/FAS/KITLG/PIK3CB/PRKCQ/BCL3/P2RX7/SIRT1/JAK3/DOCK8/WNT5A/FOXP1/BMP4/BCL11B/RIPK3/LGALS3/CTSL/IL6/ITPKB/TNFRSF21/CDKN2A/PAK1/BCL2L11/AXL/IL7R/LGALS9/BCL2L1/BCL2/AURKB/CHEK2/IRF7/FNIP1/PLEKHO2/LYN	BTK/CD74/FAS/KITLG/PIK3CB/PRKCQ/BCL3/P2RX7/SIRT1/JAK3/DOCK8/WNT5A/FOXP1/BMP4/BCL11B/RIPK3/LGALS3/CTSL/IL6/ITPKB/TNFRSF21/CDKN2A/PKN1/BCL2L11/AXL/IL7R/LGALS9/BCL2L1/BCL2/AURKB/CHEK2/IRF7/FNIP1/PLEKHO2/LYN	35	2.48814	0.299145
GO:0071900	GO:0071900	regulation of protein serine/threonine kinase activity	0.0361971	395/19072	2.16e-07	7.73e-06	5.47e-06	DBF4/KITLG/PIK3CB/EDN1/P2RX7/IRAK3/CDC6/SIRT1/CDKN3/SLC8A3/TRIB3/RGCC/CCNE1/PIK3CG/EZH2/CCNJ/BMPR1A/BCCIP/DKK1/DUSP16/GHR/FGF1/PDGFRB/KAT2B/WNT5A/PROX1/TNFAIP3/CCND2/DUSP1/CDKN2C/CDKN1A/BMP4/BMP2/PKMYT1/AJUBA/CDKN1C/APOE/SLC27A1/SESN2/PPARG/CCNA1/CCNB1/PSRC1/HTR2B/SPRY2/SORL1/HERC5/BMPR1B/MYOCD/TNFRSF11A/ERBB2/DUSP10/SNCA/CCNA2/SFRP2/PDGFC/CDKN2B/CDKN2A/INCENP/ADRA2A/CCNB2/CDC25C/DBF4B/CCNF/DIRAS…	DBF4/KITLG/PIK3CB/EDN1/P2RX7/IRAK3/CDC6/SIRT1/CDKN3/SLC8A3/TRIB3/RGCC/CCNE1/PIK3CG/EZH2/CCNJ/BMPR1A/BCCIP/DKK1/DUSP16/GHR/FGF1/PDGFRB/KAT2B/WNT5A/PROX1/TNFAIP3/CCND2/DUSP1/CDKN2C/CDKN1A/BMP4/BMP2/PKMYT1/AJUBA/CDKN1C/APOE/SLC27A1/SESN2/PPARG/CCNA1/CCNB1/PSRC1/HTR2B/SPRY2/SORL1/HERC5/BMPR1B/MYOCD/TNFRSF11A/ERBB2/DUSP10/SNCA/CCNA2/SFRP2/PDGFC/CDKN2B/CDKN2A/INCENP/ADRA2A/CCNB2/CDC25C/DBF4B/CCNF/DIRAS…	83	1.74773	0.210127
GO:0042063	GO:0042063	gliogenesis	0.0305277	318/19072	3.11e-07	1.05e-05	7.44e-06	SOX8/PAX6/GRN/VCAN/LAMC3/LAMB1/TGFB2/SLC8A3/E2F1/SLC7A5/NDRG1/EZH2/CCL2/VTN/HES1/ID2/DLX2/LEPR/CLU/CXCR4/EGR2/CDKN2C/LRP1/SOX4/MYRF/SOX9/BMP2/LIF/SMO/LDLR/NSUN5/HAPLN2/TRPC4/RRAS2/P2RX4/SERPINE2/IL6/IL33/NAB1/HAPLN3/ERBB2/DUSP10/GPR17/DLX1/HAPLN1/TNFRSF21/DAAM2/CDKN2B/TENM4/NRG1/SLC45A3/MXRA8/KLF15/SPINT1/NAB2/COL3A1/CDK1/CDH2/TPPP/ID4/CSPG4/NET1/NRROS/NOG/CSF1/DNER/HES5/ADGRG1/LYN/ZNF488	SOX8/PAX6/GRN/VCAN/LAMC3/LAMB1/TGFB2/SLC8A3/E2F1/SLC7A5/NDRG1/EZH2/CCL2/VTN/HES1/ID2/DLX2/LEPR/CLU/CXCR4/EGR2/CDKN2C/LRP1/SOX4/MYRF/SOX9/BMP2/LIF/SMO/LDLR/NSUN5/HAPLN2/TRPC4/RRAS2/P2RX4/SERPINE2/IL6/IL33/NAB1/HAPLN3/ERBB2/DUSP10/GPR17/DLX1/HAPLN1/TNFRSF21/DAAM2/CDKN2B/TENM4/NRG1/SLC45A3/MXRA8/KLF15/SPINT1/NAB2/COL3A1/CDK1/CDH2/TPPP/ID4/CSPG4/NTN1/NRROS/NOG/CSF1/DNER/HES5/ADGRG1/LYN/ZNF488	70	1.83089	0.220126
GO:0007178	GO:0007178	transmembrane receptor protein serine/threonine kinase signaling pathway	0.035761	392/19072	3.11e-07	1.05e-05	7.44e-06	FSTL3/ITGB5/LTBP4/TGFB2/SIRT1/SMAD7/CHRDL1/SMPD3/AMH/ITGB8/BMPR1A/DKK1/BMP5/TTK/LOX/WNT5A/HES1/LTBP2/EGR1/INHBA/LRP1/BMP4/BMP2/ID1/TMEM53/KDR/CDKN1C/GDF15/PPARG/NOTCH2/FST/SPRY2/SKIL/CFC1/LRRC32/SDCBP/SORL1/SMAD6/EMILIN1/TET1/BMPR1B/FBN2/PCSK6/TGFB1I1/MYOCD/ARRB2/CCN1/GDF7/DLX1/SFRP2/SCUBE3/CDKN2B/ABTB3/PELO/FLCN/GDF6/INHBB/MSX1/BMPER/COL1A2/TMEM100/GREM1/VASN/COL3A1/LDLRAD4/ATOH8/FOS/LRG1/NRROS/…	FSTL3/ITGB5/LTBP4/TGFB2/SIRT1/SMAD7/CHRDL1/SMPD3/AMH/ITGB8/BMPR1A/DKK1/BMP5/TTK/LOX/WNT5A/HES1/LTBP2/EGR1/INHBA/LRP1/BMP4/BMP2/ID1/TMEM53/KDR/CDKN1C/GDF15/PPARG/NOTCH2/FST/SPRY2/SKIL/CFC1/LRRC32/SDCBP/SORL1/SMAD6/EMILIN1/TET1/BMPR1B/FBN2/PCSK6/TGFB1I1/MYOCD/ARRB2/CCN1/GDF7/DLX1/SFRP2/SCUBE3/CDKN2B/ABTB3/PELO/FLCN/GDF6/INHBB/MSX1/BMPER/COL1A2/TMEM100/GREM1/VASN/COL3A1/LDLRAD4/ATOH8/FOS/LRG1/NRROS/…	82	1.73988	0.209184
GO:0060021	GO:0060021	roof of mouth development	0.0126472	91/19072	4.62e-07	1.45e-05	1.03e-05	SNAI2/TGFB2/ITGB8/MEOX2/BMPR1A/NPR3/WNT5A/LOXL3/PRRX1/IRF6/TBX2/INHBA/TWIST1/INSIG2/TBX3/LRRC32/TBC1D32/ARID5B/CDK20/MSX1/TIPARP/HAND2/GABRB3/TSHZ1/FZD2/BCOR/TBX1/CLDN5/INSIG1	SNAI2/TGFB2/ITGB8/MEOX2/BMPR1A/NPRL3/WNT5A/LOXL3/PRRX1/IRF6/TBX2/INHBA/TWIST1/INSIG2/TBX3/LRRC32/TBC1D32/ARID5B/CDK20/MSX1/TIPARP/HAND2/GABRB3/TSHZ1/FZD2/BCOR/TBX1/CLDN5/INSIG1	29	2.65063	0.318681
GO:0002697	GO:0002697	regulation of immune effector process	0.0348888	385/19072	5.73e-07	1.76e-05	1.25e-05	BTK/CD22/CD74/GRN/STYK1/STXBP2/CEACAM1/P2RX7/ICAM1/IRAK3/TGFB2/SIRT1/HMOX1/SMAD7/ACP5/FOXF1/SLC7A5/RIPK2/IL4I1/IL27RA/JAK3/AHR/GATA3/NSD2/WNT5A/LOXL3/IL1R1/TNFSF4/NR4A3/TNFSF18/TWIST1/CFP/RIPK3/BST2/TRPM4/LGALS3/HAVCR2/CD36/IL6/HLX/IL33/SEMA7A/ARRB2/FCN3/DUSP10/NFKBIZ/SERPING1/PAK1/RABGEF1/TNFRSF14/SPON2/TNFSF13/LAPTM5/DNASE1L3/ZC3H12A/F2RL1/B2M/GPRC5B/AXL/NFKBID/IL7R/LGALS9/CLEC7A/ATAD5/GATA2/CO…	BTK/CD22/CD74/GRN/STYK1/STXBP2/CEACAM1/P2RX7/ICAM1/IRAK3/TGFB2/SIRT1/HMOX1/SMAD7/ACP5/FOXF1/SLC7A5/RIPK2/IL4I1/IL27RA/JAK3/AHR/GATA3/NSD2/WNT5A/LOXL3/IL1R1/TNFSF4/NR4A3/TNFSF18/TWIST1/CFP/RIPK3/BST2/TRPM4/LGALS3/HAVCR2/CD36/IL6/HLX/IL33/SEMA7A/ARRB2/FCN3/DUSP10/NFKBIZ/SERPING1/PKN1/RABGEF1/TNFRSF14/SPON2/TNFSF13/LAPTM5/DNASE1L3/ZC3H12A/F2RL1/B2M/GPRC5B/AXL/NFKBID/IL7R/LGALS9/CLEC7A/ATAD5/GATA2/CO…	80	1.72831	0.207792
GO:0030500	GO:0030500	regulation of bone mineralization	0.011775	83/19072	7.2e-07	2.14e-05	1.52e-05	GPM6B/ATP2B1/P2RX7/BMPR1A/MGP/TENT5A/TWIST1/SRGN/BMP4/SOX9/BMP2/TRPM4/KL/BMPR1B/FBN2/CCN1/ECM1/WNT4/DDR2/SGMS2/GREM1/ADRB2/PHOSPHO1/FAM20C/BCOR/RFLNB/ENPP1	GPM6B/ATP2B1/P2RX7/BMPR1A/MGP/TENT5A/TWIST1/SRGN/BMP4/SOX9/BMP2/TRPM4/KL/BMPR1B/FBN2/CCN1/ECM1/WNT4/DDR2/SGMS2/GREM1/ADRB2/PHOSPHO1/FAM20C/BCOR/RFLNB/ENPP1	27	2.70569	0.325301
GO:1905954	GO:1905954	positive regulation of lipid localization	0.0143916	113/19072	7.41e-07	2.18e-05	1.55e-05	NR1H3/ABCA7/GAL/ACACB/EDN1/CETP/P2RX7/SIRT1/NFKBIA/NTSR1/LPCAT3/IL1A/PLA2G4A/SPP1/FABP3/EEPD1/LRP1/ATP8A1/APOE/PPARG/P2RX4/CD36/ABCA8/TNFRSF11A/PLA2R1/ABCG1/ZC3H12A/NKX3-1/LPL/CIDEA/PLA2G6/ACSL5/IKBKE	NR1H3/ABCA7/GAL/ACACB/EDN1/CETP/P2RX7/SIRT1/NFKBIA/NTSR1/LPCAT3/IL1A/PLA2G4A/SPP1/FABP3/EEPD1/LRP1/ATP8A1/APOE/PPARG/P2RX4/CD36/ABCA8/TNFRSF11A/PLA2R1/ABCG1/ZC3H12A/NKX3-1/LPL/CIDEA/PLA2G6/ACSL5/IKBKE	33	2.429	0.292035
GO:0030330	GO:0030330	DNA damage response, signal transduction by p53 class mediator	0.0109027	74/19072	8.29e-07	2.35e-05	1.67e-05	SNAI2/CD74/BCL3/GTSE1/RAD54L/SIRT1/NBN/NDRG1/FOXM1/TWIST1/CDKN1A/SOX4/EEF1E1/SESN2/MDM2/BRCA2/PMAIP1/DYRK3/ANKRD1/PLA2R1/MSX1/PPM1D/PLK3/HIC1/CHEK2	SNAI2/CD74/BCL3/GTSE1/ATRX/SIRT1/NBN/NDRG1/FOXM1/TWIST1/CDKN1A/SOX4/EEF1E1/SESN2/MDM2/BRCA2/PMAIP1/DYRK3/ANKRD1/PLA2R1/MSX1/PPM1D/PLK3/HIC1/CHEK2	25	2.80996	0.337838
GO:2000630	GO:2000630	positive regulation of miRNA metabolic process	0.00915831	56/19072	8.82e-07	2.48e-05	1.76e-05	NGFR/SREBF1/TGFB2/KLF5/GATA3/BMPR1A/EGR1/BMP2/PPARG/KLF4/MYC/SMAD6/PNPT1/MYOCD/ZC3H12A/ATOH8/FOS/FOSL1/GATA2/ZSWIM8/KCNQ1OT1	NGFR/SREBF1/TGFB2/KLF5/GATA3/BMPR1A/EGR1/BMP2/PPARG/KLF4/MYC/SMAD6/PNPT1/MYOCD/ZC3H12A/ATOH8/FOS/FOSL1/GATA2/ZSWIM8/KCNQ1OT1	21	3.11906	0.375
GO:1903083	GO:1903083	protein localization to condensed chromosome	0.00479721	18/19072	1.05e-06	2.88e-05	2.03e-05	CENPQ/SPDL1/NDC80/TTK/KNL1/CDT1/CDK1/MTBP/ZWILCH/AURKB/KNTC1	CENPQ/SPDL1/NDC80/TTK/KNL1/CDT1/CDK1/MTBP/ZWILCH/AURKB/KNTC1	11	5.08291	0.611111
GO:0071526	GO:0071526	semaphorin-plexin signaling pathway	0.00784998	44/19072	1.2e-06	3.23e-05	2.29e-05	SEMA3B/SEMA3C/EDN1/SEMA5B/SEMA6A/SH3BP1/KDR/SEMA6D/SEMA7A/NCAM1/HAND2/SEMA6B/SEMA3E/SEMA4D/SEMA4A/FLNA/PLXNB3/PLXNA4	SEMA3B/SEMA3C/EDN1/SEMA5B/SEMA6A/SH3BP1/KDR/SEMA6D/SEMA7A/NCAM1/HAND2/SEMA6B/SEMA3E/SEMA4D/SEMA4A/FLNA/PLXNB3/PLXNA4	18	3.40261	0.409091
GO:0048146	GO:0048146	positive regulation of fibroblast proliferation	0.0087222	53/19072	1.43e-06	3.71e-05	2.62e-05	IGF1/CD74/NGFR/FOSL2/CDC6/E2F1/PDGFRB/WNT5A/FN1/CDKN1A/EREG/LIF/CCNB1/RNASEH2B/MYC/CCNA2/PDGFC/DDR2/CD248/PDGFA	IGF1/CD74/NGFR/FOSL2/CDC6/E2F1/PDGFRB/WNT5A/FN1/CDKN1A/EREG/LIF/CCNB1/RNASEH2B/MYC/CCNA2/PDGFC/DDR2/CD248/PDGFA	20	3.13867	0.377358
GO:0072575	GO:0072575	epithelial cell proliferation involved in liver morphogenesis	0.00523332	22/19072	1.79e-06	4.45e-05	3.15e-05	LIMS2/CEACAM1/HPN/FBXW7/FGF1/RPS6KA1/PROX1/TNFAIP3/NOTCH2/IL6/TGFA/CEBPB	LIMS2/CEACAM1/HPN/FBXW7/FGF1/RPS6KA1/PROX1/TNFAIP3/NOTCH2/IL6/TGFA/CEBPB	12	4.53681	0.545455
GO:0032963	GO:0032963	collagen metabolic process	0.0135194	107/19072	1.92e-06	4.68e-05	3.31e-05	MRC2/ADAMTS2/MMP2/P2RX7/CST3/RGCC/MMP15/SMPD3/VSIR/COL1A1/PDGFRB/CCN2/INHBA/BMP4/CTSL/IL6/EMILIN1/ADAMTS14/ARRB2/CTSK/CLGN/ADAMTS3/CREB3L1/CYGB/WNT4/DDR2/CTSS/COL1A2/CIITA/MMP17/MMP28	MRC2/ADAMTS2/MMP2/P2RX7/CST3/RGCC/MMP15/SMPD3/VSIR/COL1A1/PDGFRB/CCN2/INHBA/BMP4/CTSL/IL6/EMILIN1/ADAMTS14/ARRB2/CTSK/MMP1/ADAMTS3/CREB3L1/CYGB/WNT4/DDR2/CTSS/COL1A2/CIITA/MMP17/MMP28	31	2.40974	0.28972
GO:0001819	GO:0001819	positive regulation of cytokine production	0.0409943	487/19072	1.94e-06	4.72e-05	3.34e-05	BTK/BRCA1/CD74/PRKCQ/BCL3/RORA/C1QTNF3/P2RX7/OAS1/IRAK3/CD200/SIRT1/HMOX1/NFATC4/RGCC/SLC7A5/RIPK2/GSDMD/IL27RA/EBI3/PIK3CG/SERPINE1/GATA3/BMPR1A/TRPV4/OAS3/OAS2/CD83/WNT5A/FOXP1/IL1A/IFIH1/IL1R1/IL1RL1/F3/TNFSF4/NR4A3/EGR1/CLU/TWIST1/EREG/IRF1/FRMD8/H19/AKAP12/HAVCR2/CD36/HTR2B/IL6/IL33/SORL1/CASP1/CYP1B1/SEMA7A/LUM/PIK3R1/ADRA2A/PLA2R1/LY96/MAPK13/TNFRSF14/SPON2/LAPTM5/HMGB2/F2RL1/B2M/GPRC5B/LG…	BTK/BRCA1/CD74/PRKCQ/BCL3/RORA/C1QTNF3/P2RX7/OAS1/IRAK3/CD200/SIRT1/HMOX1/NFATC4/RGCC/SLC7A5/RIPK2/GSDMD/IL27RA/EBI3/PIK3CG/SERPINE1/GATA3/BMPR1A/TRPV4/OAS3/OAS2/CD83/WNT5A/FOXP1/IL1A/IFIH1/IL1R1/IL1RL1/F3/TNFSF4/NR4A3/EGR1/CLU/TWIST1/EREG/IRF1/FRMD8/H19/AKAP12/HAVCR2/CD36/HTR2B/IL6/IL33/SORL1/CASP1/CYP1B1/SEMA7A/LUM/PIK3R1/ADRA2A/PLA2R1/LY96/MAPK13/TNFRSF14/SPON2/LAPTM5/HMGB2/F2RL1/B2M/GPRC5B/LG…	94	1.60543	0.193018
GO:0007416	GO:0007416	synapse assembly	0.0196249	184/19072	2.11e-06	5.08e-05	3.59e-05	ADD2/GPC4/NRCAM/SIX4/DKK1/PCDHB3/PCDHB5/WNT5A/PCDH17/LRRC4/FGF13/LRRC4B/LRP4/SDCBP/CLSTN3/ST8SIA2/CBLN2/SNCA/LRRTM2/SDK1/ADGRL3/GPM6A/POU4F1/GRID2/PTPRD/EPHB1/NRG1/PDLIM5/LRFN5/GABRB3/NLGN1/CDH2/NPTX1/NEGR1/NET1/SPTBN2/BDNF/OXTR/EFNA5/THBS2/SEMA4D/DNER/SEMA4A/SHANK3/LRRC24	ADD2/GPC4/NRCAM/SIX4/DKK1/PCDHB3/PCDHB5/WNT5A/PCDH17/LRRC4/FGF13/LRRC4B/LRP4/SDCBP/CLSTN3/ST8SIA2/CBLN2/SNCA/LRRTM2/SDK1/ADGRL3/GPM6A/POU4F1/GRID2/PTPRD/EPHB1/NRG1/PDLIM5/LRFN5/GABRB3/NLGN1/CDH2/NPTX1/NEGR1/NTN1/SPTBN2/BDNF/OXTR/EFNA5/THBS2/SEMA4D/DNER/SEMA4A/SHANK3/LRRC24	45	2.03417	0.244565
GO:0031668	GO:0031668	cellular response to extracellular stimulus	0.0257305	267/19072	2.25e-06	5.36e-05	3.79e-05	PDK4/SNAI2/RRAGD/FAS/RIPOR1/ATP2B1/SREBF1/P2RX7/COMT/SIRT1/HMOX1/SUV39H1/SLC7A5/GSDMD/NUDT1/COL1A1/NPR3/CPEB4/ITGA4/SLC2A1/CDKN1A/CD68/SESN2/POSTN/HNRNPA1/BRIP1/PIM1/MYOCD/TNFRSF11A/PMAIP1/SIK1/CTSK/SFRP2/CDKN2B/FADS1/NR4A2/FLCN/NPR2/PRKAA2/WNT4/VCAM1/ATF3/INHBB/NUAK2/ZC3H12A/AXL/MN1/FOS/PPM1D/BCL2/BRSK2/LPL/FOSL1/RNF152/UPP1/PRR5/FNIP1/ERCC6/LYN	PDK4/SNAI2/RRAGD/FAS/RIPOR1/ATP2B1/SREBF1/P2RX7/COMT/SIRT1/HMOX1/SUV39H1/SLC7A5/GSDMD/NUDT1/COL1A1/NPRL3/CPEB4/ITGA4/SLC2A1/CDKN1A/CD68/SESN2/POSTN/HNRNPA1/BRIP1/PIM1/MYOCD/TNFRSF11A/PMAIP1/SIK1/CTSK/SFRP2/CDKN2B/FADS1/NR4A2/FLCN/NPRL2/PRKAA2/WNT4/VCAM1/ATF3/INHBB/NUAK2/ZC3H12A/AXL/MN1/FOS/PPM1D/BCL2/BRSK2/LPL/FOSL1/RNF152/UPP1/PRR5/FNIP1/ERCC6/LYN	59	1.83795	0.220974
GO:0071695	GO:0071695	anatomical structure maturation	0.0244222	250/19072	2.59e-06	6.03e-05	4.27e-05	SOX8/BTK/IGF1/FGFR3/GAL/TRIP13/NTN4/EDN1/MMP2/AURKA/NRCAM/TGFB2/DMC1/LHX6/GATA3/ZBTB16/FBXO5/WNT5A/HES1/EPAS1/KIF14/BCL11A/RECK/EREG/BMP2/KLF2/KDR/PPARG/ADAMTS7/BRCA2/ADAMTS12/NR4A2/CABYR/HOXB13/TRIM58/TDRD10/FEV/GREM1/AXL/BNC1/BCL2/CLEC7A/PDE3A/RND1/PHOSPHO1/DDIT3/FAM20C/GATA2/PLD6/EXT1/RFLNB/SEMA4D/HES5/SOX18/SLFN14/CEBPA	SOX8/BTK/IGF1/FGFR3/GAL/TRIP13/NTN4/EDN1/MMP2/AURKA/NRCAM/TGFB2/DMC1/LHX6/GATA3/ZBTB16/FBXO5/WNT5A/HES1/EPAS1/KIF14/BCL11A/RECK/EREG/BMP2/KLF2/KDR/PPARG/ADAMTS7/BRCA2/ADAMTS12/NR4A2/CABYR/HOXB13/TRIM58/TDRD10/FEV/GREM1/AXL/BNC1/BCL2/CLEC7A/PDE3A/RND1/PHOSPHO1/DDIT3/FAM20C/GATA2/PLD6/EXT1/RFLNB/SEMA4D/HES5/SOX18/SLFN14/CEBPA	56	1.86312	0.224
GO:0002237	GO:0002237	response to molecule of bacterial origin	0.0322721	363/19072	3.14e-06	7.04e-05	4.98e-05	TBXA2R/SELE/BTK/CPS1/NR1H3/EDN1/CXCL2/P2RX7/IRAK3/CTSG/PCK2/NFKBIA/ACP5/SLC7A5/RIPK2/SERPINE1/CCL2/WNT5A/FOXP1/IL1A/TNFSF4/TNFAIP3/LIAS/NR4A1/ZFP36/LOXL1/CD68/JUND/AKAP12/GCH1/IRAK2/CMPK2/HAVCR2/CD36/IL6/CASP1/SMAD6/TNFRSF11A/DUSP10/SNCA/ANKRD1/ADM/NOCT/LY96/TIMP4/SPON2/ALPL/VCAM1/CLDN1/CXCL3/CXCL1/ZC3H12A/HMGB2/B2M/AXL/LGALS9/CXCL8/FOS/CEBPB/TLR6/PCSK1/SSC5D/CSF1/LITAF/HMGB1/ARID5A/SRC/PELI1/PLC…	TBXA2R/SELE/BTK/CPS1/NR1H3/EDN1/CXCL2/P2RX7/IRAK3/CTSG/PCK2/NFKBIA/ACP5/SLC7A5/RIPK2/SERPINE1/CCL2/WNT5A/FOXP1/IL1A/TNFSF4/TNFAIP3/LIAS/NR4A1/ZFP36/LOXL1/CD68/JUND/AKAP12/GCH1/IRAK2/CMPK2/HAVCR2/CD36/IL6/CASP1/SMAD6/TNFRSF11A/DUSP10/SNCA/ANKRD1/ADM/NOCT/LY96/TIMP4/SPON2/ALPL/VCAM1/CLDN1/CXCL3/CXCL1/ZC3H12A/HMGB2/B2M/AXL/LGALS9/CXCL8/FOS/CEBPB/TLR6/PCSK1/SSC5D/CSF1/LITAF/HMGB1/ARID5A/SRC/PELI1/PLC…	74	1.69558	0.203857
GO:0045165	GO:0045165	cell fate commitment	0.0266027	282/19072	3.19e-06	7.09e-05	5.02e-05	CYP26B1/SOX8/PAX6/TEAD3/PRDM1/CDON/EDN1/TBX15/POU6F2/GATA3/BMPR1A/DKK1/WNT5B/WNT5A/HES1/LOXL3/ID2/DLX2/EPAS1/PRRX1/PROX1/TNFSF18/TBX2/BMP4/SOX9/BMP2/BCL11B/KDR/SMO/FGF13/GATA5/PPARG/KDM6B/NOTCH2/CTSL/TBX3/SPRY2/IL6/KLF4/TGFB1I1/GDF7/DLX1/SFRP2/TENM4/POU4F1/FZD7/NRG1/ETS2/WNT4/FEV/SIX2/BCL2/FOXC2/GATA2/EXT1/NKX2-5/TBX1/GDF3/HES5/TOX/SOX18	CYP26B1/SOX8/PAX6/TEAD3/PRDM1/CDON/EDN1/TBX15/POU6F2/GATA3/BMPR1A/DKK1/WNT5B/WNT5A/HES1/LOXL3/ID2/DLX2/EPAS1/PRRX1/PROX1/TNFSF18/TBX2/BMP4/SOX9/BMP2/BCL11B/KDR/SMO/FGF13/GATA5/PPARG/KDM6B/NOTCH2/CTSL/TBX3/SPRY2/IL6/KLF4/TGFB1I1/GDF7/DLX1/SFRP2/TENM4/POU4F1/FZD7/NRG1/ETS2/WNT4/FEV/SIX2/BCL2/FOXC2/GATA2/EXT1/NKX2-5/TBX1/GDF3/HES5/TOX/SOX18	61	1.79917	0.216312
GO:0001654	GO:0001654	eye development	0.0340166	392/19072	4.47e-06	9.43e-05	6.67e-05	SOX8/PROM1/PAX6/CTNS/RCN1/LAMC3/FOXC1/PRDM1/CDON/ATP2B1/RARB/TGFB2/CHRDL1/RPGRIP1L/MEIS3/SLC1A1/GATA3/NAGLU/CRYAB/WNT5B/CRYBG1/PDGFRB/WNT5A/HES1/EFEMP1/DLX2/MFAP2/PROX1/TBX2/INHBA/TWIST1/BMP4/SOX9/BCL11B/PLAAT1/KDR/NES/NOTCH2/SPRY2/SKIL/KLF4/TMOD1/MYO7A/STRA6/BCAR3/CYP1B1/BMPR1B/FBN2/SCAPER/ADAMTS18/NPHP1/DLX1/COL8A1/TBC1D32/SDK1/ROM1/GPM6A/EPHB1/CDK20/CPAMD8/AQP5/PITX2/SALL2/BCL2/RARG/PLAAT3/FOX…	SOX8/PROM1/PAX6/CTNS/RCN1/LAMC3/FOXC1/PRDM1/CDON/ATP2B1/RARB/TGFB2/CHRDL1/RPGRIP1L/MEIS3/SLC1A1/GATA3/NAGLU/CRYAB/WNT5B/CRYBG1/PDGFRB/WNT5A/HES1/EFEMP1/DLX2/MFAP2/PROX1/TBX2/INHBA/TWIST1/BMP4/SOX9/BCL11B/PLAAT1/KDR/NES/NOTCH2/SPRY2/SKIL/KLF4/TMOD1/MYO7A/STRA6/BCAR3/CYP1B1/BMPR1B/FBN2/SCAPER/ADAMTS18/NPHP1/DLX1/COL8A1/TBC1D32/SDK1/ROM1/GPM6A/EPHB1/CDK20/CPAMD8/AQP5/PITX2/SALL2/BCL2/RARG/PLAAT3/FOX…	78	1.65501	0.19898
GO:0071478	GO:0071478	cellular response to radiation	0.0196249	189/19072	4.54e-06	9.55e-05	6.76e-05	BRCA1/SNAI2/RAD51/POLD1/NUCKS1/GNB5/MMP2/MAP3K20/SIRT1/NFATC4/TIMP1/BMF/GATA3/RGS9/CRYAB/RAD51AP1/ECT2/HYAL1/CCND2/EGR1/CDKN1A/FIGNL1/DDB2/MDM2/MYC/YAP1/BARD1/BRCA2/SDE2/SFRP2/PIK3R1/CHEK1/CLGN/MAPK13/CDC25A/TP53INP1/PBK/MGMT/BCL2L1/AURKB/H2AC25/CHEK2/KDM4D/MME/BLM	BRCA1/SNAI2/RAD51/POLD1/NUCKS1/GNB5/MMP2/MAP3K20/SIRT1/NFATC4/TIMP1/BMF/GATA3/RGS9/CRYAB/RAD51AP1/ECT2/HYAL1/CCND2/EGR1/CDKN1A/FIGNL1/DDB2/MDM2/MYC/YAP1/BARD1/BRCA2/SDE2/SFRP2/PIK3R1/CHEK1/MMP1/MAPK13/CDC25A/TP53INP1/PBK/MGMT/BCL2L1/AURKB/H2AC25/CHEK2/KDM4D/MME/BLM	45	1.98035	0.238095
GO:1903131	GO:1903131	mononuclear cell differentiation	0.0392499	473/19072	5.82e-06	0.000117284	8.3e-05	CYP26B1/BTK/CD74/HMGB3/HDAC9/PRDM1/BCL3/RORA/TPD52/ITM2A/PIR/SMAD7/RIPK2/RELB/IL4I1/JAK3/ITGB8/LFNG/EZH2/GATA3/VSIR/ZBTB16/LTBR/CD83/FOXP1/IL1A/ITGA4/LOXL3/ID2/LEPR/TNFSF4/GPR68/NKX2-3/TNFSF18/EGR1/TMEM131L/INHBA/SOX4/IRF1/BMP4/TNFSF9/BCL11B/RIPK3/CRACR2A/NFATC1/PPARG/NOTCH2/DOCK2/CTSL/DOCK10/IL6/HLX/MYC/ERBB2/CTSK/DUSP10/ITPKB/FANCD2/NFKBIZ/PIK3R1/ZFP36L2/FZD7/WNT4/VCAM1/ZC3H12A/F2RL1/IL31RA/B2M…	CYP26B1/BTK/CD74/HMGB3/HDAC9/PRDM1/BCL3/RORA/TPD52/ITM2A/PIR/SMAD7/RIPK2/RELB/IL4I1/JAK3/ITGB8/LFNG/EZH2/GATA3/VSIR/ZBTB16/LTBR/CD83/FOXP1/IL1A/ITGA4/LOXL3/ID2/LEPR/TNFSF4/GPR68/NKX2-3/TNFSF18/EGR1/TMEM131L/INHBA/SOX4/IRF1/BMP4/TNFSF9/BCL11B/RIPK3/CRACR2A/NFATC1/PPARG/NOTCH2/DOCK2/CTSL/DOCK10/IL6/HLX/MYC/ERBB2/CTSK/DUSP10/ITPKB/FANCD2/NFKBIZ/PIK3R1/ZFP36L2/FZD7/WNT4/VCAM1/ZC3H12A/F2RL1/IL31RA/B2M…	90	1.58261	0.190275
GO:0033002	GO:0033002	muscle cell proliferation	0.0235499	247/19072	8.27e-06	0.000156231	0.000110517	IGF1/FOXC1/CALCRL/EDN1/MMP2/TGFB2/HMOX1/SMPD3/CCN4/BMPR1A/PDGFRB/FOXP1/ID2/MEF2D/TNFAIP3/NR4A3/TBX2/CDKN1A/EREG/BMP4/BMP2/CNN1/APOE/PPARG/HTR1B/IL6/PIM1/YAP1/TPM1/MYOCD/MEGF10/IGFBP3/TENM4/SAV1/CXADR/ADAMTS1/EPHB1/DDR2/NDRG2/NPR1/ZFPM2/CDK1/FOS/P2RY6/DDIT3/FOXC2/NKX2-5/NOG/PRKG1/APOD/SRC/HES5/TAFA5/S1PR2	IGF1/FOXC1/CALCRL/EDN1/MMP2/TGFB2/HMOX1/SMPD3/CCN4/BMPR1A/PDGFRB/FOXP1/ID2/MEF2D/TNFAIP3/NR4A3/TBX2/CDKN1A/EREG/BMP4/BMP2/CNN1/APOE/PPARG/HTR1B/IL6/PIM1/YAP1/TPM1/MYOCD/MEGF10/IGFBP3/TENM4/SAV1/CXADR/ADAMTS1/EPHB1/DDR2/NDRG2/NPR1/ZFPM2/CDK1/FOS/P2RY6/DDIT3/FOXC2/NKX2-5/NOG/PRKG1/APOD/SRC/HES5/TAFA5/S1PR2	54	1.8184	0.218623
GO:0035108	GO:0035108	limb morphogenesis	0.0157	142/19072	9.04e-06	0.000168714	0.000119347	CYP26B1/SEMA3C/RARB/RAD54L/MAP3K20/TGFB2/RPGRIP1L/LMBR1/BMPR1A/DKK1/ZBTB16/WNT5A/PRRX1/TBX2/TWIST1/RECK/SOX4/BMP4/SOX9/NOTCH2/LRP4/TBX3/FBN2/AFF3/SFRP2/TBC1D32/BCL2L11/ZIC3/MSX1/HAND2/GREM1/COL3A1/RARG/EXT1/NOG/TMEM231	CYP26B1/SEMA3C/RARB/ATRX/MAP3K20/TGFB2/RPGRIP1L/LMBR1/BMPR1A/DKK1/ZBTB16/WNT5A/PRRX1/TBX2/TWIST1/RECK/SOX4/BMP4/SOX9/NOTCH2/LRP4/TBX3/FBN2/AFF3/SFRP2/TBC1D32/BCL2L11/ZIC3/MSX1/HAND2/GREM1/COL3A1/RARG/EXT1/NOG/TMEM231	36	2.10866	0.253521
GO:0007613	GO:0007613	memory	0.0139555	120/19072	9.13e-06	0.000168957	0.000119519	CTNS/RASGRF1/ABCA7/BRINP1/LGMN/SLC8A3/NFATC4/SLC1A1/SLC6A4/ASIC1/SGK1/CCND2/LRRN4/FGF13/LDLR/APOE/GRIA1/SLC6A1/RCAN1/CAMK2N1/ADCY1/FEN1/INSR/CEBPB/CHRNA7/BDNF/OXTR/SLC2A4/PLCB1/PLA2G6/ARC/SHANK3	CTNS/RASGRF1/ABCA7/BRINP1/LGMN/SLC8A3/NFATC4/SLC1A1/SLC6A4/ASIC1/SGK1/CCND2/LRRN4/FGF13/LDLR/APOE/GRIA1/SLC6A1/RCAN1/CAMK2N1/ADCY1/FEN1/INSR/CEBPB/CHRNA7/BDNF/OXTR/SLC2A4/PLCB1/PLA2G6/ARC/SHANK3	32	2.218	0.266667
GO:0010721	GO:0010721	negative regulation of cell development	0.0191888	188/19072	9.22e-06	0.000170161	0.000120371	PAX6/SEMA3B/IGF1/SEMA3C/BRINP1/SEMA5B/SEMA6A/NFATC4/BMPR1A/FBXW7/WNT5A/HES1/IL1A/DLX2/GBP1/PROX1/SPP1/BCL11A/ID1/FGF13/LDLR/LRP4/IL6/SORL1/SEMA6D/SEMA7A/DUSP10/DLX1/DAAM2/CDKN2B/FRZB/B2M/SEMA6B/SEMA3E/ID4/NET1/RFLNB/NOG/TACSTD2/EFNA5/SPRY4/SEMA4D/SEMA4A/HES5	PAX6/SEMA3B/IGF1/SEMA3C/BRINP1/SEMA5B/SEMA6A/NFATC4/BMPR1A/FBXW7/WNT5A/HES1/IL1A/DLX2/GBP1/PROX1/SPP1/BCL11A/ID1/FGF13/LDLR/LRP4/IL6/SORL1/SEMA6D/SEMA7A/DUSP10/DLX1/DAAM2/CDKN2B/FRZB/B2M/SEMA6B/SEMA3E/ID4/NTN1/RFLNB/NOG/TACSTD2/EFNA5/SPRY4/SEMA4D/SEMA4A/HES5	44	1.94665	0.234043
GO:0042326	GO:0042326	negative regulation of phosphorylation	0.0327082	381/19072	1.01e-05	0.000183694	0.000129943	PAX6/SPAG9/GPRC5A/PIK3CB/CEACAM1/IRAK3/SIRT1/SLC8A3/TRIB3/SMAD7/CADM4/DKK1/DUSP16/KAT2B/TNFAIP3/DUSP1/INHBA/CDKN2C/LRP1/CDKN1A/BMP4/BMP2/WNK4/AJUBA/CDKN1C/APOE/SH3BP5/PPARG/MICAL1/SPRY2/SORL1/SMAD6/EMILIN1/WARS1/MYOCD/ARRB2/DUSP10/SLIT2/SNCA/SFRP2/IGFBP3/NCAPG2/CDKN2B/CDKN2A/C9orf72/PAK1/CNKSR3/LRRK1/RABGEF1/FLCN/SAMSN1/ZFYVE28/NPR2/CAMK2N1/DDR2/ZC3H12A/FBP1/PLK1/PIP4K2C/GREM1/PIP5KL1/PBK/DDIT4/L…	PAX6/SPAG9/GPRC5A/PIK3CB/CEACAM1/IRAK3/SIRT1/SLC8A3/TRIB3/SMAD7/CADM4/DKK1/DUSP16/KAT2B/TNFAIP3/DUSP1/INHBA/CDKN2C/LRP1/CDKN1A/BMP4/BMP2/WNK4/AJUBA/CDKN1C/APOE/SH3BP5/PPARG/MICAL1/SPRY2/SORL1/SMAD6/EMILIN1/WARS1/MYOCD/ARRB2/DUSP10/SLIT2/SNCA/SFRP2/IGFBP3/NCAPG2/CDKN2B/CDKN2A/C9orf72/PKN1/CNKSR3/LRRK1/RABGEF1/FLCN/SAMSN1/ZFYVE28/NPRL2/CAMK2N1/DDR2/ZC3H12A/FBP1/PLK1/PIP4K2C/GREM1/PIP5KL1/PBK/DDIT4/…	75	1.6373	0.19685
GO:0048565	GO:0048565	digestive tract development	0.0148277	132/19072	1.1e-05	0.000198705	0.000140562	CPS1/KCNQ1/PRDM1/RARB/TGFB2/KLF5/FOXF1/WNT5A/HES1/ID2/NKX2-3/TBX2/BMP4/SOX9/SMO/GATA5/HLX/YAP1/STRA6/MYOCD/SFRP2/PDGFC/SAV1/ZIC3/DACT1/COL3A1/CXCL8/SIX2/BCL2/NKX2-6/OXTR/EXT1/SRC/LGR4	CPS1/KCNQ1/PRDM1/RARB/TGFB2/KLF5/FOXF1/WNT5A/HES1/ID2/NKX2-3/TBX2/BMP4/SOX9/SMO/GATA5/HLX/YAP1/STRA6/MYOCD/SFRP2/PDGFC/SAV1/ZIC3/DACT1/COL3A1/CXCL8/SIX2/BCL2/NKX2-6/OXTR/EXT1/SRC/LGR4	34	2.14238	0.257576
GO:0042088	GO:0042088	T-helper 1 type immune response	0.00741387	46/19072	1.21e-05	0.0002126	0.000150392	BCL3/RIPK2/RELB/IL27RA/EBI3/JAK3/IL1R1/IL1RL1/PLA2G4A/TNFSF4/CRACR2A/HAVCR2/HLX/IL33/HMGB1/SEMA4A/ARID5A	BCL3/RIPK2/RELB/IL27RA/EBI3/JAK3/IL1R1/IL1RL1/PLA2G4A/TNFSF4/CRACR2A/HAVCR2/HLX/IL33/HMGB1/SEMA4A/ARID5A	17	3.07385	0.369565
GO:0006029	GO:0006029	proteoglycan metabolic process	0.0113389	90/19072	1.33e-05	0.000230565	0.0001631	HS3ST1/BTK/IGF1/COL11A1/NAGLU/B3GAT1/DSE/HYAL1/CHST3/CHPF/HS3ST3B1/BMP2/IDUA/ADAMTS7/GLCE/BMPR1B/CHST7/ADAMTS12/NDST3/EGFLAM/CYTL1/HS6ST2/HPSE/EXT1/HS6ST3/GAL3ST4	HS3ST1/BTK/IGF1/COL11A1/NAGLU/B3GAT1/DSE/HYAL1/CHST3/CHPF/HS3ST3B1/BMP2/IDUA/ADAMTS7/GLCE/BMPR1B/CHST7/ADAMTS12/NDST3/EGFLAM/CYTL1/HS6ST2/HPSE/EXT1/HS6ST3/GAL3ST4	26	2.40283	0.288889
GO:0010463	GO:0010463	mesenchymal cell proliferation	0.00697776	42/19072	1.39e-05	0.000238833	0.000168949	FOXF1/BMPR1A/WNT5A/PRRX1/TBX2/BMP4/SOX9/BMP2/KDR/SMO/MYC/MSX1/HAND2/SIX2/TBX1/PDGFA	FOXF1/BMPR1A/WNT5A/PRRX1/TBX2/BMP4/SOX9/BMP2/KDR/SMO/MYC/MSX1/HAND2/SIX2/TBX1/PDGFA	16	3.16857	0.380952
GO:0030323	GO:0030323	respiratory tube development	0.0191888	191/19072	1.41e-05	0.000240138	0.000169871	SREBF1/CELSR1/ADAMTS2/SMPD3/FOXF1/CTSH/BMPR1A/LIPA/FBXW7/TIMELESS/HECA/LOX/FGF1/PDGFRB/WNT5A/HES1/LOXL3/EPAS1/PROX1/CCN2/TBX2/DPPA4/BMP4/SOX9/KLF2/KDR/LIF/SPRY2/YAP1/STRA6/MYOCD/SAV1/ZIC3/HHIP/COL3A1/ZFPM2/HOPX/HEG1/EXT1/CCBE1/NOG/MME/PDGFA/CEBPA	SREBF1/CELSR1/ADAMTS2/SMPD3/FOXF1/CTSH/BMPR1A/LIPA/FBXW7/TIMELESS/HECA/LOX/FGF1/PDGFRB/WNT5A/HES1/LOXL3/EPAS1/PROX1/CCN2/TBX2/DPPA4/BMP4/SOX9/KLF2/KDR/LIF/SPRY2/YAP1/STRA6/MYOCD/SAV1/ZIC3/HHIP/COL3A1/ZFPM2/HOPX/HEG1/EXT1/CCBE1/NOG/MME/PDGFA/CEBPA	44	1.91607	0.230366
GO:0070663	GO:0070663	regulation of leukocyte proliferation	0.0248583	271/19072	1.59e-05	0.000263943	0.000186711	BTK/CD22/IGF1/CD74/KITLG/PRKCQ/GAL/EFNB1/NFATC2/RIPK2/IL4I1/IL27RA/EBI3/JAK3/AHR/VSIR/CCL8/HES1/IL1A/TNFSF4/TNFAIP3/TNFSF18/TMEM131L/CDKN1A/IRF1/BMP4/TNFSF9/RIPK3/BST2/LGALS3/HAVCR2/GPNMB/IL6/IL33/LRRC32/ERBB2/TNFRSF21/PAK1/TNFRSF14/VCAM1/GREM1/CD320/LGALS9/BCL2L1/BCL2/CEBPB/ATAD5/CSF1/TNFRSF4/HMGB1/PELI1/HLA-A/HLA-DPB1/HLA-DPA1/HLA-DMB/LYN/CD24	BTK/CD22/IGF1/CD74/KITLG/PRKCQ/GAL/EFNB1/NFATC2/RIPK2/IL4I1/IL27RA/EBI3/JAK3/AHR/VSIR/CCL8/HES1/IL1A/TNFSF4/TNFAIP3/TNFSF18/TMEM131L/CDKN1A/IRF1/BMP4/TNFSF9/RIPK3/BST2/LGALS3/HAVCR2/GPNMB/IL6/IL33/LRRC32/ERBB2/TNFRSF21/PKN1/TNFRSF14/VCAM1/GREM1/CD320/LGALS9/BCL2L1/BCL2/CEBPB/ATAD5/CSF1/TNFRSF4/HMGB1/PELI1/HLA-A/HLA-DPB1/HLA-DPA1/HLA-DMB/LYN/CD24	57	1.74943	0.210332
GO:0031099	GO:0031099	regeneration	0.0191888	192/19072	1.62e-05	0.000268408	0.00018987	IGF1/GRN/TNC/PTPRU/MMP2/AURKA/HMOX1/PRPS2/KLF5/SLC7A5/CPQ/EZH2/VTN/PRRX1/SPP1/NR4A3/PGF/CDKN1A/OMG/NINJ1/IL6/KLF4/YAP1/PNPT1/PTPRF/DUSP10/CCNA2/ADM/FZD7/CLDN1/NNMT/AXL/CDK1/HOPX/BCL2/NINJ2/CEBPB/KREMEN1/RTN4RL1/APOD/FLNA/IGF2R/DHFR/NEFL	IGF1/GRN/TNC/PTPRU/MMP2/AURKA/HMOX1/PRPS2/KLF5/SLC7A5/CPQ/EZH2/VTN/PRRX1/SPP1/NR4A3/PGF/CDKN1A/OMG/NINJ1/IL6/KLF4/YAP1/PNPT1/PTPRF/DUSP10/CCNA2/ADM/FZD7/CLDN1/NNMT/AXL/CDK1/HOPX/BCL2/NINJ2/CEBPB/KREMEN1/RTN4RL1/APOD/FLNA/IGF2R/DHFR/NEFL	44	1.90609	0.229167
GO:0060541	GO:0060541	respiratory system development	0.0204972	211/19072	1.87e-05	0.000297895	0.000210729	SREBF1/CELSR1/ADAMTS2/SIX4/SMPD3/FOXF1/RPGRIP1L/CTSH/BMPR1A/LIPA/FBXW7/TIMELESS/LOX/FGF1/PDGFRB/WNT5A/HES1/LOXL3/EPAS1/PROX1/CCN2/TBX2/DPPA4/BMP4/SOX9/KLF2/KDR/LIF/SPRY2/YAP1/STRA6/MYOCD/SAV1/ZIC3/HHIP/COL3A1/ZFPM2/HOPX/RARG/HEG1/BASP1/EXT1/CCBE1/NOG/MME/PDGFA/CEBPA	SREBF1/CELSR1/ADAMTS2/SIX4/SMPD3/FOXF1/RPGRIP1L/CTSH/BMPR1A/LIPA/FBXW7/TIMELESS/LOX/FGF1/PDGFRB/WNT5A/HES1/LOXL3/EPAS1/PROX1/CCN2/TBX2/DPPA4/BMP4/SOX9/KLF2/KDR/LIF/SPRY2/YAP1/STRA6/MYOCD/SAV1/ZIC3/HHIP/COL3A1/ZFPM2/HOPX/RARG/HEG1/BASP1/EXT1/CCBE1/NOG/MME/PDGFA/CEBPA	47	1.85271	0.222749
GO:0048511	GO:0048511	rhythmic process	0.0270388	305/19072	2.1e-05	0.000328921	0.000232676	NR1H3/BMAL2/PER3/NGFR/RORA/SREBF1/NFKB2/MMP2/TGFB2/SIRT1/SUV39H1/RELB/AMH/EZH2/AHR/SLC6A4/NAGLU/FBXW7/TIMELESS/KAT2B/ID2/PROX1/ENOX1/EGR1/INHBA/TWIST1/BHLHE41/EREG/ID1/JUND/TOP2A/PPARG/CYP1B1/BMPR1B/SCAPER/ARRB2/TNFRSF11A/SIK1/DTL/SLIT2/HTR7/NOCT/ADAMTS1/TIMP4/CIART/PRKAA2/ADCY1/AXL/NLGN1/CDK1/ID4/NR1D2/NHLH2/IMPDH2/PER1/EGR3/OXTR/KCND2/KCNH7/C3orf70/SRC/LGR4	NR1H3/BMAL2/PER3/NGFR/RORA/SREBF1/NFKB2/MMP2/TGFB2/SIRT1/SUV39H1/RELB/AMH/EZH2/AHR/SLC6A4/NAGLU/FBXW7/TIMELESS/KAT2B/ID2/PROX1/ENOX1/EGR1/INHBA/TWIST1/BHLHE41/EREG/ID1/JUND/TOP2A/PPARG/CYP1B1/BMPR1B/SCAPER/ARRB2/TNFRSF11A/SIK1/DTL/SLIT2/HTR7/NOCT/ADAMTS1/TIMP4/CIART/PRKAA2/ADCY1/AXL/NLGN1/CDK1/ID4/NR1D2/NHLH2/IMPDH2/PER1/EGR3/OXTR/KCND2/KCNH7/C3orf70/SRC/LGR4	62	1.69077	0.203279
GO:0031345	GO:0031345	negative regulation of cell projection organization	0.0191888	194/19072	2.13e-05	0.000332818	0.000235433	SEMA3B/MPHOSPH9/PFN2/SEMA3C/RAP1GAP/SEMA5B/SEMA6A/NFATC4/CCP110/DKK1/TRPV4/WNT5A/HES1/SPP1/BCL11A/ID1/RAB3IP/FGF13/APOE/LRP4/ITM2C/SPRY2/MGARP/YAP1/SEMA6D/SEMA7A/ARHGAP24/PTPRG/SLIT2/SPOCK1/B2M/SEMA6B/NLGN1/SEMA3E/NET1/TSKU/KREMEN1/TACSTD2/RTN4RL1/KIF24/SEMA4D/SEMA4A/FLNA/PLXNB3	SEMA3B/MPHOSPH9/PFN2/SEMA3C/RAP1GAP/SEMA5B/SEMA6A/NFATC4/CCP110/DKK1/TRPV4/WNT5A/HES1/SPP1/BCL11A/ID1/RAB3IP/FGF13/APOE/LRP4/ITM2C/SPRY2/MGARP/YAP1/SEMA6D/SEMA7A/ARHGAP24/PTPRG/SLIT2/SPOCK1/B2M/SEMA6B/NLGN1/SEMA3E/NTN1/TSKU/KREMEN1/TACSTD2/RTN4RL1/KIF24/SEMA4D/SEMA4A/FLNA/PLXNB3	44	1.88644	0.226804
GO:0006638	GO:0006638	neutral lipid metabolic process	0.0148277	136/19072	2.17e-05	0.000338121	0.000239184	PNPLA4/CPS1/NR1H3/SREBF1/DGKD/LIPE/CETP/SIRT1/PNPLA3/PCK2/LPIN2/PIK3CG/FBXW7/PLA2G4A/NKX2-3/INSIG2/LDLR/APOE/SLC27A1/LPIN3/DAGLA/SORL1/SIK1/SNCA/DGKE/ABHD6/LIPH/LPL/PLAAT3/PNPLA2/INSIG1/AGMO/SLC22A4/GPIHBP1	PNPLA4/CPS1/NR1H3/SREBF1/DGKD/LIPE/CETP/SIRT1/PNPLA3/PCK2/LPIN2/PIK3CG/FBXW7/PLA2G4A/NKX2-3/INSIG2/LDLR/APOE/SLC27A1/LPIN3/DAGLA/SORL1/SIK1/SNCA/DGKE/ABHD6/LIPH/LPL/PLAAT3/PNPLA2/INSIG1/AGMO/SLC22A4/GPIHBP1	34	2.07937	0.25
GO:0007596	GO:0007596	blood coagulation	0.0213694	225/19072	2.36e-05	0.000353986	0.000250407	ENPP4/TBXA2R/VCL/PIK3CB/PRKCQ/DGKD/EDN1/CEACAM1/CTSG/PROCR/PIK3CG/SERPINE1/VTN/FN1/PLA2G4A/F3/PLAU/F2RL3/APOE/EMILIN2/CD36/SERPINE2/IL6/EMILIN1/ENTPD1/MMRN1/ADAMTS18/SERPING1/ADRA2A/DGKE/PAFAH2/SCUBE1/F2RL2/F2RL1/AXL/COL3A1/JMJD1C/HPSE/ACTG1/PROS1/F8/PRKG1/FLNA/SRC/PDGFA/PLCG2/GP1BB/LYN/ADRA2B	ENPP4/TBXA2R/VCL/PIK3CB/PRKCQ/DGKD/EDN1/CEACAM1/CTSG/PROCR/PIK3CG/SERPINE1/VTN/FN1/PLA2G4A/F3/PLAU/F2RL3/APOE/EMILIN2/CD36/SERPINE2/IL6/EMILIN1/ENTPD1/MMRN1/ADAMTS18/SERPING1/ADRA2A/DGKE/PAFAH2/SCUBE1/F2RL2/F2RL1/AXL/COL3A1/JMJD1C/HPSE/ACTG1/PROS1/F8/PRKG1/FLNA/SRC/PDGFA/PLCG2/GP1BB/LYN/ADRA2B	49	1.81136	0.217778
GO:0002478	GO:0002478	antigen processing and presentation of exogenous peptide antigen	0.00654165	40/19072	3.2e-05	0.000459315	0.000324916	CD74/LGMN/CTSD/CTSL/CTSV/MFSD6/CTSS/B2M/TAP1/TAP2/HLA-A/IFI30/HLA-DPB1/HLA-DPA1/HLA-DMB	CD74/LGMN/CTSD/CTSL/CTSV/MFSD6/CTSS/B2M/TAP1/TAP2/HLA-A/IFI30/HLA-DPB1/HLA-DPA1/HLA-DMB	15	3.11906	0.375
GO:0090130	GO:0090130	tissue migration	0.0313999	375/19072	3.56e-05	0.000501549	0.000354791	TBXA2R/ANLN/SNAI2/ADGRA2/GRN/HDAC9/KITLG/PIK3CB/PFN2/EDN1/CEACAM1/TGFB2/EPB41L4B/SIRT1/SH3BP1/HMOX1/LGMN/RGCC/FOXF1/CTSH/PIK3CG/MEOX2/GATA3/ACTA2/FBXW7/FGF1/WNT5A/HYAL1/FOXP1/PROX1/GLIPR2/NR4A1/BMP4/SOX9/ID1/AMOT/KDR/APOE/PPARG/P2RX4/KLF4/ENPP2/CYP1B1/TGFB1I1/DUSP10/PTPRG/SLIT2/DAAM2/PAK1/PTPRR/STC1/PKN3/ACTG2/ZC3H12A/BMPER/GREM1/ATOH8/LRG1/FOXC2/GATA2/EGR3/MACIR/CCBE1/TACSTD2/HMGB1/SEMA4A/FGF16/…	TBXA2R/ANLN/SNAI2/ADGRA2/GRN/HDAC9/KITLG/PIK3CB/PFN2/EDN1/CEACAM1/TGFB2/EPB41L4B/SIRT1/SH3BP1/HMOX1/LGMN/RGCC/FOXF1/CTSH/PIK3CG/MEOX2/GATA3/ACTA2/FBXW7/FGF1/WNT5A/HYAL1/FOXP1/PROX1/GLIPR2/NR4A1/BMP4/SOX9/ID1/AMOT/KDR/APOE/PPARG/P2RX4/KLF4/ENPP2/CYP1B1/TGFB1I1/DUSP10/PTPRG/SLIT2/DAAM2/PKN1/PTPRR/STC1/PKN3/ACTG2/ZC3H12A/BMPER/GREM1/ATOH8/LRG1/FOXC2/GATA2/EGR3/MACIR/CCBE1/TACSTD2/HMGB1/SEMA4A/FGF16/…	72	1.59696	0.192
GO:0006937	GO:0006937	regulation of muscle contraction	0.0174444	174/19072	3.57e-05	0.000501549	0.000354791	TBXA2R/SCN4A/EHD3/DSG2/KCNQ1/PKP2/CALCRL/ATP2B1/PPP1R12B/EDN1/DSP/SLC8A3/MYLK2/SMAD7/PIK3CG/TRPV4/CCN2/NR4A1/KCNJ2/FGF13/CNN1/TRPM4/P2RX4/TPM1/MYOCD/ATP1B1/ANK2/ADRA2A/KCNMA1/RNF207/STC1/ZC3H12A/ADRB2/OXTR/KCNB2/NKX2-5/SCN5A/PRKG1/GJA5/ADRA2B	TBXA2R/SCN4A/EHD3/DSG2/KCNQ1/PKP2/CALCRL/ATP2B1/PPP1R12B/EDN1/DSP/SLC8A3/MYLK2/SMAD7/PIK3CG/TRPV4/CCN2/NR4A1/KCNJ2/FGF13/CNN1/TRPM4/P2RX4/TPM1/MYOCD/ATP1B1/ANK2/ADRA2A/KCNMA1/RNF207/STC1/ZC3H12A/ADRB2/OXTR/KCNB2/NKX2-5/SCN5A/PRKG1/GJA5/ADRA2B	40	1.91207	0.229885
GO:1901617	GO:1901617	organic hydroxy compound biosynthetic process	0.0226777	247/19072	3.57e-05	0.000501549	0.000354791	SNAI2/CYP46A1/CTNS/IDI1/SREBF1/OSBPL6/ITPKC/TGFB2/SIRT1/HSD3B7/PCK2/NTSR1/SQLE/ASAH1/GATA3/ERLIN1/PNPO/LPCAT3/BMP5/HMGCS1/FGF1/WNT5A/PROX1/INSIG2/BMP2/IPPK/APOE/GCH1/HSD17B7/KL/PSAT1/CH25H/ITPKB/SNCA/TM7SF2/IPMK/NR4A2/ABCG1/LSS/PRKAA2/WNT4/HAND2/STARD4/MVD/FAXDC2/GPR37/P2RY6/CYP7B1/DHCR7/INSIG1/PLCG2/DHFR	SNAI2/CYP46A1/CTNS/IDI1/SREBF1/OSBPL6/ITPKC/TGFB2/SIRT1/HSD3B7/PCK2/NTSR1/SQLE/ASAH1/GATA3/ERLIN1/PNPO/LPCAT3/BMP5/HMGCS1/FGF1/WNT5A/PROX1/INSIG2/BMP2/IPPK/APOE/GCH1/HSD17B7/KL/PSAT1/CH25H/ITPKB/SNCA/TM7SF2/IPMK/NR4A2/ABCG1/LSS/PRKAA2/WNT4/HAND2/STARD4/MVD/FAXDC2/GPR37/P2RY6/CYP7B1/DHCR7/INSIG1/PLCG2/DHFR	52	1.75105	0.210526
GO:0070542	GO:0070542	response to fatty acid	0.0087222	64/19072	3.73e-05	0.00051419	0.000363734	PDK4/CPS1/SREBF1/EDN1/SCD/E2F1/HES1/CCN2/SOX9/INSIG2/LDLR/CD36/CLDN1/ZC3H12A/PCSK1/LPL/GLDC/PLCB1/AKR1C1/SRC	PDK4/CPS1/SREBF1/EDN1/SCD/E2F1/HES1/CCN2/SOX9/INSIG2/LDLR/CD36/CLDN1/ZC3H12A/PCSK1/LPL/GLDC/PLCB1/AKR1C1/SRC	20	2.59922	0.3125
GO:0046683	GO:0046683	response to organophosphorus	0.0139555	128/19072	3.74e-05	0.000515005	0.00036431	CPS1/KCNQ1/SREBF1/RAPGEF3/SSH1/P2RX7/RPLP0/PIK3CG/AHR/SLC6A4/COL1A1/FOSB/CDO1/TRPM4/RFC3/P2RX4/PNPT1/CYP1B1/CRHBP/STC1/INHBB/FBP1/FOS/P2RY6/PDE3A/P2RY2/FOSL1/PER1/PDE2A/AKR1C1/ENPP1/TRIM16	CPS1/KCNQ1/SREBF1/RAPGEF3/SSH1/P2RX7/RPLP0/PIK3CG/AHR/SLC6A4/COL1A1/FOSB/CDO1/TRPM4/RFC3/P2RX4/PNPT1/CYP1B1/CRHBP/STC1/INHBB/FBP1/FOS/P2RY6/PDE3A/P2RY2/FOSL1/PER1/PDE2A/AKR1C1/ENPP1/TRIM16	32	2.07937	0.25
GO:0007599	GO:0007599	hemostasis	0.0213694	231/19072	4.84e-05	0.000638127	0.000451406	ENPP4/TBXA2R/VCL/PIK3CB/PRKCQ/DGKD/EDN1/CEACAM1/CTSG/PROCR/PIK3CG/SERPINE1/VTN/FN1/PLA2G4A/F3/PLAU/F2RL3/APOE/EMILIN2/CD36/SERPINE2/IL6/EMILIN1/ENTPD1/MMRN1/ADAMTS18/SERPING1/ADRA2A/DGKE/PAFAH2/SCUBE1/F2RL2/F2RL1/AXL/COL3A1/JMJD1C/HPSE/ACTG1/PROS1/F8/PRKG1/FLNA/SRC/PDGFA/PLCG2/GP1BB/LYN/ADRA2B	ENPP4/TBXA2R/VCL/PIK3CB/PRKCQ/DGKD/EDN1/CEACAM1/CTSG/PROCR/PIK3CG/SERPINE1/VTN/FN1/PLA2G4A/F3/PLAU/F2RL3/APOE/EMILIN2/CD36/SERPINE2/IL6/EMILIN1/ENTPD1/MMRN1/ADAMTS18/SERPING1/ADRA2A/DGKE/PAFAH2/SCUBE1/F2RL2/F2RL1/AXL/COL3A1/JMJD1C/HPSE/ACTG1/PROS1/F8/PRKG1/FLNA/SRC/PDGFA/PLCG2/GP1BB/LYN/ADRA2B	49	1.76432	0.212121
GO:2000193	GO:2000193	positive regulation of fatty acid transport	0.00479721	25/19072	6.57e-05	0.000825981	0.000584292	EDN1/P2RX7/NTSR1/IL1A/PLA2G4A/FABP3/P2RX4/TNFRSF11A/PLA2R1/PLA2G6/ACSL5	EDN1/P2RX7/NTSR1/IL1A/PLA2G4A/FABP3/P2RX4/TNFRSF11A/PLA2R1/PLA2G6/ACSL5	11	3.65969	0.44
GO:0061351	GO:0061351	neural precursor cell proliferation	0.0152638	149/19072	6.71e-05	0.000839981	0.000594196	PAX6/TEAD3/CDON/ASPM/RORA/LIMS2/WDR62/SLC6A4/WNT5A/ID2/PROX1/KIF14/SMO/FGF13/NES/DAGLA/LNX2/SLC16A2/EPHB1/BTG2/RACGAP1/HHIP/MELK/ZNF503/SPINT1/GBX2/CDH2/SHCBP1/ID4/GATA2/TOX/ADGRG1/TRIM71/LYN/LHX1	PAX6/TEAD3/CDON/ASPM/RORA/LIMS2/WDR62/SLC6A4/WNT5A/ID2/PROX1/KIF14/SMO/FGF13/NES/DAGLA/LNX2/SLC16A2/EPHB1/BTG2/RACGAP1/HHIP/MELK/ZNF503/SPINT1/GBX2/CDH2/SHCBP1/ID4/GATA2/TOX/ADGRG1/TRIM71/LYN/LHX1	35	1.95377	0.234899
GO:0032102	GO:0032102	negative regulation of response to external stimulus	0.0348888	436/19072	6.96e-05	0.000864376	0.000611452	SEMA3B/IGF1/NR1H3/GRN/CALCRL/RORA/SEMA3C/EDN1/CEACAM1/C1QTNF3/SEMA5B/OAS1/IRAK3/CD200/SEMA6A/RNF125/ACP5/FOXF1/SERPINE1/GATA3/CCL2/VTN/OAS3/LPCAT3/WNT5A/NENF/TNFAIP3/SPP1/DUSP1/PLAU/PTGIS/ZFP36/RHBDF2/LDLR/APOE/PPARG/HAVCR2/SERPINE2/KLF4/SEMA6D/SEMA7A/MMRN1/NLRC5/ADAMTS18/ARRB2/DUSP10/GPR17/SLIT2/CASK/SERPING1/GRID2/RABGEF1/WNT4/LRFN5/GREM1/SEMA6B/PBK/LGALS9/SEMA3E/NR1D2/MACIR/KREMEN1/PROS1/SOCS3…	SEMA3B/IGF1/NR1H3/GRN/CALCRL/RORA/SEMA3C/EDN1/CEACAM1/C1QTNF3/SEMA5B/OAS1/IRAK3/CD200/SEMA6A/RNF125/ACP5/FOXF1/SERPINE1/GATA3/CCL2/VTN/OAS3/LPCAT3/WNT5A/NENF/TNFAIP3/SPP1/DUSP1/PLAU/PTGIS/ZFP36/RHBDF2/LDLR/APOE/PPARG/HAVCR2/SERPINE2/KLF4/SEMA6D/SEMA7A/MMRN1/NLRC5/ADAMTS18/ARRB2/DUSP10/GPR17/SLIT2/CASK/SERPING1/GRID2/RABGEF1/WNT4/LRFN5/GREM1/SEMA6B/PBK/LGALS9/SEMA3E/NR1D2/MACIR/KREMEN1/PROS1/SOCS3…	80	1.52614	0.183486
GO:0048771	GO:0048771	tissue remodeling	0.0174444	179/19072	7e-05	0.00086839	0.000614292	PDK4/SYT7/FOXC1/SEMA3C/CEACAM1/MMP2/P2RX7/CST3/TIMP1/ACP5/LIPA/IL1A/EPAS1/LEPR/TNFAIP3/SPP1/LIF/PPARG/NOTCH2/HTR1B/MDM2/GPNMB/IL6/NOL3/TNFRSF11A/CTSK/LRRK1/DDR2/HAND2/CTHRC1/TPP1/GREM1/AXL/ADRB2/CSPG4/FOXC2/EXT1/FLNA/SRC/LGR4	PDK4/SYT7/FOXC1/SEMA3C/CEACAM1/MMP2/P2RX7/CST3/TIMP1/ACP5/LIPA/IL1A/EPAS1/LEPR/TNFAIP3/SPP1/LIF/PPARG/NOTCH2/HTR1B/MDM2/GPNMB/IL6/NOL3/TNFRSF11A/CTSK/LRRK1/DDR2/HAND2/CTHRC1/TPP1/GREM1/AXL/ADRB2/CSPG4/FOXC2/EXT1/FLNA/SRC/LGR4	40	1.85866	0.223464
GO:0007492	GO:0007492	endoderm development	0.0100305	83/19072	8.39e-05	0.00101971	0.000721335	COL11A1/ITGB5/MMP2/LAMB1/MMP15/BMPR1A/DKK1/VTN/ITGA4/FN1/DUSP1/INHBA/BMP4/COL6A1/COL8A1/PELO/DUSP2/SOX7/EXT1/NOG/GDF3/ARC/LHX1	COL11A1/ITGB5/MMP2/LAMB1/MMP15/BMPR1A/DKK1/VTN/ITGA4/FN1/DUSP1/INHBA/BMP4/COL6A1/COL8A1/PELO/DUSP2/SOX7/EXT1/NOG/GDF3/ARC/LHX1	23	2.30485	0.277108
GO:1904888	GO:1904888	cranial skeletal system development	0.00915831	73/19072	9.36e-05	0.00111957	0.000791976	TBX15/TGFB2/SIX4/DLX2/PRRX1/IRF6/MTHFD1L/TWIST1/BMP4/INSIG2/CEP55/ZIC3/SIX2/FOXC2/IRX5/EXT1/NOG/TBX1/COLEC10/INSIG1/LHX1	TBX15/TGFB2/SIX4/DLX2/PRRX1/IRF6/MTHFD1L/TWIST1/BMP4/INSIG2/CEP55/ZIC3/SIX2/FOXC2/IRX5/EXT1/NOG/TBX1/COLEC10/INSIG1/LHX1	21	2.3927	0.287671
GO:0001776	GO:0001776	leukocyte homeostasis	0.0113389	100/19072	9.66e-05	0.00115105	0.000814242	BTK/CD74/FAS/KITLG/PIK3CB/P2RX7/JAK3/LIPA/TNFAIP3/NKX2-3/RIPK3/DOCK10/IL6/SKIL/PMAIP1/ITPKB/PAK1/BCL2L11/CCNB2/AXL/IL7R/LGALS9/BCL2/CSF1/HMGB1/LYN	BTK/CD74/FAS/KITLG/PIK3CB/P2RX7/JAK3/LIPA/TNFAIP3/NKX2-3/RIPK3/DOCK10/IL6/SKIL/PMAIP1/ITPKB/PKN1/BCL2L11/CCNB2/AXL/IL7R/LGALS9/BCL2/CSF1/HMGB1/LYN	26	2.16255	0.26
GO:0031667	GO:0031667	response to nutrient levels	0.0375055	481/19072	9.75e-05	0.00115767	0.000818924	CYP26B1/PDK4/TBXA2R/SNAI2/CPS1/RRAGD/FAS/RIPOR1/ATP2B1/SREBF1/ACACB/COMT/SIRT1/HMOX1/PCK2/SUV39H1/SLC7A5/SLC6A4/COL1A1/TRPV4/GHR/NPR3/STC2/CPEB4/IL1A/SLC2A1/NENF/PROX1/SPP1/LRP11/APAF1/CDKN1A/WNK4/ZFP36/CD68/LDLR/APOE/GDF15/SESN2/PPARG/POSTN/KL/HNRNPA1/BRIP1/PIM1/SORL1/CYP1B1/SORD/TNFRSF11A/PMAIP1/SIK1/CTSK/SFRP2/CDKN2B/ADM/FADS1/CCL28/FLCN/STC1/NPR2/PRKAA2/ALPL/WNT4/VCAM1/ATF3/INHBB/NUAK2/ZC3H12…	CYP26B1/PDK4/TBXA2R/SNAI2/CPS1/RRAGD/FAS/RIPOR1/ATP2B1/SREBF1/ACACB/COMT/SIRT1/HMOX1/PCK2/SUV39H1/SLC7A5/SLC6A4/COL1A1/TRPV4/GHR/NPRL3/STC2/CPEB4/IL1A/SLC2A1/NENF/PROX1/SPP1/LRP11/APAF1/CDKN1A/WNK4/ZFP36/CD68/LDLR/APOE/GDF15/SESN2/PPARG/POSTN/KL/HNRNPA1/BRIP1/PIM1/SORL1/CYP1B1/SORD/TNFRSF11A/PMAIP1/SIK1/CTSK/SFRP2/CDKN2B/ADM/FADS1/CCL28/FLCN/STC1/NPRL2/PRKAA2/ALPL/WNT4/VCAM1/ATF3/INHBB/NUAK2/ZC3H…	86	1.48712	0.178794
GO:0018212	GO:0018212	peptidyl-tyrosine modification	0.0309638	382/19072	0.00011573	0.00134047	0.000948237	CRLF1/BTK/GPRC5A/IGF1/CD74/KITLG/STYK1/FGFR3/DOCK3/BMX/RIPK2/JAK3/CADM4/EPHB6/VTN/FBXW7/NEDD9/TTK/GHR/CLK4/PDGFRB/HES1/EFEMP1/TNFSF18/EREG/KDR/TPST2/LIF/SH3BP5/LRP4/CD36/IL6/ENPP2/ARRB2/ERBB2/DYRK3/SFRP2/PDGFC/NCAPG2/ADRA2A/GFRA1/LRRK1/EPHB1/SAMSN1/NRG1/TNFRSF14/ZFYVE28/DDR2/TGFA/IL31RA/MELK/GREM1/GPRC5B/AXL/PBK/AFAP1L2/INSR/CSPG4/AATK/EFNA5/SOCS3/SEMA4D/ALKAL2/SRC/PDGFA/HES5/PLCG2/CNOT7/ERCC6/LY…	CRLF1/BTK/GPRC5A/IGF1/CD74/KITLG/STYK1/FGFR3/DOCK3/BMX/RIPK2/JAK3/CADM4/EPHB6/VTN/FBXW7/NEDD9/TTK/GHR/CLK4/PDGFRB/HES1/EFEMP1/TNFSF18/EREG/KDR/TPST2/LIF/SH3BP5/LRP4/CD36/IL6/ENPP2/ARRB2/ERBB2/DYRK3/SFRP2/PDGFC/NCAPG2/ADRA2A/GFRA1/LRRK1/EPHB1/SAMSN1/NRG1/TNFRSF14/ZFYVE28/DDR2/TGFA/IL31RA/MELK/GREM1/GPRC5B/AXL/PBK/AFAP1L2/INSR/CSPG4/AATK/EFNA5/SOCS3/SEMA4D/ALKAL2/SRC/PDGFA/HES5/PLCG2/CNOT7/ERCC6/LY…	71	1.54592	0.185864
GO:0009886	GO:0009886	post-embryonic animal morphogenesis	0.00348888	15/19072	0.000126789	0.0014479	0.00102423	RAD54L/CDH23/EFEMP1/MFAP2/NKX2-3/KDR/MYO7A/BCL2L11	ATRX/CDH23/EFEMP1/MFAP2/NKX2-3/KDR/MYO7A/BCL2L11	8	4.43599	0.533333
GO:0016055	GO:0016055	Wnt signaling pathway	0.035761	458/19072	0.000133683	0.00151148	0.00106921	SNAI2/ADGRA2/DEPDC1B/CDK14/PTPRU/ASPM/CELSR1/GPC4/JADE1/EDN1/NFATC4/TBL1X/CCN4/CCNE1/GATA3/DKK1/COL1A1/WNT5B/RPS12/WNT5A/TNFAIP3/EGR1/TMEM131L/RECK/LRP1/SOX4/SOX9/BMP2/FRMD8/SMO/APOE/TRPM4/NFATC1/LRP4/KLF4/YAP1/TGFB1I1/IGFBP4/ARHGEF19/CELSR2/SFRP2/DAAM2/NR4A2/LRRK1/DKK2/TMEM237/FZD7/TIAM1/PRKAA2/WNT4/FRZB/PRICKLE2/KLF15/CTHRC1/DACT1/NDRG2/GREM1/GPRC5B/IGFBP6/CDH2/SOX7/MLLT3/RARG/DDIT3/HIC1/SHISA3…	SNAI2/ADGRA2/DEPDC1B/CDK14/PTPRU/ASPM/CELSR1/GPC4/JADE1/EDN1/NFATC4/TBL1X/CCN4/CCNE1/GATA3/DKK1/COL1A1/WNT5B/RPS12/WNT5A/TNFAIP3/EGR1/TMEM131L/RECK/LRP1/SOX4/SOX9/BMP2/FRMD8/SMO/APOE/TRPM4/NFATC1/LRP4/KLF4/YAP1/TGFB1I1/IGFBP4/ARHGEF19/CELSR2/SFRP2/DAAM2/NR4A2/LRRK1/DKK2/TMEM237/FZD7/TIAM1/PRKAA2/WNT4/FRZB/PRICKLE2/KLF15/CTHRC1/DACT1/NDRG2/GREM1/GPRC5B/IGFBP6/CDH2/SOX7/MLLT3/RARG/DDIT3/HIC1/SHISA3…	82	1.48916	0.179039
GO:2000116	GO:2000116	regulation of cysteine-type endopeptidase activity	0.0213694	241/19072	0.000145954	0.00163225	0.00115464	BIRC3/FAS/NGFR/GRAMD4/LAMP3/BIRC5/SIRT1/LGMN/CST3/CTSH/RIPK2/BBC3/SLC1A1/CRYAB/PERP/IFT57/F3/RPS6KA1/CTSD/CCN2/APAF1/NR4A1/BCL2L12/IFI6/PPARG/MICAL1/KLF4/MYC/CASP1/UACA/NOL3/ARRB2/PMAIP1/CCN1/SNCA/SFRP2/BCL2L11/LAPTM5/NKX3-1/LGALS9/MGMT/SOX7/CLEC7A/TNFSF15/FOXL2/HMGB1/SRC/FNIP1/PSMB9	BIRC3/FAS/NGFR/GRAMD4/LAMP3/BIRC5/SIRT1/LGMN/CST3/CTSH/RIPK2/BBC3/SLC1A1/CRYAB/PERP/IFT57/F3/RPS6KA1/CTSD/CCN2/APAF1/NR4A1/BCL2L12/IFI6/PPARG/MICAL1/KLF4/MYC/CASP1/UACA/NOL3/ARRB2/PMAIP1/CCN1/SNCA/SFRP2/BCL2L11/LAPTM5/NKX3-1/LGALS9/MGMT/SOX7/CLEC7A/TNFSF15/FOXL2/HMGB1/SRC/FNIP1/PSMB9	49	1.69111	0.20332
GO:0062012	GO:0062012	regulation of small molecule metabolic process	0.027911	339/19072	0.000155635	0.00170341	0.00120498	PDK4/BRCA1/IGF1/SNAI2/CD74/NR1H3/RORA/SREBF1/ACACB/CEACAM1/SLC4A4/C1QTNF3/ME2/P2RX7/SIRT1/NTSR1/TRIB3/MLYCD/ERLIN1/LPCAT3/BMP5/FGF1/KAT2B/LEPR/PROX1/NR4A3/EGR1/FABP3/TWIST1/PFKFB2/SOX9/INSIG2/BMP2/LDLR/APOE/H19/SESN2/PPARG/COQ3/PMAIP1/IGFBP4/SIK1/SNCA/IGFBP3/ADM/FLCN/SLC45A3/ABCG1/PRKAA2/WNT4/STARD4/FBP1/MID1IP1/NNMT/CD320/DDIT4/INSR/P2RY6/DHCR7/MST1/INSIG1/SDHAF3/SRC/TMSB4X	PDK4/BRCA1/IGF1/SNAI2/CD74/NR1H3/RORA/SREBF1/ACACB/CEACAM1/SLC4A4/C1QTNF3/ME2/P2RX7/SIRT1/NTSR1/TRIB3/MLYCD/ERLIN1/LPCAT3/BMP5/FGF1/KAT2B/LEPR/PROX1/NR4A3/EGR1/FABP3/TWIST1/PFKFB2/SOX9/INSIG2/BMP2/LDLR/APOE/H19/SESN2/PPARG/COQ3/PMAIP1/IGFBP4/SIK1/SNCA/IGFBP3/ADM/FLCN/SLC45A3/ABCG1/PRKAA2/WNT4/STARD4/FBP1/MID1IP1/NNMT/CD320/DDIT4/INSR/P2RY6/DHCR7/MST1/INSIG1/SDHAF3/SRC/TMSB4X	64	1.57026	0.188791
GO:0062197	GO:0062197	cellular response to chemical stress	0.0283471	348/19072	0.000190537	0.00198661	0.00140531	ALDH3B1/MGST1/BTK/FAS/MYLK/EDN1/MMP2/SLC4A11/SIRT1/HMOX1/SMPD3/RELB/CHCHD2/EZH2/SLC1A1/FBXW7/TRPV4/NCOA7/ECT2/FOXP1/EFHD1/EPAS1/SLC2A1/TNFAIP3/NR4A3/KLF2/RIPK3/H19/SESN2/GCH1/KDM6B/CD36/IL6/CPEB2/CASP1/PNPT1/CYP1B1/TPM1/NOL3/FANCD2/SNCA/NR4A2/PLA2R1/MAPK13/AQP5/PRKAA2/DDR2/ZC3H12A/TP53INP1/FBP1/MELK/AXL/CDK1/FOS/MGMT/GPR37/LRRC8E/BCL2/TLR6/DDIT3/SLC2A4/SRC/SIRPA/HSPA1A/DHFR	ALDH3B1/MGST1/BTK/FAS/MYLK/EDN1/MMP2/SLC4A11/SIRT1/HMOX1/SMPD3/RELB/CHCHD2/EZH2/SLC1A1/FBXW7/TRPV4/NCOA7/ECT2/FOXP1/EFHD1/EPAS1/SLC2A1/TNFAIP3/NR4A3/KLF2/RIPK3/H19/SESN2/GCH1/KDM6B/CD36/IL6/CPEB2/CASP1/PNPT1/CYP1B1/TPM1/NOL3/FANCD2/SNCA/NR4A2/PLA2R1/MAPK13/AQP5/PRKAA2/DDR2/ZC3H12A/TP53INP1/FBP1/MELK/AXL/CDK1/FOS/MGMT/GPR37/LRRC8E/BCL2/TLR6/DDIT3/SLC2A4/SRC/SIRPA/HSPA1A/DHFR	65	1.55355	0.186782
GO:0006979	GO:0006979	response to oxidative stress	0.0340166	436/19072	0.000197439	0.00204474	0.00144643	ALDH3B1/MGST1/BTK/EDN1/MMP2/SLC4A11/SLC23A2/SIRT1/HMOX1/SMPD3/CHCHD2/NUDT1/EZH2/SLC1A1/COL1A1/FBXW7/CRYAB/NCOA7/PDGFRB/STC2/ECT2/HYAL1/FOXP1/IL1A/EPAS1/TNFAIP3/NR4A3/LIAS/KLF2/RIPK3/APOE/H19/SESN2/GCH1/KDM6B/CD36/IL6/CPEB2/PNPT1/CYP1B1/TPM1/NOL3/FANCD2/SNCA/NAPRT/NR4A2/PLA2R1/MAPK13/RCAN1/CYGB/PRKAA2/DDR2/ZC3H12A/TP53INP1/MELK/AXL/SCARA3/ACOX2/CDK1/FOS/MGMT/GPR37/BCL2/PLK3/TLR6/MCTP1/FOSL1/TXNRD2…	ALDH3B1/MGST1/BTK/EDN1/MMP2/SLC4A11/SLC23A2/SIRT1/HMOX1/SMPD3/CHCHD2/NUDT1/EZH2/SLC1A1/COL1A1/FBXW7/CRYAB/NCOA7/PDGFRB/STC2/ECT2/HYAL1/FOXP1/IL1A/EPAS1/TNFAIP3/NR4A3/LIAS/KLF2/RIPK3/APOE/H19/SESN2/GCH1/KDM6B/CD36/IL6/CPEB2/PNPT1/CYP1B1/TPM1/NOL3/FANCD2/SNCA/NAPRT/NR4A2/PLA2R1/MAPK13/RCAN1/CYGB/PRKAA2/DDR2/ZC3H12A/TP53INP1/MELK/AXL/SCARA3/ACOX2/CDK1/FOS/MGMT/GPR37/BCL2/PLK3/TLR6/MCTP1/FOSL1/TXNRD2…	78	1.48799	0.178899
GO:0009410	GO:0009410	response to xenobiotic stimulus	0.0335805	432/19072	0.000243212	0.00244881	0.00173227	CYP26B1/TBXA2R/CPS1/CYP46A1/RAD51/KCNQ1/AHRR/PDE4A/GAL/RORA/SREBF1/SEMA3C/ACACB/EDN1/MMP2/P2RX7/TGFB2/HMOX1/CBX7/NFATC2/E2F1/AMH/CYP3A5/AHR/SLC1A1/GATA3/SLC6A4/COL1A1/CD69/ENO2/LOX/CENPF/PGF/CXCR4/INHBA/ABCC4/FOSB/WNK4/HTR1B/HTR2B/MYC/BCAR3/CYP1B1/SORD/NPC1/EPHX1/SNCA/SFRP2/CRHBP/ANKRD1/TIMP4/PRKAA2/TGFA/ADCY1/FBP1/NNMT/NKX3-1/AGPAT2/CDK1/FOS/MGMT/BCL2/PDE3A/PCSK1/LPL/FOSL1/PFAS/OXTR/CHEK2/TXNRD2…	CYP26B1/TBXA2R/CPS1/CYP46A1/RAD51/KCNQ1/AHRR/PDE4A/GAL/RORA/SREBF1/SEMA3C/ACACB/EDN1/MMP2/P2RX7/TGFB2/HMOX1/CBX7/NFATC2/E2F1/AMH/CYP3A5/AHR/SLC1A1/GATA3/SLC6A4/COL1A1/CD69/ENO2/LOX/CENPF/PGF/CXCR4/INHBA/ABCC4/FOSB/WNK4/HTR1B/HTR2B/MYC/BCAR3/CYP1B1/SORD/NPC1/EPHX1/SNCA/SFRP2/CRHBP/ANKRD1/TIMP4/PRKAA2/TGFA/ADCY1/FBP1/NNMT/NKX3-1/AGPAT2/CDK1/FOS/MGMT/BCL2/PDE3A/PCSK1/LPL/FOSL1/PFAS/OXTR/CHEK2/TXNRD2…	77	1.48252	0.178241
GO:0019058	GO:0019058	viral life cycle	0.0261666	319/19072	0.00027224	0.00271008	0.00191709	CD74/YTHDC2/NUCKS1/LAMP3/MPP4/ITGB5/OAS1/ICAM1/SRPK1/CLEC4M/CCL2/CCL8/OAS3/OAS2/IFIH1/TRIM62/PROX1/CXCR4/ZNFX1/DEK/LDLR/APOE/BST2/TOP2A/CTSL/CH25H/NPC1/FCN3/NCAM1/IFIT5/CXADR/TNFRSF14/LY6E/CLDN1/ZC3H12A/CHMP4C/ANPEP/AXL/ATG16L2/RPSA/LGALS9/CXCL8/CDK1/INSR/BCL2/PPIH/TRIML2/CIITA/APOBEC3B/KPNA2/CLDN6/IFITM1/TNFRSF4/HMGB1/DPP4/CNOT7/HSPA1A/TRIM59/APOBEC3G/MRC1	CD74/YTHDC2/NUCKS1/LAMP3/ILF3/ITGB5/OAS1/ICAM1/SRPK1/CLEC4M/CCL2/CCL8/OAS3/OAS2/IFIH1/TRIM62/PROX1/CXCR4/ZNFX1/DEK/LDLR/APOE/BST2/TOP2A/CTSL/CH25H/NPC1/FCN3/NCAM1/IFIT5/CXADR/TNFRSF14/LY6E/CLDN1/ZC3H12A/CHMP4C/ANPEP/AXL/ATG16L2/RPSA/LGALS9/CXCL8/CDK1/INSR/BCL2/PPIH/TRIML2/CIITA/APOBEC3B/KPNA2/CLDN6/IFITM1/TNFRSF4/HMGB1/DPP4/CNOT7/HSPA1A/TRIM59/APOBEC3G/MRC1	60	1.56442	0.188088
GO:0050727	GO:0050727	regulation of inflammatory response	0.0322721	415/19072	0.000314065	0.00307186	0.002173	SELE/BTK/IGF1/BIRC3/NR1H3/GRN/TNC/PTGER3/CALCRL/RORA/C1QTNF3/CD200/GGT1/NFKBIA/ACP5/FOXF1/CCN4/PIK3CG/SERPINE1/GATA3/CTSC/TRPV4/LPCAT3/WNT5A/FOXP1/IL1R1/IL1RL1/TNFSF4/TNFAIP3/TNFSF18/PTGIS/ZFP36/RHBDF2/LDLR/APOE/NINJ1/PPARG/DAGLA/IL6/KLF4/IL33/CASP1/SEMA7A/TNFRSF11A/DUSP10/GPR17/FANCD2/NFKBIZ/SNCA/ADAMTS12/RABGEF1/MAPK13/BCL6B/CAMK2N1/DNASE1L3/LRFN5/GPRC5B/PBK/CEBPB/NR1D2/LPL/MACIR/SOCS3/PDE2A/FA…	SELE/BTK/IGF1/BIRC3/NR1H3/GRN/TNC/PTGER3/CALCRL/RORA/C1QTNF3/CD200/GGT1/NFKBIA/ACP5/FOXF1/CCN4/PIK3CG/SERPINE1/GATA3/CTSC/TRPV4/LPCAT3/WNT5A/FOXP1/IL1R1/IL1RL1/TNFSF4/TNFAIP3/TNFSF18/PTGIS/ZFP36/RHBDF2/LDLR/APOE/NINJ1/PPARG/DAGLA/IL6/KLF4/IL33/CASP1/SEMA7A/TNFRSF11A/DUSP10/GPR17/FANCD2/NFKBIZ/SNCA/ADAMTS12/RABGEF1/MAPK13/BCL6B/CAMK2N1/DNASE1L3/LRFN5/GPRC5B/PBK/CEBPB/NR1D2/LPL/MACIR/SOCS3/PDE2A/FA…	74	1.48312	0.178313
GO:0048483	GO:0048483	autonomic nervous system development	0.00654165	48/19072	0.000341204	0.0032446	0.0022952	SOX8/GATA3/HES1/FN1/EGR2/SOX4/HLX/ACKR3/NCAM2/VCAM1/HAND2/NAV2/GBX2/TBX1/PLXNA4	SOX8/GATA3/HES1/FN1/EGR2/SOX4/HLX/ACKR3/PHOX2A/VCAM1/HAND2/NAV2/GBX2/TBX1/PLXNA4	15	2.59922	0.3125
GO:0030010	GO:0030010	establishment of cell polarity	0.0143916	150/19072	0.00039078	0.00360529	0.00255035	CYP26B1/PAX6/SPDL1/LLGL2/SPAG5/NDC80/SH3BP1/FOXF1/DOCK8/GATA3/CYTH1/RIPOR2/WWC1/WNT5A/HES1/CENPA/PARD3B/GPSM2/AMOT/PLEKHG3/FGF13/DOCK2/SPRY2/KIF20B/FRMD4A/EPHB1/MAD2L1/PLK1/BRSK2/SAPCD2/SHTN1/HES5/ALPK2	CYP26B1/PAX6/SPDL1/LLGL2/SPAG5/NDC80/SH3BP1/FOXF1/DOCK8/GATA3/CYTH1/RIPOR2/WWC1/WNT5A/HES1/CENPA/PARD3B/GPSM2/AMOT/PLEKHG3/FGF13/DOCK2/SPRY2/KIF20B/FRMD4A/EPHB1/MAD2L1/PLK1/BRSK2/SAPCD2/SHTN1/HES5/ALPK2	33	1.82985	0.22
GO:0006898	GO:0006898	receptor-mediated endocytosis	0.0218055	259/19072	0.000456563	0.00407141	0.00288008	SELE/PIK3CB/CALCRL/HMMR/DGKD/CEACAM1/GRK3/CLEC4M/SERPINE1/CUBN/DKK1/VTN/ITGA4/CLU/LRP1/LDLR/APOE/RAMP1/LYVE1/CTSL/CD36/HTR1B/HTR2B/STAB2/SDCBP/SORL1/ARRB2/CACNG8/ACKR3/SNCA/GTF2H2/LRRTM2/ADM/PLA2R1/RABGEF1/GRIA1/ARHGAP27/CXCL16/B2M/GREM1/ADRB2/CXCL8/INSR/IGF2R/DPP4/PLCG2/ARC/ANKRD13B/AP1G2/MRC1	SELE/PIK3CB/CALCRL/HMMR/DGKD/CEACAM1/GRK3/CLEC4M/SERPINE1/CUBN/DKK1/VTN/ITGA4/CLU/LRP1/LDLR/APOE/RAMP1/LYVE1/CTSL/CD36/HTR1B/HTR2B/STAB2/SDCBP/SORL1/ARRB2/CACNG8/ACKR3/SNCA/GTF2H2/LRRTM2/ADM/PLA2R1/RABGEF1/GRIA1/ARHGAP27/CXCL16/B2M/GREM1/ADRB2/CXCL8/INSR/IGF2R/DPP4/PLCG2/ARC/ANKRD13B/AP1G2/MRC1	50	1.60569	0.19305
GO:0044409	GO:0044409	entry into host	0.0148277	158/19072	0.000493815	0.00437826	0.00309714	CD74/ITGB5/ICAM1/CLEC4M/TRIM62/CXCR4/LDLR/CTSL/CH25H/NPC1/FCN3/NCAM1/CXADR/TNFRSF14/LY6E/CLDN1/ANPEP/AXL/RPSA/LGALS9/CXCL8/CDK1/INSR/TRIML2/CIITA/CLDN6/IFITM1/TNFRSF4/HMGB1/SRC/DPP4/HSPA1A/TRIM59/MRC1	CD74/ITGB5/ICAM1/CLEC4M/TRIM62/CXCR4/LDLR/CTSL/CH25H/NPC1/FCN3/NCAM1/CXADR/TNFRSF14/LY6E/CLDN1/ANPEP/AXL/RPSA/LGALS9/CXCL8/CDK1/INSR/TRIML2/CIITA/CLDN6/IFITM1/TNFRSF4/HMGB1/SRC/DPP4/HSPA1A/TRIM59/MRC1	34	1.78984	0.21519
GO:0097746	GO:0097746	blood vessel diameter maintenance	0.0139555	147/19072	0.000576762	0.00497064	0.00351619	TBXA2R/CPS1/FOXC1/ATP2B1/EDN1/MMP2/ACTA2/SLC6A4/KLF2/APOE/TRPM4/GCH1/HTR1B/HTR2B/HTR7/ADM/ADRA2A/KCNMA1/F2RL1/ADRB2/NPR1/P2RY2/FOXC2/HTR1D/OXTR/EXT1/PLA2G6/PRKG1/ITGA1/GJA5/ADRA2B/MKKS	TBXA2R/CPS1/FOXC1/ATP2B1/EDN1/MMP2/ACTA2/SLC6A4/KLF2/APOE/TRPM4/GCH1/HTR1B/HTR2B/HTR7/ADM/ADRA2A/KCNMA1/F2RL1/ADRB2/NPR1/P2RY2/FOXC2/HTR1D/OXTR/EXT1/PLA2G6/PRKG1/ITGA1/GJA5/ADRA2B/MKKS	32	1.81061	0.217687
GO:0019932	GO:0019932	second-messenger-mediated signaling	0.0252944	315/19072	0.000594101	0.00507746	0.00359175	TBXA2R/SELE/BTK/CD22/IGF1/HOMER3/GUCY1B1/GAL/IRAG1/EDN1/RAPGEF3/P2RX7/MCOLN1/NFATC4/NFATC2/HOMER2/NCALD/GRIN2D/AHR/RASD1/PDE10A/CCL20/GBP1/ADGRB2/CCRL2/CXCR4/SOX9/KDR/APOE/TRPM4/NFATC1/APLNR/P2RX4/CD36/HTR2B/RCN3/ATP1B1/ACKR3/ANK2/ADM/GUCY1A2/NRG1/RCAN1/VCAM1/ADCY1/TMEM100/NPR1/CXCL8/CLEC7A/RCAN2/PDE3A/NUDT4/CMKLR1/MCTP1/PRKG1/PDE2A/PLCG2/PDE7A	TBXA2R/SELE/BTK/CD22/IGF1/HOMER3/GUCY1B1/GAL/IRAG1/EDN1/RAPGEF3/P2RX7/MCOLN1/NFATC4/NFATC2/HOMER2/NCALD/GRIN2D/AHR/RASD1/PDE10A/CCL20/GBP1/ADGRB2/CCRL2/CXCR4/SOX9/KDR/APOE/TRPM4/NFATC1/APLNR/P2RX4/CD36/HTR2B/RCAN3/ATP1B1/ACKR3/ANK2/ADM/GUCY1A2/NRG1/RCAN1/VCAM1/ADCY1/TMEM100/NPR1/CXCL8/CLEC7A/RCAN2/PDE3A/NUDT4/CMKLR1/MCTP1/PRKG1/PDE2A/PLCG2/PDE7A	58	1.53147	0.184127
GO:0048569	GO:0048569	post-embryonic animal organ development	0.00348888	18/19072	0.000617641	0.00524229	0.00370835	CDH23/EFEMP1/MFAP2/BCL11B/KDR/KLF4/MYO7A/BCL2L11	CDH23/EFEMP1/MFAP2/BCL11B/KDR/KLF4/MYO7A/BCL2L11	8	3.69666	0.444444
GO:0043270	GO:0043270	positive regulation of ion transport	0.0235499	289/19072	0.000629899	0.00533165	0.00377156	EHD3/KCNQ1/PKP2/MYLK/GAL/ATP2B1/EDN1/P2RX7/NTSR1/JAK3/STX1A/SLC6A4/CCL2/PDGFRB/IL1A/PLA2G4A/KCNJ2/WNK4/HSPA2/F2RL3/CRACR2A/LGALS3/APLNR/P2RX4/ARRB2/TNFRSF11A/ATP1B1/SNCA/ANK2/CASK/JPH2/ADRA2A/PLA2R1/CNKSR3/SLC6A1/RNF207/STC1/CTSS/RAB3B/ADRB2/P2RY6/CEBPB/ALG10B/OXTR/NKX2-5/SCN5A/LRRC55/PLA2G6/FLNA/PLCG2/ARC/TMSB4X/SHANK3/ORAI1	EHD3/KCNQ1/PKP2/MYLK/GAL/ATP2B1/EDN1/P2RX7/NTSR1/JAK3/STX1A/SLC6A4/CCL2/PDGFRB/IL1A/PLA2G4A/KCNJ2/WNK4/HSPA2/F2RL3/CRACR2A/LGALS3/APLNR/P2RX4/ARRB2/TNFRSF11A/ATP1B1/SNCA/ANK2/CASK/JPH2/ADRA2A/PLA2R1/CNKSR3/SLC6A1/RNF207/STC1/CTSS/RAB3B/ADRB2/P2RY6/CEBPB/ALG10B/OXTR/NKX2-5/SCN5A/LRRC55/PLA2G6/FLNA/PLCG2/ARC/TMSB4X/SHANK3/ORAI1	54	1.55413	0.186851
GO:0014074	GO:0014074	response to purine-containing compound	0.0135194	142/19072	0.000662393	0.00556844	0.00393907	CPS1/KCNQ1/SREBF1/RAPGEF3/SSH1/P2RX7/RPLP0/PIK3CG/AHR/SLC6A4/COL1A1/FOSB/CDO1/TRPM4/P2RX4/PNPT1/CYP1B1/CRHBP/CHEK1/SLC6A1/STC1/INHBB/FBP1/FOS/P2RY6/PDE3A/P2RY2/FOSL1/PER1/PDE2A/ENPP1	CPS1/KCNQ1/SREBF1/RAPGEF3/SSH1/P2RX7/RPLP0/PIK3CG/AHR/SLC6A4/COL1A1/FOSB/CDO1/TRPM4/P2RX4/PNPT1/CYP1B1/CRHBP/CHEK1/SLC6A1/STC1/INHBB/FBP1/FOS/P2RY6/PDE3A/P2RY2/FOSL1/PER1/PDE2A/ENPP1	31	1.81579	0.21831
GO:0007019	GO:0007019	microtubule depolymerization	0.00610554	46/19072	0.000718562	0.0059205	0.00418811	KIF2A/TPX2/TRPV4/KIF18A/FGF13/CKAP2/KIF2C/HK2/ATXN7/MID1IP1/NCKAP5/KIF18B/KIF24/KIF19/STMN3	KIF2A/TPX2/TRPV4/KIF18A/FGF13/CKAP2/KIF2C/ATXN7/MID1IP1/NCKAP5/KIF18B/KIF24/KIF19/STMN3	14	2.53141	0.304348
GO:0021675	GO:0021675	nerve development	0.00915831	84/19072	0.000766321	0.00624613	0.00441846	NGFR/EDN1/ATP8B1/SIX4/HES1/ITGA4/EGR2/SERPINE2/ACKR3/LRIG1/POU4F1/NCAM2/EPHB1/VCAM1/NAV2/NPTX1/BDNF/EXT1/TBX1/MAFB/PLXNA4	NGFR/EDN1/ATP8B1/SIX4/HES1/ITGA4/EGR2/SERPINE2/ACKR3/LRIG1/POU4F1/PHOX2A/EPHB1/VCAM1/NAV2/NPTX1/BDNF/EXT1/TBX1/MAFB/PLXNA4	21	2.07937	0.25
GO:0007224	GO:0007224	smoothened signaling pathway	0.0135194	144/19072	0.000847911	0.00675915	0.00478137	PAX6/CDON/RORA/FOXF1/RPGRIP1L/TUBD1/HES1/IFT57/PRRX1/STIL/GLIS2/SMO/SERPINE2/GAS8/TBC1D32/CENPJ/ZIC1/CDK20/ZIC3/SCUBE1/TEDC2/HHIP/OTX2/KCTD6/EXT1/NOG/TEDC1/ENPP1/HES5/TMEM231/GPC2	PAX6/CDON/RORA/FOXF1/RPGRIP1L/TUBD1/HES1/IFT57/PRRX1/STIL/GLIS2/SMO/SERPINE2/GAS8/TBC1D32/CENPJ/ZIC1/CDK20/ZIC3/SCUBE1/TEDC2/HHIP/OTX2/KCTD6/EXT1/NOG/TEDC1/ENPP1/HES5/TMEM231/GPC2	31	1.79057	0.215278
GO:0007219	GO:0007219	Notch signaling pathway	0.0161361	184/19072	0.00110238	0.00830423	0.00587434	SNAI2/FOXC1/LLGL2/TGFB2/NFKBIA/LFNG/FBXW7/PERP/GMDS/HES1/DLX2/TBX2/SOX9/BMP2/CHAC1/GATA5/POSTN/NOTCH2/YAP1/WDR12/DLX1/SORBS2/TIMP4/TMEM100/KRT19/SUSD5/FOXC2/TCIM/DTX3/GATA2/DLK1/DNER/SRC/HES5/NEURL1B/CEBPA/HERC2P3	SNAI2/FOXC1/LLGL2/TGFB2/NFKBIA/LFNG/FBXW7/PERP/GMDS/HES1/DLX2/TBX2/SOX9/BMP2/CHAC1/GATA5/POSTN/NOTCH2/YAP1/WDR12/DLX1/SORBS2/TIMP4/TMEM100/KRT19/SUSD5/FOXC2/TCIM/DTX3/GATA2/DLK1/DNER/SRC/HES5/NEURL1B/CEBPA/HERC2P3	37	1.67254	0.201087
GO:0035988	GO:0035988	chondrocyte proliferation	0.00392499	24/19072	0.0012423	0.00913666	0.0064632	FGFR3/SMAD7/CCN2/SOX9/BMPR1B/STC1/DDR2/SIX2/EXT1	FGFR3/SMAD7/CCN2/SOX9/BMPR1B/STC1/DDR2/SIX2/EXT1	9	3.11906	0.375
GO:0071277	GO:0071277	cellular response to calcium ion	0.00915831	87/19072	0.0012455	0.00913666	0.0064632	SYT7/RASGRP2/EDN1/ITPKC/MCOLN1/LGMN/SYT17/WNT5A/ECT2/FOSB/JUND/ITPKB/CRHBP/PRKAA2/INHBB/ADCY1/NLGN1/FOS/CPNE7/SCN5A/PLCG2	SYT7/RASGRP2/EDN1/ITPKC/MCOLN1/LGMN/SYT17/WNT5A/ECT2/FOSB/JUND/ITPKB/CRHBP/PRKAA2/INHBB/ADCY1/NLGN1/FOS/CPNE7/SCN5A/PLCG2	21	2.00767	0.241379
GO:0035329	GO:0035329	hippo signaling	0.00566943	44/19072	0.00149482	0.010491	0.00742123	TEAD3/ARRDC3/WWC1/CIT/AMOT/AJUBA/YAP1/WTIP/SAV1/NUAK2/FAT4/SRC/IQCJ-SCHIP1	TEAD3/ARRDC3/WWC1/CIT/AMOT/AJUBA/YAP1/WTIP/SAV1/NUAK2/FAT4/SRC/IQCJ-SCHIP1	13	2.45744	0.295455
GO:0060325	GO:0060325	face morphogenesis	0.0043611	30/19072	0.0019054	0.0129023	0.00912696	MMP2/DKK1/COL1A1/STRA6/ARID5B/MSX1/TIPARP/NOG/TBX1/CLDN5	MMP2/DKK1/COL1A1/STRA6/ARID5B/MSX1/TIPARP/NOG/TBX1/CLDN5	10	2.7725	0.333333
GO:1903115	GO:1903115	regulation of actin filament-based movement	0.00523332	40/19072	0.0019457	0.0130889	0.00925896	DSG2/PKP2/DSP/MYLK2/ACTA2/KCNJ2/FGF13/TRPM4/ANK2/STC1/SCN5A/GJA5	DSG2/PKP2/DSP/MYLK2/ACTA2/KCNJ2/FGF13/TRPM4/ANK2/STC1/SCN5A/GJA5	12	2.49525	0.3
GO:0044089	GO:0044089	positive regulation of cellular component biogenesis	0.035761	499/19072	0.00195943	0.0131455	0.00929903	ANLN/PHLDB1/PFN2/SPAG5/RAPGEF3/COL16A1/P2RX7/RGCC/SMPD3/CCP110/BMF/RIPOR2/HYAL1/CCN2/CLU/GPSM2/STIL/SOX9/ID1/KDR/AJUBA/LRRC4B/LGALS3/SLF1/PSRC1/CD36/SDCBP/EMILIN1/MNS1/CNOT6L/CLSTN3/SLAIN1/WARS1/TPM1/ST8SIA2/CBLN2/PLK4/ANKRD53/NPHP1/SNCA/PIK3R1/LRRTM2/GPM6A/CENPJ/GRID2/BCL2L11/CLGN/PTPRD/EPHB1/SASS6/NRG1/AUTS2/WNT4/CDC42EP3/CLDN1/F2RL1/MOAP1/CEP295/PIP4K2C/CDT1/NLGN1/TPPP/HOPX/SYNPO/CLEC7A/TLR6/B…	ANLN/PHLDB1/PFN2/SPAG5/RAPGEF3/COL16A1/P2RX7/RGCC/SMPD3/CCP110/BMF/RIPOR2/HYAL1/CCN2/CLU/GPSM2/STIL/SOX9/ID1/KDR/AJUBA/LRRC4B/LGALS3/SLF1/PSRC1/CD36/SDCBP/EMILIN1/MNS1/CNOT6L/CLSTN3/SLAIN1/WARS1/TPM1/ST8SIA2/CBLN2/PLK4/ANKRD53/NPHP1/SNCA/PIK3R1/LRRTM2/GPM6A/CENPJ/GRID2/BCL2L11/MMP1/PTPRD/EPHB1/SASS6/NRG1/AUTS2/WNT4/CDC42EP3/CLDN1/F2RL1/MOAP1/CEP295/PIP4K2C/CDT1/NLGN1/TPPP/HOPX/SYNPO/CLEC7A/TLR6/B…	82	1.3668	0.164329
GO:0022401	GO:0022401	negative adaptation of signaling pathway	0.00348888	21/19072	0.00206142	0.0136001	0.00962059	GRK3/APLNR/HTR1B/HTR2B/ARRB2/GTF2H2/ADM/ADRB2	GRK3/APLNR/HTR1B/HTR2B/ARRB2/GTF2H2/ADM/ADRB2	8	3.16857	0.380952
GO:0090399	GO:0090399	replicative senescence	0.00305277	17/19072	0.00233586	0.0152313	0.0107745	SERPINE1/CDKN1A/CDKN2A/CHEK1/PLA2R1/CHEK2/MME	SERPINE1/CDKN1A/CDKN2A/CHEK1/PLA2R1/CHEK2/MME	7	3.42485	0.411765
GO:0090175	GO:0090175	regulation of establishment of planar polarity	0.00654165	57/19072	0.0024215	0.0155902	0.0110284	CELSR1/GPC4/DKK1/WNT5A/ARHGEF19/CELSR2/SFRP2/FZD7/TIAM1/PRICKLE2/CTHRC1/DACT1/MLLT3/FZD2/SAPCD2	CELSR1/GPC4/DKK1/WNT5A/ARHGEF19/CELSR2/SFRP2/FZD7/TIAM1/PRICKLE2/CTHRC1/DACT1/MLLT3/FZD2/SAPCD2	15	2.18881	0.263158
GO:0061383	GO:0061383	trabecula morphogenesis	0.00566943	47/19072	0.00287135	0.0178901	0.0126553	MMP2/TGFB2/BMPR1A/COL1A1/BMP5/FBN2/ADAMTS1/NRG1/GREM1/HEG1/NKX2-5/NOG/SEMA4D	MMP2/TGFB2/BMPR1A/COL1A1/BMP5/FBN2/ADAMTS1/NRG1/GREM1/HEG1/NKX2-5/NOG/SEMA4D	13	2.30058	0.276596
GO:0007498	GO:0007498	mesoderm development	0.0122111	136/19072	0.00293372	0.0180415	0.0127624	BTK/FOXC1/PUS7/BMX/FOXF1/AMH/BMPR1A/DKK1/WNT5A/INHBA/BMP4/SMO/KDM6B/TBX3/KLF4/YAP1/SFRP2/POU4F1/ZIC3/ETS2/ZFPM2/SIX2/FOXC2/EXT1/NOG/TBX1/GDF3/LHX1	BTK/FOXC1/PUS7/BMX/FOXF1/AMH/BMPR1A/DKK1/WNT5A/INHBA/BMP4/SMO/KDM6B/TBX3/KLF4/YAP1/SFRP2/POU4F1/ZIC3/ETS2/ZFPM2/SIX2/FOXC2/EXT1/NOG/TBX1/GDF3/LHX1	28	1.71242	0.205882
GO:0006991	GO:0006991	response to sterol depletion	0.00305277	18/19072	0.00342927	0.0201249	0.0142362	SREBF1/ERLIN1/FBXW7/LPCAT3/INSIG2/INSIG1/LYN	SREBF1/ERLIN1/FBXW7/LPCAT3/INSIG2/INSIG1/LYN	7	3.23458	0.388889
GO:0045744	GO:0045744	negative regulation of G protein-coupled receptor signaling pathway	0.00610554	54/19072	0.00386417	0.0221164	0.015645	GRK3/RPGRIP1L/ARRDC3/APLNR/HTR1B/MRAP2/HTR2B/ARRB2/SNCA/GTF2H2/ADM/ADRB2/CXCL8/RPH3AL	GRK3/RPGRIP1L/ARRDC3/APLNR/HTR1B/MRAP2/HTR2B/ARRB2/SNCA/GTF2H2/ADM/ADRB2/CXCL8/RPH3AL	14	2.15639	0.259259
GO:0042634	GO:0042634	regulation of hair cycle	0.00392499	28/19072	0.00420303	0.0235875	0.0166856	NGFR/GAL/TGFB2/WNT5A/SMO/FST/HPSE/PER1/TSKU	NGFR/GAL/TGFB2/WNT5A/SMO/FST/HPSE/PER1/TSKU	9	2.67348	0.321429
GO:0051403	GO:0051403	stress-activated MAPK cascade	0.0187527	239/19072	0.00437638	0.024449	0.017295	FAS/TRAF1/TRAF5/MECOM/MAP3K20/TGFB2/RIPK2/CRYAB/TRPV4/FOXM1/DUSP16/LTBR/WNT5A/IL1A/CCN2/DUSP1/BMP4/SH2D3A/BMP2/TNFRSF19/ZFP36/CRACR2A/MYC/SDCBP/DUSP10/SFRP2/EPHB1/FZD7/GDF6/MAPK13/ZC3H12A/HAND2/F2RL1/DACT1/IGFBP6/PBK/LGALS9/PER1/MTURN/PLCB1/HMGB1/SIRPA/ERCC6	FAS/TRAF1/TRAF5/MECOM/MAP3K20/TGFB2/RIPK2/CRYAB/TRPV4/FOXM1/DUSP16/LTBR/WNT5A/IL1A/CCN2/DUSP1/BMP4/SH2D3A/BMP2/TNFRSF19/ZFP36/CRACR2A/MYC/SDCBP/DUSP10/SFRP2/EPHB1/FZD7/GDF6/MAPK13/ZC3H12A/HAND2/F2RL1/DACT1/IGFBP6/PBK/LGALS9/PER1/MTURN/PLCB1/HMGB1/SIRPA/ERCC6	43	1.49645	0.179916
GO:0050807	GO:0050807	regulation of synapse organization	0.0170083	213/19072	0.00474955	0.026131	0.0184849	GPC4/NRCAM/SIX4/NFATC4/DKK1/NEDD9/WNT5A/APC2/CDC20/APOE/LRRC4B/LRP4/CLSTN3/ST8SIA2/CBLN2/SNCA/LRRTM2/GPM6A/GRID2/PTPRD/EPHB1/PDLIM5/LRFN5/NLGN1/CDH2/NPTX1/NEGR1/NET1/BAIAP2/BDNF/OXTR/EFNA5/THBS2/SEMA4D/SEMA4A/TUBB/ARC/SHANK3/LRRC24	GPC4/NRCAM/SIX4/NFATC4/DKK1/NEDD9/WNT5A/ANAPC2/CDC20/APOE/LRRC4B/LRP4/CLSTN3/ST8SIA2/CBLN2/SNCA/LRRTM2/GPM6A/GRID2/PTPRD/EPHB1/PDLIM5/LRFN5/NLGN1/CDH2/NPTX1/NEGR1/NTN1/BAIAP2/BDNF/OXTR/EFNA5/THBS2/SEMA4D/SEMA4A/TUBB/ARC/SHANK3/LRRC24	39	1.52292	0.183099
GO:0042401	GO:0042401	cellular biogenic amine biosynthetic process	0.00479721	39/19072	0.00502128	0.0273331	0.0193352	TGFB2/SMS/GATA3/AGMAT/GCH1/KL/SNCA/NR4A2/HAND2/NNMT/GPR37	TGFB2/SMS/GATA3/AGMAT/GCH1/KL/SNCA/NR4A2/HAND2/NNMT/GPR37	11	2.34596	0.282051
GO:0035270	GO:0035270	endocrine system development	0.011775	135/19072	0.00521088	0.0281909	0.019942	PAX6/RAP1GAP/EDN1/GATA3/BMPR1A/BMP5/WNT5A/HES1/SOX4/BMP4/SOX9/BMP2/SMO/IL6/STRA6/CYP1B1/ARID5B/WNT4/INHBB/PITX2/CDH2/INSR/PCSK1/GATA2/NKX2-5/NOG/TBX1	PAX6/RAP1GAP/EDN1/GATA3/BMPR1A/BMP5/WNT5A/HES1/SOX4/BMP4/SOX9/BMP2/SMO/IL6/STRA6/CYP1B1/ARID5B/WNT4/INHBB/PITX2/CDH2/INSR/PCSK1/GATA2/NKX2-5/NOG/TBX1	27	1.6635	0.2
GO:0043171	GO:0043171	peptide catabolic process	0.0043611	34/19072	0.00530884	0.0285954	0.0202281	GGT5/GGT1/CTSH/CPQ/CHAC1/CHAC2/TPP1/ANPEP/DPEP2/MME	GGT5/GGT1/CTSH/CPQ/CHAC1/CHAC2/TPP1/ANPEP/DPEP2/MME	10	2.44632	0.294118
GO:2001259	GO:2001259	positive regulation of cation channel activity	0.00784998	80/19072	0.00596814	0.0311922	0.0220651	EHD3/GAL/EDN1/NTSR1/CCL2/CRACR2A/ANK2/JPH2/RNF207/CTSS/ADRB2/P2RY6/ALG10B/LRRC55/PLCG2/ARC/TMSB4X/SHANK3	EHD3/GAL/EDN1/NTSR1/CCL2/CRACR2A/ANK2/JPH2/RNF207/CTSS/ADRB2/P2RY6/ALG10B/LRRC55/PLCG2/ARC/TMSB4X/SHANK3	18	1.87143	0.225
GO:0140467	GO:0140467	integrated stress response signaling	0.00479721	40/19072	0.00618787	0.0318278	0.0225147	NFE2L3/ABCA7/PPP1R15A/FOS/CEBPB/DDIT3/FOSL1/MAF/MAFB/CEBPD/CEBPA	NFE2L3/ABCA7/PPP1R15A/FOS/CEBPB/DDIT3/FOSL1/MAF/MAFB/CEBPD/CEBPA	11	2.28731	0.275
GO:1990000	GO:1990000	amyloid fibril formation	0.00479721	40/19072	0.00618787	0.0318278	0.0225147	CRYAB/CLU/RIPK3/LDLR/APOE/CD36/HNRNPA1/MDM2/SNCA/B2M/CHRNA7	CRYAB/CLU/RIPK3/LDLR/APOE/CD36/HNRNPA1/MDM2/SNCA/B2M/CHRNA7	11	2.28731	0.275
GO:0001890	GO:0001890	placenta development	0.0126472	150/19072	0.00638572	0.0327796	0.023188	PRDM1/HSD17B2/ITGB8/BMP5/PCDH12/STC2/HES1/EPAS1/SPP1/LIF/E2F8/PARP2/PPARG/NOTCH2/PLK4/CCN1/ADM/STC1/CCNF/SPINT1/KRT19/CEBPB/STOX2/FOSL1/GATA2/SOCS3/EPOR/MME/CEBPA	PRDM1/HSD17B2/ITGB8/BMP5/PCDH12/STC2/HES1/EPAS1/SPP1/LIF/E2F8/PARP2/PPARG/NOTCH2/PLK4/CCN1/ADM/STC1/CCNF/SPINT1/KRT19/CEBPB/STOX2/FOSL1/GATA2/SOCS3/EPOR/MME/CEBPA	29	1.60805	0.193333
GO:0007422	GO:0007422	peripheral nervous system development	0.00784998	81/19072	0.00683127	0.0343908	0.0243277	SOX8/ETV1/NDRG1/ADGRB2/EGR2/HAPLN2/NAB1/ERBB2/POU4F1/NRG1/CLDN1/HAND2/NAB2/CDK1/BDNF/NHLH2/EGR3/PLXNA4	SOX8/ETV1/NDRG1/ADGRB2/EGR2/HAPLN2/NAB1/ERBB2/POU4F1/NRG1/CLDN1/HAND2/NAB2/CDK1/BDNF/NHLH2/EGR3/PLXNA4	18	1.84833	0.222222
GO:0007249	GO:0007249	I-kappaB kinase/NF-kappaB signaling	0.0213694	288/19072	0.00753459	0.0371425	0.0262743	BTK/CD74/BIRC3/TRAF1/BCL3/RORA/EDN1/TRAF5/SIRT1/HMOX1/NFKBIA/RIPK2/RELB/LTBR/WNT5A/ECT2/IL1A/TRIM62/TNFAIP3/TNFRSF19/APOL3/SLC44A2/RIPK3/AJUBA/BST2/IRAK2/CD36/HTR2B/CASP1/ECM1/IFIT5/SQSTM1/ZC3H12A/F2RL1/GPRC5B/LGALS9/OTUD7A/CLEC7A/TLR6/TRIML2/PER1/LITAF/FLNA/PELI1/PLCG2/SIRPA/TRIM59/UBD/IKBKE	BTK/CD74/BIRC3/TRAF1/BCL3/RORA/EDN1/TRAF5/SIRT1/HMOX1/NFKBIA/RIPK2/RELB/LTBR/WNT5A/ECT2/IL1A/TRIM62/TNFAIP3/TNFRSF19/APOL3/SLC44A2/RIPK3/AJUBA/BST2/IRAK2/CD36/HTR2B/CASP1/ECM1/IFIT5/SQSTM1/ZC3H12A/F2RL1/GPRC5B/LGALS9/OTUD7A/CLEC7A/TLR6/TRIML2/PER1/LITAF/FLNA/PELI1/PLCG2/SIRPA/TRIM59/UBD/IKBKE	49	1.41513	0.170139
GO:0046209	GO:0046209	nitric oxide metabolic process	0.00784998	82/19072	0.00779282	0.038232	0.027045	CPS1/RORA/EDN1/ACP5/CLU/PTGIS/KLF2/GCH1/P2RX4/CD36/KLF4/GCHFR/CYP1B1/ZC3H12A/INSR/CLEC7A/TLR6/SIRPA	CPS1/RORA/EDN1/ACP5/CLU/PTGIS/KLF2/GCH1/P2RX4/CD36/KLF4/GCHFR/CYP1B1/ZC3H12A/INSR/CLEC7A/TLR6/SIRPA	18	1.82579	0.219512
GO:0061647	GO:0061647	histone H3-K9 modification	0.00523332	47/19072	0.00821502	0.0397185	0.0280965	BRCA1/RAD54L/DNMT3B/SIRT1/SUV39H1/GATA3/KAT2B/KDM3A/CHEK1/PWWP2B/KDM4D/NAP1L2	BRCA1/ATRX/DNMT3B/SIRT1/SUV39H1/GATA3/KAT2B/KDM3A/CHEK1/PWWP2B/KDM4D/NAP1L2	12	2.12361	0.255319
GO:0048536	GO:0048536	spleen development	0.0043611	36/19072	0.00823117	0.0397185	0.0280965	BCL3/NFKB2/NKX2-3/RIPK3/CDKN2B/PAK1/BCL2L11/PITX2/BCL2/NKX2-5	BCL3/NFKB2/NKX2-3/RIPK3/CDKN2B/PKN1/BCL2L11/PITX2/BCL2/NKX2-5	10	2.31041	0.277778
GO:0071697	GO:0071697	ectodermal placode morphogenesis	0.00218055	12/19072	0.00955187	0.0444216	0.0314235	SIX4/PROX1/TBX2/TBX3/NRG3	SIX4/PROX1/TBX2/TBX3/NRG3	5	3.46562	0.416667
GO:0071402	GO:0071402	cellular response to lipoprotein particle stimulus	0.0043611	37/19072	0.0100907	0.0464101	0.0328301	SMPD3/CD68/LDLR/APOE/PPARG/CD36/NPC1/ABCG1/TLR6/LPL	SMPD3/CD68/LDLR/APOE/PPARG/CD36/NPC1/ABCG1/TLR6/LPL	10	2.24797	0.27027
GO:0008544	GO:0008544	epidermis development	0.0257305	364/19072	0.0102555	0.0470546	0.0332861	CYP26B1/PAX6/KCNQ1/FOXC1/NGFR/GAL/FOSL2/TGFB2/DSP/ASAH1/EZH2/CDH23/DKK1/WNT5A/HES1/IL1A/IRF6/KLF7/CCN2/INHBA/EREG/BMP4/SOX9/BCL11B/TNFRSF19/ZFP36/SMO/GRHL1/FST/LRP4/KLF4/MYO7A/YAP1/NAB1/ZNF750/SAV1/HOXB13/PITX2/SPINT1/NAB2/KRT80/BNC1/AGPAT2/KRT8/INSR/BCL2/HPSE/ETV4/EXT1/GDF3/MAFF/MAFG/PDGFA/HES5/SOX18/MAFB/LGR4/TRIM16/TXNIP	CYP26B1/PAX6/KCNQ1/FOXC1/NGFR/GAL/FOSL2/TGFB2/DSP/ASAH1/EZH2/CDH23/DKK1/WNT5A/HES1/IL1A/IRF6/KLF7/CCN2/INHBA/EREG/BMP4/SOX9/BCL11B/TNFRSF19/ZFP36/SMO/GRHL1/FST/LRP4/KLF4/MYO7A/YAP1/NAB1/ZNF750/SAV1/HOXB13/PITX2/SPINT1/NAB2/KRT80/BNC1/AGPAT2/KRT8/INSR/BCL2/HPSE/ETV4/EXT1/GDF3/MAFF/MAFG/PDGFA/HES5/SOX18/MAFB/LGR4/TRIM16/TXNIP	59	1.34816	0.162088
GO:0046685	GO:0046685	response to arsenic-containing substance	0.00392499	32/19072	0.0109664	0.0498718	0.0352789	HMOX1/HNRNPA1/CPEB2/CYP1B1/MAPK13/ATF3/ZC3H12A/SNURF/NEFL	HMOX1/HNRNPA1/CPEB2/CYP1B1/MAPK13/ATF3/ZC3H12A/RNF4/NEFL	9	2.33929	0.28125
