# Supplementary material for: Impact of genetic factors on antioxidant rescue of maternal diabetes–associated congenital heart disease
Source: JCI Insight. 2024 Dec 6;9(23):e183516. doi: 10.1172/jci.insight.183516 (PMC11623948; doi:10.1172/jci.insight.183516)
Supplement: Supporting data values [file jciinsight-9-183516-s141.xlsx]

## Sheet: Figure 1
Results from regression analysis
Contrast	Estimate	Lower Confidence Level	Upper Confidence level	p value
(Notch1fl/wt - Notch1fl/wt; Tie2-cre+)	-0.191	-0.389	0.0076	0.0594

## Sheet: Figure 2B
Control		MatDM
WT	Notch1+/-	WT	Notch1+/-
23353584	12838962	15807720	12622092
16772268	18363078	22976466	21411624
16329138	18549582	17119590	12573156
22553700	24156726	17634588	17255076
21459114	27034860	20435124	12575364
24106458	24281220	17921370	8046030
	18322854	17011824
		20910294
		16881432

## Sheet: Figure 2D
Control		MatDM
WT	Notch1+/-	WT	Notch1+/-
43	40.6667	42.25	46.3333
40	40	43.5	41
36.75	38.5	36.3333	43.75
39.6667	38.5	47	46
38.3333	37.3333	41.5	40.5
	33.5	35.5
		45

## Sheet: Figure 3C
Control		MatDM
WT	Notch1+/-	WT	Notch1+/-
43.7077	71.5298	85.5542	28.4602
82.727	73.864	28.1887	28.8465
101.668	70.788	24.9025	6.977
46.4783	61.2625

## Sheet: Figure 3D
Control		MatDM
WT	Notch1+/-	WT	Notch1+/-
19.5945	26.3345	18.6848	12.4932
14.975	21.069	25.9007	6.60175
23.5285	14.6122	10.4645	8.66325
18.43	22.1732	14.088	12.0055

## Sheet: Figure 5
Results from regression analysis
Contrast	Estimate	Lower Confidence Limit	Upper Confidence Limit	p value
(SOD1+;N1+/-) - (SOD1+;WT)	0.54	0.0175	1.062	0.0396
(SOD1+;N1+/-) - (WT;N1+/-)	-0.114	-0.685	0.458	0.9566
(SOD1+;N1+/-) - WT;WT	0.417	-0.0844	0.918	0.1415
(SOD1+;WT) - (WT;N1+/-)	-0.654	-1.1043	-0.203	0.0011
(SOD1+;WT) - WT;WT	-0.123	-0.3755	0.13	0.5944
(WT;N1+/-) - WT;WT	0.531	0.0768	0.984	0.0142

## Sheet: Supplemental Figure 2B
Control		MatDM
WT	Notch1+/-	WT	Notch1+/-
21522138	24464514	23506416	16280580
22714962	24759978	19594812	19156158
20423670	33965898	29035158	24353388
31461150	18950784	24844842	22434336

## Sheet: Supplemental Figure 3C
Control		MatDM
WT	Notch1+/-	WT	Notch1+/-
11.4917	25.9552	83.1865	74.8705
24.9728	33.361	44.6728	33.9723
25.3442	8.35225	46.111	46.2065
14.4155	5.91975	51.619	38.909

## Sheet: Supplemental Figure 3D
Control		MatDM
WT	Notch1+/-	WT	Notch1+/-
0.254453	0.169875	0.388199	0.27972
0.243605	0.277932	0.646088	0.664697
0.111545	0.142349	0.337268	0.318471
0.0846024	0.221729	0.0693963	0.309598

## Sheet: Supplemental Figure 4B
MatDM
WT	SOD1+	Notch1+/-	SOD1+;Notch1+/-
101.291	35.163	152.915	91.8132
67.7062	38.3475	40.1305	98.4085
60.4858	9.41775	30.426	141.227
41.0448	20.5517	54.0285	81.488
29.2512	12.7812	101.149	30.8422
